# Supplementary material for: Analysis of critical protein–protein interactions of SARS-CoV-2 capping and proofreading molecular machineries towards designing dual target inhibitory peptides
Source: Sci Rep. 2023 Jan 7;13:350. doi: 10.1038/s41598-022-26778-8 (PMC9825083; doi:10.1038/s41598-022-26778-8)
Supplement: Supplementary file 2 — Supplementary Information 2. [file 41598_2022_26778_MOESM2_ESM.xlsx]

## Sheet: Tables S1
Table S1: The protein-protein interface and hotspot residues of the SARS-CoV-2 nsp16-nsp10, SARS-CoV-2 nsp14-nsp10, SARS-CoV nsp16-nsp10, MERS-CoV nsp16-nsp10, and HCoV-OC43 nsp16-nsp10. The final interface and hotspot residues are represented in bold and red.
SARS-CoV-2 nsp16-nsp10								SARS-CoV-2 nsp14-nsp10								SARS-CoV nsp16-nsp10								MERS-CoV nsp16-nsp10								HCoV-OC43 nsp16-nsp10
Protein	Residue	Hotspot residues prediction			Interface residues prediction			Protein	Residue	Hotspot residues prediction			Interface residues prediction			Protein	Residue	Hotspot residues prediction			Interface residues prediction			Protein	Residue	Hotspot residues prediction			Interface residues prediction			Protein	Residue	Hotspot residues prediction			Interface residues prediction
		DrugScore−PPI	KFC server	Robetta	PDBePISA	PPCheck	ISPRED4			DrugScore−PPI	KFC server	Robetta	PDBePISA	PPCheck	ISPRED4			DrugScore−PPI	KFC server	Robetta	PDBePISA	PPCheck	ISPRED4			DrugScore−PPI	KFC server	Robetta	PDBePISA	PPCheck	ISPRED4			DrugScore−PPI	KFC server	Robetta	PDBePISA	PPCheck	ISPRED4
nsp10	I38	⃝				⃝		nsp10	A1				⃝	⃝		nsp10	N10	⃝			⃝	⃝		nsp10	N10					⃝		nsp10	N10					⃝
nsp10	T39					⃝	⃝	nsp10	G2				⃝	⃝	⃝	nsp10	T12					⃝		nsp10	L14					⃝		nsp10	S11					⃝
nsp10	N40	⃝			⃝	⃝	⃝	nsp10	N3				⃝	⃝	⃝	nsp10	L14					⃝		nsp10	S15						⃝	nsp10	L14					⃝
nsp10	C41	⃝			⃝	⃝		nsp10	A4				⃝	⃝	⃝	nsp10	S15					⃝		nsp10	N18						⃝	nsp10	F19						⃝
nsp10	V42	⃝	⃝	⃝	⃝	⃝	⃝	nsp10	T5	⃝	⃝	⃝	⃝	⃝	⃝	nsp10	F16					⃝		nsp10	V21						⃝	nsp10	V21						⃝
nsp10	K43	⃝	⃝		⃝	⃝	⃝	nsp10	E6		⃝	⃝	⃝	⃝		nsp10	F19					⃝		nsp10	D22						⃝	nsp10	D22						⃝
nsp10	M44	⃝	⃝	⃝	⃝	⃝	⃝	nsp10	V7	⃝			⃝	⃝		nsp10	V21					⃝		nsp10	L38					⃝		nsp10	K25						⃝
nsp10	L45	⃝	⃝	⃝	⃝	⃝	⃝	nsp10	P8				⃝	⃝	⃝	nsp10	Q36					⃝		nsp10	T39					⃝		nsp10	Q33						⃝
nsp10	C46	⃝			⃝	⃝		nsp10	A9					⃝	⃝	nsp10	I38					⃝		nsp10	N40	⃝			⃝	⃝		nsp10	G34						⃝
nsp10	T47	⃝			⃝	⃝	⃝	nsp10	N10	⃝		⃝		⃝	⃝	nsp10	T39					⃝	⃝	nsp10	C41	⃝			⃝	⃝		nsp10	T36						⃝
nsp10	H48					⃝		nsp10	S11	⃝	⃝		⃝	⃝	⃝	nsp10	N40	⃝			⃝	⃝	⃝	nsp10	V42	⃝	⃝	⃝	⃝	⃝	⃝	nsp10	I38					⃝
nsp10	T49					⃝	⃝	nsp10	T12	⃝			⃝	⃝	⃝	nsp10	C41	⃝			⃝	⃝		nsp10	K43	⃝	⃝	⃝	⃝	⃝	⃝	nsp10	A39					⃝	⃝
nsp10	G50							nsp10	V13					⃝		nsp10	V42	⃝	⃝	⃝	⃝	⃝	⃝	nsp10	M44	⃝	⃝	⃝	⃝	⃝		nsp10	N40	⃝	⃝		⃝	⃝	⃝
nsp10	T51						⃝	nsp10	L14	⃝	⃝		⃝	⃝		nsp10	K43	⃝	⃝	⃝	⃝	⃝	⃝	nsp10	L45	⃝	⃝	⃝	⃝	⃝	⃝	nsp10	C41	⃝	⃝		⃝	⃝
nsp10	Q53							nsp10	S15	⃝	⃝		⃝	⃝	⃝	nsp10	M44	⃝	⃝	⃝	⃝	⃝		nsp10	T46	⃝			⃝	⃝		nsp10	V42	⃝	⃝	⃝	⃝	⃝	⃝
nsp10	I55							nsp10	F16	⃝	⃝	⃝	⃝	⃝	⃝	nsp10	L45	⃝	⃝	⃝	⃝	⃝	⃝	nsp10	P47				⃝	⃝	⃝	nsp10	K43	⃝	⃝		⃝	⃝	⃝
nsp10	T56					⃝		nsp10	C17	⃝				⃝		nsp10	C46	⃝			⃝	⃝		nsp10	K48					⃝		nsp10	M44	⃝	⃝	⃝	⃝	⃝
nsp10	V57	⃝			⃝	⃝	⃝	nsp10	A18		⃝		⃝	⃝	⃝	nsp10	T47	⃝		⃝	⃝	⃝	⃝	nsp10	T49					⃝		nsp10	L45	⃝	⃝	⃝	⃝	⃝	⃝
nsp10	T58	⃝			⃝	⃝	⃝	nsp10	F19	⃝	⃝	⃝	⃝	⃝	⃝	nsp10	H48					⃝		nsp10	T51						⃝	nsp10	C46	⃝	⃝		⃝	⃝
nsp10	P59				⃝	⃝		nsp10	A20				⃝	⃝		nsp10	T49						⃝	nsp10	S56					⃝		nsp10	D47	⃝	⃝		⃝	⃝	⃝
nsp10	E60					⃝		nsp10	V21	⃝	⃝	⃝	⃝	⃝	⃝	nsp10	T51						⃝	nsp10	V57	⃝			⃝	⃝	⃝	nsp10	H48					⃝
nsp10	A61					⃝		nsp10	D22	⃝				⃝	⃝	nsp10	T56					⃝		nsp10	K58	⃝	⃝	⃝	⃝	⃝	⃝	nsp10	A49					⃝	⃝
nsp10	N62					⃝		nsp10	F23					⃝		nsp10	V57	⃝			⃝	⃝	⃝	nsp10	P59				⃝	⃝		nsp10	T51						⃝
nsp10	M63					⃝	⃝	nsp10	A24					⃝		nsp10	T58	⃝			⃝	⃝	⃝	nsp10	E60					⃝		nsp10	T56					⃝
nsp10	D64					⃝	⃝	nsp10	K25	⃝			⃝	⃝	⃝	nsp10	P59				⃝	⃝		nsp10	S61					⃝		nsp10	V57	⃝	⃝		⃝	⃝	⃝
nsp10	E66	⃝			⃝	⃝		nsp10	A26				⃝	⃝		nsp10	E60					⃝		nsp10	A63						⃝	nsp10	K58	⃝	⃝	⃝	⃝	⃝	⃝
nsp10	S67					⃝		nsp10	Y27					⃝		nsp10	M63						⃝	nsp10	E66		⃝			⃝		nsp10	P59		⃝		⃝	⃝
nsp10	F68					⃝		nsp10	K28					⃝	⃝	nsp10	E66					⃝		nsp10	T67					⃝		nsp10	E60					⃝
nsp10	G69		⃝		⃝	⃝		nsp10	D29	⃝			⃝	⃝		nsp10	S67					⃝		nsp10	Y68	⃝				⃝		nsp10	A61					⃝
nsp10	G70		⃝		⃝	⃝		nsp10	Y30	⃝			⃝	⃝		nsp10	F68	⃝				⃝		nsp10	G69		⃝		⃝	⃝		nsp10	T63						⃝
nsp10	A71		⃝		⃝	⃝		nsp10	L31					⃝		nsp10	G69		⃝		⃝	⃝		nsp10	G70				⃝	⃝		nsp10	S64						⃝
nsp10	S72	⃝			⃝	⃝		nsp10	A32					⃝	⃝	nsp10	G70				⃝	⃝		nsp10	A71		⃝		⃝	⃝		nsp10	E66					⃝
nsp10	C73					⃝		nsp10	S33	⃝			⃝	⃝	⃝	nsp10	A71		⃝		⃝	⃝		nsp10	S72	⃝			⃝	⃝		nsp10	S67					⃝
nsp10	C74	⃝				⃝		nsp10	G34					⃝	⃝	nsp10	S72	⃝			⃝	⃝		nsp10	V73					⃝		nsp10	F68					⃝
nsp10	L75					⃝		nsp10	G35					⃝		nsp10	C73					⃝		nsp10	C74					⃝		nsp10	G69		⃝		⃝	⃝
nsp10	Y76					⃝		nsp10	Q36						⃝	nsp10	C74					⃝		nsp10	L75					⃝		nsp10	G70		⃝		⃝	⃝
nsp10	C77	⃝			⃝	⃝		nsp10	I38					⃝		nsp10	L75					⃝		nsp10	Y76					⃝		nsp10	A71		⃝		⃝	⃝
nsp10	R78	⃝			⃝	⃝		nsp10	T39	⃝				⃝	⃝	nsp10	Y76					⃝		nsp10	C77	⃝			⃝	⃝		nsp10	S72	⃝	⃝		⃝	⃝
nsp10	C79					⃝	⃝	nsp10	N40	⃝	⃝	⃝	⃝	⃝	⃝	nsp10	C77	⃝			⃝	⃝		nsp10	R78	⃝			⃝	⃝		nsp10	C73					⃝
nsp10	H80	⃝			⃝	⃝	⃝	nsp10	C41	⃝			⃝	⃝		nsp10	R78	⃝	⃝		⃝	⃝		nsp10	A79					⃝		nsp10	C74					⃝
nsp10	I81					⃝		nsp10	V42	⃝	⃝	⃝	⃝	⃝	⃝	nsp10	C79	⃝				⃝		nsp10	H80	⃝		⃝	⃝	⃝	⃝	nsp10	L75					⃝
nsp10	H83					⃝		nsp10	K43	⃝			⃝	⃝	⃝	nsp10	H80	⃝			⃝	⃝	⃝	nsp10	I81					⃝		nsp10	Y76	⃝				⃝
nsp10	C90					⃝		nsp10	M44	⃝	⃝	⃝	⃝	⃝		nsp10	I81					⃝		nsp10	E82						⃝	nsp10	C77	⃝	⃝		⃝	⃝
nsp10	L92	⃝				⃝		nsp10	L45	⃝			⃝	⃝	⃝	nsp10	D82							nsp10	H83					⃝		nsp10	R78	⃝	⃝		⃝	⃝
nsp10	K93	⃝			⃝	⃝	⃝	nsp10	C46	⃝				⃝	⃝	nsp10	H83					⃝		nsp10	P84						⃝	nsp10	C79					⃝
nsp10	G94				⃝	⃝	⃝	nsp10	T47					⃝	⃝	nsp10	P84							nsp10	V86						⃝	nsp10	R80	⃝	⃝		⃝	⃝
nsp10	K95	⃝			⃝	⃝		nsp10	H48							nsp10	P86							nsp10	S87						⃝	nsp10	I81					⃝
nsp10	Y96	⃝	⃝	⃝	⃝	⃝		nsp10	T49						⃝	nsp10	K87							nsp10	G88						⃝	nsp10	E82						⃝
nsp16	P37				⃝	⃝		nsp10	G50						⃝	nsp10	G88						⃝	nsp10	V89						⃝	nsp10	H83					⃝
nsp16	K38	⃝			⃝	⃝	⃝	nsp10	I55						⃝	nsp10	F89						⃝	nsp10	Y92	⃝				⃝		nsp10	P84						⃝
nsp16	G39				⃝	⃝	⃝	nsp10	T56					⃝		nsp10	C90					⃝		nsp10	K93	⃝			⃝	⃝	⃝	nsp10	D85						⃝
nsp16	I40	⃝		⃝	⃝	⃝	⃝	nsp10	V57	⃝			⃝	⃝	⃝	nsp10	D91						⃝	nsp10	G94	⃝			⃝	⃝	⃝	nsp10	V86						⃝
nsp16	M41	⃝		⃝	⃝	⃝	⃝	nsp10	T58	⃝			⃝	⃝	⃝	nsp10	L92	⃝				⃝		nsp10	K95	⃝			⃝	⃝	⃝	nsp10	D87						⃝
nsp16	N43					⃝		nsp10	P59				⃝	⃝		nsp10	K93	⃝			⃝	⃝	⃝	nsp10	F96	⃝	⃝	⃝	⃝	⃝		nsp10	G88					⃝
nsp16	V44	⃝	⃝	⃝	⃝	⃝		nsp10	E60					⃝		nsp10	G94				⃝	⃝	⃝	nsp10	V97					⃝		nsp10	L89	⃝	⃝		⃝	⃝	⃝
nsp16	A45		⃝		⃝	⃝		nsp10	A61							nsp10	K95	⃝			⃝	⃝		nsp10	Q102						⃝	nsp10	C90	⃝	⃝		⃝	⃝
nsp16	T48	⃝	⃝		⃝	⃝		nsp10	M63						⃝	nsp10	Y96	⃝	⃝	⃝	⃝	⃝		nsp10	V104					⃝		nsp10	K91					⃝	⃝
nsp16	Q49					⃝		nsp10	D64						⃝	nsp16	I36					⃝		nsp16	M36				⃝	⃝		nsp10	L92	⃝				⃝
nsp16	Q52					⃝		nsp10	E66					⃝		nsp16	P37		⃝		⃝	⃝		nsp16	P37				⃝	⃝	⃝	nsp10	R93	⃝	⃝	⃝	⃝	⃝	⃝
nsp16	T56							nsp10	S67					⃝		nsp16	K38	⃝	⃝		⃝	⃝		nsp16	R38	⃝			⃝	⃝	⃝	nsp10	G94		⃝		⃝	⃝	⃝
nsp16	T58							nsp10	F68	⃝				⃝		nsp16	G39		⃝		⃝	⃝	⃝	nsp16	G39				⃝	⃝	⃝	nsp10	K95	⃝	⃝		⃝	⃝	⃝
nsp16	Y63							nsp10	G69		⃝		⃝	⃝		nsp16	I40	⃝	⃝	⃝	⃝	⃝	⃝	nsp16	V40	⃝	⃝	⃝	⃝	⃝		nsp10	F96	⃝	⃝	⃝	⃝	⃝
nsp16	N64							nsp10	G70		⃝		⃝	⃝		nsp16	M41	⃝	⃝	⃝	⃝	⃝		nsp16	H41	⃝		⃝	⃝	⃝	⃝	nsp10	V97					⃝
nsp16	D75							nsp10	A71		⃝		⃝	⃝		nsp16	M42					⃝		nsp16	M42					⃝		nsp10	V101					⃝	⃝
nsp16	K76	⃝			⃝	⃝		nsp10	S72	⃝	⃝		⃝	⃝		nsp16	N43					⃝		nsp16	N43					⃝		nsp10	G102					⃝	⃝
nsp16	G77				⃝	⃝		nsp10	C73	⃝				⃝		nsp16	V44	⃝	⃝	⃝	⃝	⃝		nsp16	I44	⃝	⃝	⃝	⃝	⃝		nsp16	L36					⃝
nsp16	V78	⃝	⃝	⃝	⃝	⃝		nsp10	C74					⃝		nsp16	A45		⃝		⃝	⃝		nsp16	A45				⃝	⃝		nsp16	P37		⃝		⃝	⃝
nsp16	A79				⃝			nsp10	L75					⃝		nsp16	K46					⃝		nsp16	K46					⃝		nsp16	T38	⃝	⃝		⃝	⃝	⃝
nsp16	P80				⃝	⃝		nsp10	Y76	⃝			⃝	⃝		nsp16	Y47					⃝		nsp16	Y47					⃝		nsp16	G39		⃝		⃝	⃝	⃝
nsp16	G81					⃝		nsp10	C77	⃝			⃝	⃝		nsp16	T48	⃝	⃝	⃝	⃝	⃝		nsp16	M48	⃝	⃝		⃝	⃝		nsp16	C40	⃝	⃝		⃝	⃝
nsp16	T82	⃝				⃝		nsp10	R78	⃝	⃝	⃝	⃝	⃝		nsp16	Q49					⃝		nsp16	Q49					⃝		nsp16	M41	⃝	⃝	⃝	⃝	⃝	⃝
nsp16	A83		⃝		⃝	⃝		nsp10	C79	⃝	⃝		⃝	⃝		nsp16	L54					⃝		nsp16	T56						⃝	nsp16	M42					⃝
nsp16	V84	⃝	⃝		⃝	⃝		nsp10	H80	⃝	⃝	⃝	⃝	⃝	⃝	nsp16	T56						⃝	nsp16	T58						⃝	nsp16	N43					⃝
nsp16	L85	⃝				⃝		nsp10	I81	⃝			⃝	⃝		nsp16	T58						⃝	nsp16	S74	⃝				⃝		nsp16	V44	⃝	⃝	⃝	⃝	⃝
nsp16	R86	⃝			⃝	⃝		nsp10	D82	⃝			⃝	⃝	⃝	nsp16	Y63						⃝	nsp16	D75	⃝				⃝	⃝	nsp16	A45		⃝		⃝	⃝
nsp16	Q87	⃝	⃝	⃝	⃝	⃝	⃝	nsp10	H83	⃝			⃝	⃝		nsp16	N64						⃝	nsp16	K76	⃝			⃝	⃝		nsp16	K46					⃝
nsp16	W88	⃝				⃝		nsp10	P84						⃝	nsp16	D75						⃝	nsp16	G77				⃝	⃝		nsp16	Y47					⃝
nsp16	L89					⃝		nsp10	N85					⃝		nsp16	K76	⃝	⃝		⃝	⃝	⃝	nsp16	I78	⃝		⃝	⃝	⃝		nsp16	T48	⃝	⃝		⃝	⃝
nsp16	P90					⃝		nsp10	P86						⃝	nsp16	G77		⃝		⃝	⃝		nsp16	A79				⃝	⃝		nsp16	Q49					⃝
nsp16	T91	⃝			⃝	⃝	⃝	nsp10	K87					⃝	⃝	nsp16	V78	⃝	⃝	⃝	⃝	⃝		nsp16	P80				⃝	⃝		nsp16	Q52					⃝
nsp16	G92					⃝	⃝	nsp10	G88				⃝	⃝		nsp16	A79		⃝		⃝	⃝		nsp16	G81					⃝		nsp16	T56						⃝
nsp16	L94						⃝	nsp10	F89	⃝		⃝	⃝	⃝	⃝	nsp16	P80		⃝		⃝			nsp16	T82					⃝		nsp16	V63						⃝
nsp16	L95					⃝		nsp10	C90	⃝			⃝	⃝		nsp16	G81					⃝		nsp16	S83	⃝	⃝	⃝	⃝	⃝		nsp16	S74					⃝
nsp16	D97					⃝		nsp10	D91					⃝	⃝	nsp16	T82	⃝				⃝		nsp16	V84	⃝	⃝		⃝	⃝		nsp16	E75					⃝	⃝
nsp16	L100						⃝	nsp10	L92	⃝				⃝		nsp16	A83		⃝		⃝	⃝		nsp16	L85					⃝		nsp16	K76	⃝	⃝		⃝	⃝	⃝
nsp16	D102	⃝			⃝	⃝		nsp10	K93	⃝	⃝	⃝	⃝	⃝	⃝	nsp16	V84	⃝	⃝		⃝	⃝		nsp16	R86	⃝	⃝		⃝	⃝		nsp16	G77		⃝		⃝	⃝
nsp16	F103	⃝			⃝	⃝		nsp10	G94				⃝	⃝	⃝	nsp16	L85	⃝				⃝		nsp16	Q87	⃝	⃝	⃝	⃝	⃝		nsp16	V78	⃝	⃝	⃝	⃝	⃝
nsp16	V104	⃝	⃝	⃝	⃝	⃝		nsp10	K95	⃝			⃝	⃝	⃝	nsp16	R86	⃝	⃝		⃝	⃝		nsp16	W88	⃝			⃝	⃝		nsp16	A79				⃝	⃝
nsp16	S105	⃝			⃝	⃝		nsp10	Y96	⃝	⃝	⃝	⃝	⃝		nsp16	Q87	⃝	⃝	⃝	⃝	⃝	⃝	nsp16	L89	⃝			⃝	⃝		nsp16	P80		⃝		⃝	⃝
nsp16	D106	⃝	⃝	⃝	⃝	⃝		nsp10	V97					⃝		nsp16	W88	⃝				⃝		nsp16	P90				⃝	⃝		nsp16	G81					⃝
nsp16	A107				⃝	⃝		nsp10	Q98					⃝		nsp16	L89	⃝	⃝		⃝	⃝		nsp16	T91	⃝			⃝	⃝		nsp16	T82					⃝
nsp16	D108	⃝			⃝	⃝	⃝	nsp14	A1						⃝	nsp16	P90					⃝		nsp16	D92					⃝		nsp16	A83		⃝		⃝	⃝
nsp16	S109				⃝	⃝	⃝	nsp14	E2				⃝		⃝	nsp16	T91	⃝	⃝		⃝	⃝	⃝	nsp16	A93					⃝		nsp16	V84	⃝	⃝		⃝	⃝
nsp16	T110	⃝			⃝	⃝		nsp14	N3	⃝			⃝	⃝	⃝	nsp16	G92					⃝	⃝	nsp16	I95					⃝		nsp16	L85					⃝
nsp16	I112					⃝		nsp14	V4	⃝			⃝	⃝	⃝	nsp16	L95					⃝		nsp16	D97					⃝		nsp16	R86	⃝	⃝	⃝	⃝	⃝
nsp16	D114						⃝	nsp14	T5	⃝	⃝		⃝	⃝	⃝	nsp16	D97					⃝		nsp16	L100						⃝	nsp16	Q87	⃝	⃝	⃝	⃝	⃝
nsp16	A116						⃝	nsp14	G6	⃝			⃝	⃝	⃝	nsp16	L100						⃝	nsp16	N101					⃝	⃝	nsp16	W88	⃝	⃝		⃝	⃝
nsp16	H119						⃝	nsp14	L7		⃝		⃝			nsp16	N101						⃝	nsp16	E102	⃝			⃝	⃝	⃝	nsp16	L89	⃝	⃝		⃝	⃝
nsp16	A121						⃝	nsp14	F8	⃝	⃝	⃝	⃝	⃝	⃝	nsp16	D102	⃝	⃝		⃝	⃝	⃝	nsp16	F103	⃝			⃝	⃝		nsp16	P90		⃝		⃝	⃝
nsp16	D133						⃝	nsp14	K9			⃝	⃝		⃝	nsp16	F103	⃝	⃝		⃝	⃝		nsp16	V104	⃝	⃝	⃝	⃝	⃝	⃝	nsp16	A91		⃝		⃝	⃝	⃝
nsp16	P134						⃝	nsp14	D10		⃝	⃝	⃝		⃝	nsp16	V104	⃝	⃝	⃝	⃝	⃝	⃝	nsp16	S105	⃝	⃝		⃝	⃝		nsp16	G92					⃝	⃝
nsp16	K135						⃝	nsp14	C11				⃝			nsp16	S105	⃝	⃝		⃝	⃝		nsp16	D106	⃝	⃝	⃝	⃝	⃝	⃝	nsp16	T93					⃝
nsp16	K137						⃝	nsp14	S12				⃝			nsp16	D106	⃝	⃝	⃝	⃝	⃝	⃝	nsp16	A107				⃝	⃝		nsp16	L95					⃝
nsp16	N138						⃝	nsp14	K13						⃝	nsp16	A107		⃝		⃝	⃝		nsp16	D108	⃝			⃝	⃝		nsp16	V96					⃝
nsp16	V139						⃝	nsp14	V14						⃝	nsp16	D108	⃝	⃝		⃝	⃝	⃝	nsp16	I109	⃝				⃝		nsp16	D97	⃝				⃝
nsp16	T140						⃝	nsp14	I15						⃝	nsp16	S109					⃝	⃝	nsp16	T110	⃝			⃝	⃝		nsp16	L100						⃝
nsp16	K141						⃝	nsp14	T16						⃝	nsp16	T110	⃝	⃝		⃝	⃝		nsp16	F112	⃝			⃝	⃝	⃝	nsp16	Y101						⃝
nsp16	E142						⃝	nsp14	H19				⃝			nsp16	I112					⃝	⃝	nsp16	D114						⃝	nsp16	P102					⃝	⃝
nsp16	G148						⃝	nsp14	P20		⃝		⃝			nsp16	D114						⃝	nsp16	V116						⃝	nsp16	F103					⃝
nsp16	T151						⃝	nsp14	T21		⃝		⃝		⃝	nsp16	A116						⃝	nsp16	Y132						⃝	nsp16	V104	⃝	⃝	⃝	⃝	⃝	⃝
nsp16	V197					⃝		nsp14	Q22	⃝	⃝		⃝	⃝		nsp16	T117						⃝	nsp16	P134						⃝	nsp16	S105	⃝	⃝		⃝	⃝
nsp16	G213						⃝	nsp14	A23		⃝		⃝			nsp16	H119						⃝	nsp16	T135						⃝	nsp16	D106	⃝	⃝	⃝	⃝	⃝	⃝
nsp16	K214						⃝	nsp14	P24		⃝		⃝		⃝	nsp16	Y132						⃝	nsp16	G141						⃝	nsp16	S107	⃝	⃝		⃝	⃝
nsp16	R216						⃝	nsp14	T25		⃝	⃝	⃝		⃝	nsp16	D133						⃝	nsp16	S142						⃝	nsp16	V108	⃝	⃝		⃝	⃝
nsp16	E217						⃝	nsp14	H26		⃝	⃝	⃝		⃝	nsp16	P134						⃝	nsp16	A147						⃝	nsp16	A109		⃝		⃝	⃝
nsp16	Q218						⃝	nsp14	L27				⃝		⃝	nsp16	R135						⃝	nsp16	L148						⃝	nsp16	T110	⃝	⃝		⃝	⃝
nsp16	D220						⃝	nsp14	S28			⃝	⃝			nsp16	V139						⃝	nsp16	T151						⃝	nsp16	Y11					⃝
nsp16	Y222						⃝	nsp14	V29				⃝			nsp16	T140						⃝	nsp16	N155						⃝	nsp16	F112					⃝	⃝
nsp16	N235						⃝	nsp14	T31						⃝	nsp16	E147						⃝	nsp16	N158						⃝	nsp16	D114						⃝
nsp16	P236						⃝	nsp14	K32						⃝	nsp16	V197					⃝		nsp16	N159						⃝	nsp16	I116						⃝
nsp16	Q238						⃝	nsp14	T35	⃝			⃝	⃝	⃝	nsp16	S200						⃝	nsp16	H174						⃝	nsp16	T117						⃝
nsp16	S241					⃝		nsp14	E36				⃝	⃝	⃝	nsp16	E217						⃝	nsp16	C179						⃝	nsp16	Y132						⃝
nsp16	Y242						⃝	nsp14	G37						⃝	nsp16	Q218						⃝	nsp16	W189						⃝	nsp16	D133						⃝
nsp16	S243					⃝		nsp14	L38				⃝		⃝	nsp16	D220						⃝	nsp16	V197						⃝	nsp16	P134						⃝
nsp16	L244	⃝			⃝	⃝		nsp14	C39	⃝	⃝		⃝	⃝		nsp16	Y222						⃝	nsp16	G213						⃝	nsp16	I135						⃝
nsp16	F245	⃝				⃝	⃝	nsp14	V40	⃝			⃝	⃝	⃝	nsp16	Q238						⃝	nsp16	T214						⃝	nsp16	T136						⃝
nsp16	D246	⃝			⃝	⃝	⃝	nsp14	D41		⃝		⃝		⃝	nsp16	S241					⃝		nsp16	I215						⃝	nsp16	I139						⃝
nsp16	M247	⃝			⃝	⃝		nsp14	P43				⃝		⃝	nsp16	Y242						⃝	nsp16	K216						⃝	nsp16	G140						⃝
nsp16	S248	⃝			⃝	⃝	⃝	nsp14	G44						⃝	nsp16	S243					⃝		nsp16	N218						⃝	nsp16	E141						⃝
nsp16	K249					⃝	⃝	nsp14	P46						⃝	nsp16	L244	⃝	⃝		⃝	⃝		nsp16	A220						⃝	nsp16	Y142						⃝
nsp16	F250	⃝				⃝		nsp14	K47				⃝		⃝	nsp16	F245					⃝	⃝	nsp16	S234						⃝	nsp16	V144						⃝
nsp16	P251				⃝	⃝	⃝	nsp14	M49						⃝	nsp16	D246	⃝				⃝	⃝	nsp16	P236						⃝	nsp16	D147						⃝
								nsp14	T50						⃝	nsp16	M247	⃝	⃝		⃝	⃝		nsp16	N238						⃝	nsp16	G148						⃝
								nsp14	Y51				⃝			nsp16	S248	⃝	⃝		⃝	⃝		nsp16	T241					⃝		nsp16	T151						⃝
								nsp14	R52						⃝	nsp16	K249	⃝				⃝	⃝	nsp16	Y242						⃝	nsp16	F189						⃝
								nsp14	I55	⃝	⃝		⃝	⃝		nsp16	F250	⃝				⃝		nsp16	S243							nsp16	A197					⃝
								nsp14	M57				⃝			nsp16	P251					⃝	⃝	nsp16	L244	⃝			⃝	⃝		nsp16	V217						⃝
								nsp14	G59				⃝		⃝									nsp16	F245					⃝	⃝	nsp16	D220						⃝
								nsp14	F60		⃝	⃝	⃝		⃝									nsp16	D246					⃝	⃝	nsp16	F230						⃝
								nsp14	K61	⃝	⃝		⃝	⃝	⃝									nsp16	L247	⃝		⃝	⃝	⃝	⃝	nsp16	S234						⃝
								nsp14	M62		⃝	⃝	⃝		⃝									nsp16	S248	⃝			⃝	⃝	⃝	nsp16	V236						⃝
								nsp14	N63	⃝	⃝		⃝	⃝	⃝									nsp16	K249					⃝	⃝	nsp16	N238						⃝
								nsp14	Y64	⃝	⃝	⃝	⃝	⃝										nsp16	F250					⃝		nsp16	A241					⃝
								nsp14	Q65	⃝			⃝	⃝	⃝									nsp16	Q251	⃝			⃝	⃝		nsp16	Y242						⃝
								nsp14	V66	⃝		⃝	⃝	⃝	⃝									nsp16	L252					⃝		nsp16	S243					⃝
								nsp14	N67				⃝		⃝									nsp16	K253						⃝	nsp16	L244	⃝	⃝		⃝	⃝
								nsp14	G68						⃝									nsp16	L254					⃝	⃝	nsp16	F245					⃝	⃝
								nsp14	Y69		⃝		⃝		⃝																	nsp16	D246						⃝
								nsp14	N71						⃝																	nsp16	M247	⃝	⃝		⃝	⃝
								nsp14	M72				⃝		⃝																	nsp16	A248		⃝		⃝	⃝	⃝
								nsp14	T75						⃝																	nsp16	K249	⃝				⃝	⃝
								nsp14	E77						⃝																	nsp16	F250	⃝				⃝
								nsp14	R81						⃝																	nsp16	P251				⃝	⃝
								nsp14	R98						⃝																	nsp16	L252	⃝				⃝
								nsp14	V101				⃝		⃝																	nsp16	K253					⃝	⃝
								nsp14	G102				⃝																			nsp16	L254						⃝
								nsp14	G114						⃝																	nsp16	A255						⃝
								nsp14	Y124				⃝																			nsp16	G256						⃝
								nsp14	D126		⃝	⃝	⃝		⃝																	nsp16	L260						⃝
								nsp14	T127				⃝																			nsp16	R263						⃝
								nsp14	P128				⃝																			nsp16	A264						⃝
								nsp14	N129	⃝			⃝	⃝	⃝																	nsp16	D265						⃝
								nsp14	N130			⃝	⃝		⃝																	nsp16	N268						⃝
								nsp14	T131		⃝		⃝		⃝																	nsp16	D269						⃝
								nsp14	F133				⃝																			nsp16	M270						⃝
								nsp14	K139						⃝																	nsp16	K279						⃝
								nsp14	P142						⃝																	nsp16	T285						⃝
								nsp14	D144						⃝																	nsp16	N286						⃝
								nsp14	Q145						⃝																	nsp16	V289						⃝
								nsp14	K147						⃝																	nsp16	F290				⃝	⃝
								nsp14	I150						⃝																	nsp16	V291	⃝	⃝		⃝	⃝	⃝
								nsp14	P151						⃝																	nsp16	G292		⃝		⃝	⃝	⃝
								nsp14	Y154						⃝																	nsp16	D293	⃝	⃝		⃝	⃝
								nsp14	K155						⃝																	nsp16	S294	⃝	⃝			⃝	⃝
								nsp14	P158						⃝																	nsp16	L295					⃝	⃝
								nsp14	N160						⃝
								nsp14	K165						⃝
								nsp14	Q168						⃝
								nsp14	D172						⃝
								nsp14	N176						⃝
								nsp14	L192				⃝
								nsp14	M195				⃝
								nsp14	K196	⃝	⃝	⃝	⃝	⃝	⃝
								nsp14	V199	⃝	⃝		⃝	⃝
								nsp14	K200				⃝		⃝
								nsp14	I201		⃝	⃝	⃝		⃝
								nsp14	G202				⃝
								nsp14	P203				⃝
								nsp14	E204						⃝
								nsp14	R205				⃝		⃝
								nsp14	T206						⃝
								nsp14	L209						⃝
								nsp14	C210						⃝
								nsp14	D211						⃝
								nsp14	R212						⃝
								nsp14	F217				⃝
								nsp14	T219						⃝
								nsp14	A220						⃝
								nsp14	S221						⃝
								nsp14	D222				⃝		⃝
								nsp14	Y224				⃝
								nsp14	Y237		⃝		⃝

## Sheet: Tables S2
Table S2: The computational alanine scanning (CAS) analysis of the predicted key residues of the SARS-CoV-2 nsp16-nsp10 and nsp14-nsp10 complexes.
SARS-CoV-2 nsp16-nsp10									SARS-CoV-2 nsp14-nsp10
Mutation number	Protein	Hotspot Position	Wild-type	Mutant	Mutation	Distance from closest partner	ΔΔGaffinity (kcal/mol)	Impact on nsp16-nsp10 affinity	Mutation number	Protein	Hotspot Position	Wild-type	Mutant	Mutation	Distance to interface (Å)	ΔΔGaffinity (kcal/mol)	Impact on nsp14-nsp10 affinity
1	nsp10	39	T	A	T39A	5.745	-0.202	Decreasing affinity	1	nsp10	2	G	A	G2A	3.793	-0.747	Decreasing affinity
2	nsp10	40	N	A	N40A	3.52	-0.343	Decreasing affinity	2	nsp10	3	N	A	N3A	2.707	-0.182	Decreasing affinity
3	nsp10	41	C	A	C41A	3.681	-0.519	Decreasing affinity	3	nsp10	5	T	A	T5A	2.88	-1.283	Decreasing affinity
4	nsp10	42	V	A	V42A	3.678	-1.325	Decreasing affinity	4	nsp10	6	E	A	E6A	2.961	-2.222	Decreasing affinity
5	nsp10	43	K	A	K43A	2.638	-0.78	Decreasing affinity	5	nsp10	7	V	A	V7A	3.428	-0.985	Decreasing affinity
6	nsp10	44	M	A	M44A	3.273	-1.31	Decreasing affinity	6	nsp10	8	P	A	P8A	3.4	0.269	Increasing affinity
7	nsp10	45	L	A	L45A	2.788	-1.613	Decreasing affinity	7	nsp10	10	N	A	N10A	5.848	-0.905	Decreasing affinity
8	nsp10	46	C	A	C46A	3.881	-0.114	Decreasing affinity	8	nsp10	11	S	A	S11A	3.178	-0.6	Decreasing affinity
9	nsp10	47	T	A	T47A	3.721	-0.248	Decreasing affinity	9	nsp10	12	T	A	T12A	3.265	-0.432	Decreasing affinity
10	nsp10	49	T	A	T49A	7.05	0.032	Increasing affinity	10	nsp10	14	L	A	L14A	3.831	-1.633	Decreasing affinity
11	nsp10	57	V	A	V57A	3.658	0.025	Increasing affinity	11	nsp10	15	S	A	S15A	2.529	-0.477	Decreasing affinity
12	nsp10	58	T	A	T58A	3.962	-0.199	Decreasing affinity	12	nsp10	16	F	A	F16A	3.304	-2.79	Decreasing affinity
13	nsp10	59	P	A	P59A	3.741	-0.98	Decreasing affinity	13	nsp10	19	F	A	F19A	2.818	-2.136	Decreasing affinity
14	nsp10	66	E	A	E66A	4.733	-1.049	Decreasing affinity	14	nsp10	21	V	A	V21A	3.007	-0.454	Decreasing affinity
15	nsp10	69	G	A	G69A	3.688	-0.861	Decreasing affinity	15	nsp10	22	D	A	D22A	5.057	-1.161	Decreasing affinity
16	nsp10	70	G	A	G70A	3.513	-1.226	Decreasing affinity	16	nsp10	25	K	A	K25A	3.369	-0.271	Decreasing affinity
17	nsp10	72	S	A	S72A	3.894	-0.686	Decreasing affinity	17	nsp10	28	K	A	K28A	6.734	-0.179	Decreasing affinity
18	nsp10	77	C	A	C77A	3.117	-0.299	Decreasing affinity	18	nsp10	29	D	A	D29A	2.64	-0.721	Decreasing affinity
19	nsp10	78	R	A	R78A	3.741	-0.93	Decreasing affinity	19	nsp10	30	Y	A	Y30A	4.107	-1.521	Decreasing affinity
20	nsp10	79	C	A	C79A	5.897	0.154	Increasing affinity	20	nsp10	33	S	A	S33A	3.24	0.228	Increasing affinity
21	nsp10	80	H	A	H80A	3.725	-0.431	Decreasing affinity	21	nsp10	34	G	A	G34A	6.442	-0.186	Decreasing affinity
22	nsp10	93	K	A	K93A	2.716	-0.816	Decreasing affinity	22	nsp10	39	T	A	T39A	5.603	-0.249	Decreasing affinity
23	nsp10	94	G	A	G94A	2.823	-0.8	Decreasing affinity	23	nsp10	40	N	A	N40A	2.774	-0.551	Decreasing affinity
24	nsp10	95	K	A	K95A	4.007	-0.778	Decreasing affinity	24	nsp10	41	C	A	C41A	4.127	-0.883	Decreasing affinity
25	nsp10	96	Y	A	Y96A	2.618	-2.425	Decreasing affinity	25	nsp10	42	V	A	V42A	3.485	-1.522	Decreasing affinity
26	nsp16	37	P	A	P37A	3.935	-0.819	Decreasing affinity	26	nsp10	43	K	A	K43A	3.199	-0.528	Decreasing affinity
27	nsp16	38	K	A	K38A	2.638	-0.161	Decreasing affinity	27	nsp10	44	M	A	M44A	3.178	-1.363	Decreasing affinity
28	nsp16	39	G	A	G39A	3.762	-0.626	Decreasing affinity	28	nsp10	45	L	A	L45A	2.869	-0.537	Decreasing affinity
29	nsp16	40	I	A	I40A	3.472	-1.278	Decreasing affinity	29	nsp10	46	C	A	C46A	5.657	-0.046	Decreasing affinity
30	nsp16	41	M	A	M41A	3.565	-0.777	Decreasing affinity	30	nsp10	47	T	A	T47A	7.767	-0.071	Decreasing affinity
31	nsp16	44	V	A	V44A	3.663	-1.7	Decreasing affinity	31	nsp10	57	V	A	V57A	4.399	0.041	Increasing affinity
32	nsp16	48	T	A	T48A	3.807	-0.821	Decreasing affinity	32	nsp10	58	T	A	T58A	3.444	-0.353	Decreasing affinity
33	nsp16	76	K	A	K76A	3.52	-0.489	Decreasing affinity	33	nsp10	59	P	A	P59A	3.276	-0.842	Decreasing affinity
34	nsp16	77	G	A	G77A	5.054	-0.426	Decreasing affinity	34	nsp10	69	G	A	G69A	3.617	-1.435	Decreasing affinity
35	nsp16	78	V	A	V78A	3.523	-1.189	Decreasing affinity	35	nsp10	70	G	A	G70A	4.192	-1.085	Decreasing affinity
36	nsp16	80	P	A	P80A	3.862	-1.05	Decreasing affinity	36	nsp10	72	S	A	S72A	3.3	-1.017	Decreasing affinity
37	nsp16	84	V	A	V84A	3.608	-1.746	Decreasing affinity	37	nsp10	76	Y	A	Y76A	4.453	-0.217	Decreasing affinity
38	nsp16	86	R	A	R86A	3.211	-1.219	Decreasing affinity	38	nsp10	77	C	A	C77A	4.458	-0.971	Decreasing affinity
39	nsp16	87	Q	A	Q87A	2.788	-0.768	Decreasing affinity	39	nsp10	78	R	A	R78A	3.07	-1.605	Decreasing affinity
40	nsp16	91	T	A	T91A	3.658	0.05	Increasing affinity	40	nsp10	79	C	A	C79A	3.645	0.657	Increasing affinity
41	nsp16	92	G	A	G92A	7.754	0.004	Increasing affinity	41	nsp10	80	H	A	H80A	2.944	-2.23	Decreasing affinity
42	nsp16	102	D	A	D102A	3.787	-0.142	Decreasing affinity	42	nsp10	81	I	A	I81A	3.38	-0.818	Decreasing affinity
43	nsp16	103	F	A	F103A	4.98	-0.943	Decreasing affinity	43	nsp10	82	D	A	D82A	5.402	-0.583	Decreasing affinity
44	nsp16	104	V	A	V104A	3.117	-0.869	Decreasing affinity	44	nsp10	83	H	A	H83A	4.074	-0.668	Decreasing affinity
45	nsp16	105	S	A	S105A	2.716	-0.888	Decreasing affinity	45	nsp10	87	K	A	K87A	6.587	-0.29	Decreasing affinity
46	nsp16	106	D	A	D106A	2.823	-1.731	Decreasing affinity	46	nsp10	88	G	A	G88A	3.47	-0.191	Decreasing affinity
47	nsp16	108	D	A	D108A	4.924	-0.693	Decreasing affinity	47	nsp10	89	F	A	F89A	3.338	-0.749	Decreasing affinity
48	nsp16	109	S	A	S109A	6.047	-0.118	Decreasing affinity	48	nsp10	90	C	A	C90A	3.417	-0.436	Decreasing affinity
49	nsp16	110	T	A	T110A	4.337	-0.214	Decreasing affinity	49	nsp10	91	D	A	D91A	6.374	-0.193	Decreasing affinity
50	nsp16	244	L	A	L244A	3.689	-0.971	Decreasing affinity	50	nsp10	93	K	A	K93A	2.694	-1.28	Decreasing affinity
51	nsp16	246	D	A	D246A	5.48	-0.383	Decreasing affinity	51	nsp10	94	G	A	G94A	2.671	-0.569	Decreasing affinity
52	nsp16	247	M	A	M247A	3.47	-0.768	Decreasing affinity	52	nsp10	95	K	A	K95A	3.172	-0.516	Decreasing affinity
53	nsp16	248	S	A	S248A	3.734	0.058	Increasing affinity	53	nsp10	96	Y	A	Y96A	3.099	-2.309	Decreasing affinity
54	nsp16	249	K	A	K249A	6.104	-0.211	Decreasing affinity	54	nsp14	2	E	A	E2A	5.602	-0.642	Decreasing affinity
55	nsp16	251	P	A	P251A	5.747	-0.161	Decreasing affinity	55	nsp14	3	N	A	N3A	3.4	-0.168	Decreasing affinity
									56	nsp14	4	V	A	V4A	3.398	-0.27	Decreasing affinity
									57	nsp14	5	T	A	T5A	2.961	-0.49	Decreasing affinity
									58	nsp14	6	G	A	G6A	4.852	-0.51	Decreasing affinity
									59	nsp14	8	F	A	F8A	2.88	-2.705	Decreasing affinity
									60	nsp14	9	K	A	K9A	2.635	-0.843	Decreasing affinity
									61	nsp14	10	D	A	D10A	2.707	-1.525	Decreasing affinity
									62	nsp14	21	T	A	T21A	3.077	1.226	Increasing affinity
									63	nsp14	22	Q	A	Q22A	3.565	-1.556	Decreasing affinity
									64	nsp14	24	P	A	P24A	3.07	-1.809	Decreasing affinity
									65	nsp14	25	T	A	T25A	2.774	-0.793	Decreasing affinity
									66	nsp14	26	H	A	H26A	2.931	-1.126	Decreasing affinity
									67	nsp14	27	L	A	L27A	3.169	-0.705	Decreasing affinity
									68	nsp14	35	T	A	T35A	4.078	-0.177	Decreasing affinity
									69	nsp14	36	E	A	E36A	4.085	-0.231	Decreasing affinity
									70	nsp14	38	L	A	L38A	3.799	-0.717	Decreasing affinity
									71	nsp14	39	C	A	C39A	2.869	0.508	Increasing affinity
									72	nsp14	40	V	A	V40A	3.611	-0.443	Decreasing affinity
									73	nsp14	41	D	A	D41A	3.099	-0.805	Decreasing affinity
									74	nsp14	43	P	A	P43A	5.011	-0.109	Decreasing affinity
									75	nsp14	47	K	A	K47A	2.671	0.054	Increasing affinity
									76	nsp14	55	I	A	I55A	3.584	-1.333	Decreasing affinity
									77	nsp14	59	G	A	G59A	5.272	-0.453	Decreasing affinity
									78	nsp14	60	F	A	F60A	2.529	-1.642	Decreasing affinity
									79	nsp14	61	K	A	K61A	3.79	-0.405	Decreasing affinity
									80	nsp14	62	M	A	M62A	3.501	-1.255	Decreasing affinity
									81	nsp14	63	N	A	N63A	3.265	-0.187	Decreasing affinity
									82	nsp14	64	Y	A	Y64A	3.304	-1.012	Decreasing affinity
									83	nsp14	65	Q	A	Q65A	3.381	-0.282	Decreasing affinity
									84	nsp14	66	V	A	V66A	3.24	-1.115	Decreasing affinity
									85	nsp14	67	N	A	N67A	3.886	-0.147	Decreasing affinity
									86	nsp14	69	Y	A	Y69A	2.64	-1.31	Decreasing affinity
									87	nsp14	72	M	A	M72A	5.732	-0.615	Decreasing affinity
									88	nsp14	101	V	A	V101A	3.991	-0.342	Decreasing affinity
									89	nsp14	126	D	A	D126A	-0.952	-0.952	Decreasing affinity
									90	nsp14	129	N	A	N129A	3.338	-0.378	Decreasing affinity
									91	nsp14	130	N	A	N130A	3.47	-0.623	Decreasing affinity
									92	nsp14	131	T	A	T131A	3.55	-0.64	Decreasing affinity
									93	nsp14	196	K	A	K196A	2.783	-1.318	Decreasing affinity
									94	nsp14	199	V	A	V199A	3.604	-0.907	Decreasing affinity
									95	nsp14	200	K	A	K200A	3.127	-1.357	Decreasing affinity
									96	nsp14	201	I	A	I201A	2.818	-1.245	Decreasing affinity
									97	nsp14	205	R	A	R205A	6.082	-0.127	Decreasing affinity
									98	nsp14	222	D	A	D222A	5.749	-0.207	Decreasing affinity

## Sheet: Table S3
Table S3: The energy contributions of the SARS-CoV-2 nsp16-nsp10 and nsp14-nsp10 complexes in per-residue predicted by MM-GBSA method. (The predicted interface and hotspot residues were highlighted with light yellow and light red colors, respectively.)
SARS-CoV-2 nsp16-nsp10								SARS-CoV-2 nsp14-nsp10
Protein	Residue	Residue position	VDW (Van der Waals potentials)	ELE (Electrostatic potentials)	GB (Polar Solvation free energies predicted by the Generalized Born model)	SA (Nonpolar contribution to the solvation free energy calculated by an empirical model)	TOTAL (Final estimated binding free energy (kcal/mol))	Protein	Residue	Residue position	VDW (Van der Waals potentials)	ELE (Electrostatic potentials)	GB (Polar Solvation free energies predicted by the Generalized Born model)	SA (Nonpolar contribution to the solvation free energy calculated by an empirical model)	TOTAL (Final estimated binding free energy (kcal/mol))
nsp16-nsp10 complex			-113	-275.45	340.74	-13.96	-61.67	nsp14-nsp10 complex			-272.43	-350.27	456.52	-32.3	-198.49
nsp16	S	2	0	-2.7	2.67	0	-0.02	nsp14	A	1	-0.04	1.42	-1	0	0.38
nsp16	Q	3	0	-0.06	0.07	0	0	nsp14	E	2	-0.51	-2.36	3.06	-0.08	0.11
nsp16	A	4	0	-0.1	0.11	0	0.01	nsp14	N	3	-1.56	0.04	1.69	-0.24	-0.07
nsp16	W	5	-0.01	-0.15	0.18	0	0.02	nsp14	V	4	-3.05	-2.24	2.74	-0.3	-2.86
nsp16	Q	6	-0.01	-0.13	0.18	0	0.05	nsp14	T	5	-3.5	-4.02	4.53	-0.52	-3.52
nsp16	P	7	-0.02	-0.1	0.09	0	-0.03	nsp14	G	6	-0.94	-0.78	1.19	-0.09	-0.61
nsp16	G	8	0	0.21	-0.21	0	-0.01	nsp14	L	7	-2.58	-1.48	2.72	-0.29	-1.64
nsp16	V	9	0	-0.07	0.07	0	0	nsp14	F	8	-6.06	-0.35	2.69	-0.84	-4.55
nsp16	A	10	0	0.11	-0.11	0	0	nsp14	K	9	-3.8	12.75	-11.12	-0.47	-2.64
nsp16	M	11	0	-0.02	0.01	0	0	nsp14	D	10	-1.8	-17.98	16.33	-0.31	-3.76
nsp16	P	12	0	-0.13	0.13	0	0	nsp14	C	11	-0.8	-0.93	0.95	-0.03	-0.8
nsp16	N	13	0	-0.21	0.21	0	0	nsp14	S	12	-0.3	-0.54	0.9	-0.08	-0.03
nsp16	L	14	0	-0.07	0.07	0	0	nsp14	K	13	-0.11	8.82	-8.54	0	0.17
nsp16	Y	15	0	-0.01	0	0	0	nsp14	V	14	-0.09	-0.2	0.25	0	-0.03
nsp16	K	16	0	0.58	-0.57	0	0.01	nsp14	I	15	-0.14	-0.09	0.21	-0.07	-0.09
nsp16	M	17	0	-0.02	0.02	0	0	nsp14	T	16	-0.05	0.05	0.09	0	0.09
nsp16	Q	18	0	-0.04	0.04	0	0	nsp14	G	17	-0.07	0.61	-0.23	0	0.31
nsp16	R	19	0	0.85	-0.84	0	0.01	nsp14	L	18	-0.31	1.52	-1.21	0	-0.01
nsp16	M	20	0	-0.04	0.04	0	0	nsp14	H	19	-0.91	-3.66	3.74	-0.02	-0.85
nsp16	L	21	0	0.03	-0.03	0	0	nsp14	P	20	-2.64	-3.08	4.9	-0.27	-1.1
nsp16	L	22	0	0.06	-0.06	0	0	nsp14	T	21	-5.73	-6.57	8.23	-0.81	-4.87
nsp16	E	23	0	-0.61	0.6	0	-0.01	nsp14	Q	22	-3.18	-6.24	8.04	-0.21	-1.59
nsp16	K	24	0	1.01	-1	0	0.01	nsp14	A	23	-1.71	-3.5	5.86	-0.12	0.54
nsp16	C	25	0	0.01	-0.01	0	0	nsp14	P	24	-4.39	-1.1	3.27	-0.68	-2.9
nsp16	D	26	0	-0.44	0.44	0	-0.01	nsp14	T	25	-5.05	-5.66	6.37	-0.48	-4.83
nsp16	L	27	0	0	0	0	0	nsp14	H	26	-3.98	-5.61	4.86	-0.46	-5.18
nsp16	Q	28	0	-0.04	0.04	0	0	nsp14	L	27	-3.65	-2.08	2.67	-0.35	-3.41
nsp16	N	29	0	0.03	-0.03	0	0	nsp14	S	28	-1.01	-3.59	3.04	-0.22	-1.78
nsp16	Y	30	0	0.2	-0.2	0	0	nsp14	V	29	-0.83	0.28	-0.01	-0.02	-0.59
nsp16	G	31	0	0.05	-0.04	0	0	nsp14	D	30	-0.09	-4.5	4.46	0	-0.13
nsp16	D	32	0	0.3	-0.28	0	0.01	nsp14	T	31	-0.05	0.3	-0.13	0	0.12
nsp16	S	33	0	0.11	-0.05	0	0.05	nsp14	K	32	-0.05	3.92	-3.61	0	0.26
nsp16	A	34	-0.01	-0.26	0.32	0	0.04	nsp14	F	33	-0.41	0.69	-0.57	0	-0.28
nsp16	T	35	-0.03	0.08	0.04	0	0.09	nsp14	K	34	-0.24	1.16	0	0	0.91
nsp16	L	36	-0.12	0.38	-0.18	0	0.08	nsp14	T	35	-0.73	-0.12	0.52	-0.12	-0.44
nsp16	P	37	-0.57	-1.26	1.55	-0.04	-0.32	nsp14	E	36	-0.38	5.75	-4.78	-0.11	0.49
nsp16	K	38	-0.09	-10.15	10.36	-0.22	-0.1	nsp14	G	37	-0.17	0.01	0.41	0	0.24
nsp16	G	39	-0.99	-0.18	1.45	-0.14	0.15	nsp14	L	38	-3.22	-1.18	1.56	-0.51	-3.35
nsp16	I	40	-3.79	-0.94	1	-0.45	-4.18	nsp14	C	39	-2.86	-3.55	2.85	-0.34	-3.91
nsp16	M	41	-2.88	-0.15	0.43	-0.37	-2.97	nsp14	V	40	-2.61	-2.02	1.94	-0.24	-2.93
nsp16	M	42	-0.09	0.31	-0.22	0	-0.01	nsp14	D	41	-2.76	-1.07	3.77	-0.55	-0.6
nsp16	N	43	-0.14	0.98	-0.57	0	0.27	nsp14	I	42	-0.29	-0.23	0.48	0	-0.05
nsp16	V	44	-2.55	-0.51	0.96	-0.25	-2.35	nsp14	P	43	-0.37	-0.84	0.9	-0.07	-0.38
nsp16	A	45	-0.49	0.13	-0.15	0	-0.51	nsp14	G	44	-0.02	-0.23	0.29	0	0.03
nsp16	K	46	-0.07	4.76	-4.39	0	0.3	nsp14	I	45	-0.07	0.1	0.06	0	0.09
nsp16	Y	47	-0.14	0.28	-0.23	0	-0.08	nsp14	P	46	-0.07	-0.01	0.15	0	0.07
nsp16	T	48	-0.94	0.26	1.19	-0.05	0.47	nsp14	K	47	-1.17	8.37	-5.13	-0.42	1.65
nsp16	Q	49	-0.08	-0.15	0.21	0	-0.03	nsp14	D	48	-0.09	-14.22	14.35	0	0.04
nsp16	L	50	-0.03	0.47	-0.4	0	0.04	nsp14	M	49	-0.07	-0.3	0.45	0	0.08
nsp16	C	51	-0.05	-0.01	0.14	0	0.09	nsp14	T	50	-0.04	0.16	0	0	0.12
nsp16	Q	52	-0.11	-0.39	0.52	0	0.02	nsp14	Y	51	-0.61	-1.17	1.41	0	-0.37
nsp16	Y	53	-0.01	0.22	-0.2	0	0.01	nsp14	R	52	-0.07	5.6	-5.09	0	0.45
nsp16	L	54	-0.01	0.2	-0.16	0	0.03	nsp14	R	53	-0.25	12.64	-11.95	0	0.44
nsp16	N	55	-0.02	-0.55	0.62	0	0.05	nsp14	L	54	-0.14	-1.42	1.56	0	0
nsp16	T	56	0	0.01	0	0	0.01	nsp14	I	55	-1.67	0.69	-0.49	-0.11	-1.58
nsp16	L	57	0	0.2	-0.18	0	0.01	nsp14	S	56	-0.23	1.19	-0.83	0	0.13
nsp16	T	58	0	-0.02	0.03	0	0	nsp14	M	57	-1.1	0.47	-0.16	-0.08	-0.87
nsp16	L	59	-0.01	0.29	-0.28	0	0.01	nsp14	M	58	-0.13	-0.21	0.45	0	0.11
nsp16	A	60	0	-0.11	0.13	0	0.02	nsp14	G	59	-0.19	-0.69	1.15	0	0.27
nsp16	V	61	-0.01	0.21	-0.18	0	0.02	nsp14	F	60	-2.69	-4.12	3.75	-0.29	-3.35
nsp16	P	62	-0.01	-0.07	0.07	0	0	nsp14	K	61	-0.97	2.29	-0.91	-0.14	0.27
nsp16	Y	63	-0.01	0.04	-0.01	0	0.02	nsp14	M	62	-3.71	0.13	1.32	-0.44	-2.7
nsp16	N	64	-0.01	-0.49	0.55	0	0.05	nsp14	N	63	-1.25	-1.25	3.12	-0.16	0.46
nsp16	M	65	-0.02	-0.62	0.64	0	0	nsp14	Y	64	-3.36	-0.5	1.45	-0.36	-2.76
nsp16	R	66	-0.01	8.06	-7.89	0	0.16	nsp14	Q	65	-0.9	-1.39	1.63	-0.14	-0.8
nsp16	V	67	-0.02	-0.46	0.5	0	0.03	nsp14	V	66	-3.68	-1.61	1.98	-0.54	-3.85
nsp16	I	68	-0.01	0.53	-0.5	0	0.01	nsp14	N	67	-0.68	0.88	-0.09	-0.1	0
nsp16	H	69	-0.04	-1.39	1.44	0	0.01	nsp14	G	68	-0.16	-0.78	0.98	0	0.04
nsp16	F	70	-0.01	-0.13	0.15	0	0.01	nsp14	Y	69	-3.78	-0.38	2.12	-0.58	-2.62
nsp16	G	71	-0.01	0.35	-0.29	0	0.05	nsp14	P	70	-0.13	0.44	-0.25	0	0.06
nsp16	A	72	-0.04	0.03	0.07	0	0.05	nsp14	N	71	-0.07	-0.03	0.25	0	0.15
nsp16	G	73	-0.04	0.66	-0.49	0	0.13	nsp14	M	72	-0.37	-0.12	0.16	-0.05	-0.39
nsp16	S	74	-0.12	-1.18	1.32	0	0.02	nsp14	F	73	-0.07	0.22	-0.17	0	-0.02
nsp16	D	75	-0.14	-9.74	10.16	0	0.28	nsp14	I	74	-0.01	-0.08	0.09	0	0
nsp16	K	76	-2.38	1.9	0.33	-0.37	-0.52	nsp14	T	75	0	0.11	-0.1	0	0.01
nsp16	G	77	-0.48	-1.62	2.08	-0.04	-0.06	nsp14	R	76	0	-2.81	2.78	0	-0.04
nsp16	V	78	-3.38	0.92	0.21	-0.41	-2.65	nsp14	E	77	0	4.19	-4.14	0	0.05
nsp16	A	79	-0.7	0	0.65	-0.04	-0.08	nsp14	E	78	-0.01	5.89	-5.75	0	0.14
nsp16	P	80	-1.44	-0.51	0.59	-0.07	-1.42	nsp14	A	79	0	0.09	-0.08	0	0
nsp16	G	81	-0.17	0.49	-0.53	0	-0.21	nsp14	I	80	0	0	0	0	0
nsp16	T	82	-0.35	1.92	-1.53	0	0.03	nsp14	R	81	0	-4.96	4.91	0	-0.05
nsp16	A	83	-2.03	0.91	0.43	-0.3	-1	nsp14	H	82	0	0.06	-0.05	0	0
nsp16	V	84	-1.34	0.46	-0.36	-0.02	-1.26	nsp14	V	83	0	0.11	-0.1	0	0
nsp16	L	85	-0.23	1.21	-1	0	-0.01	nsp14	R	84	0	-3.65	3.61	0	-0.04
nsp16	R	86	-2.51	25.23	-21.12	-0.34	1.25	nsp14	A	85	0	0.08	-0.07	0	0.01
nsp16	Q	87	-4.06	-6.13	6.62	-0.7	-4.28	nsp14	W	86	0	-0.09	0.09	0	0
nsp16	W	88	-0.26	0.52	-0.52	0	-0.27	nsp14	I	87	0	0.08	-0.07	0	0
nsp16	L	89	-0.16	0.65	-0.27	0	0.22	nsp14	G	88	0	0.15	-0.14	0	0.01
nsp16	P	90	-0.11	-1.08	1.19	0	0	nsp14	F	89	-0.01	-0.12	0.11	0	-0.02
nsp16	T	91	-1.21	-1.31	2.04	-0.42	-0.9	nsp14	D	90	0	1.79	-1.75	0	0.03
nsp16	G	92	-0.05	-0.6	0.63	0	-0.02	nsp14	V	91	-0.01	-0.09	0.1	0	0
nsp16	T	93	-0.06	-0.75	0.93	0	0.13	nsp14	E	92	0	0.3	-0.29	0	0
nsp16	L	94	-0.04	0.92	-0.85	0	0.03	nsp14	G	93	0	0.01	0.01	0	0.01
nsp16	L	95	-0.13	-1.17	1.19	0	-0.11	nsp14	C	94	-0.01	0.35	-0.33	0	0.02
nsp16	V	96	-0.04	0.59	-0.55	0	-0.01	nsp14	H	95	-0.02	0.03	0.04	0	0.05
nsp16	D	97	-0.08	-24.14	23.99	0	-0.24	nsp14	A	96	-0.02	-0.47	0.52	0	0.03
nsp16	S	98	-0.02	-0.32	0.33	0	0	nsp14	T	97	-0.01	-0.8	0.82	0	0.01
nsp16	D	99	-0.03	-11.09	11.06	0	-0.05	nsp14	R	98	-0.01	3.6	-3.52	0	0.07
nsp16	L	100	-0.01	-0.02	0.04	0	0.01	nsp14	E	99	-0.02	-5.66	5.65	0	-0.04
nsp16	N	101	-0.04	-0.09	0.22	0	0.09	nsp14	A	100	-0.05	0.8	-0.65	0	0.1
nsp16	D	102	-0.76	-10.06	12.08	-0.2	1.05	nsp14	V	101	-0.82	-0.73	1.58	-0.16	-0.13
nsp16	F	103	-0.49	0.32	0.43	-0.04	0.21	nsp14	G	102	-0.83	-0.13	0.28	-0.1	-0.77
nsp16	V	104	-4.19	3.4	-1.73	-0.75	-3.27	nsp14	T	103	-0.11	-0.81	0.92	0	-0.01
nsp16	S	105	-1.19	-8.66	7.89	-0.19	-2.14	nsp14	N	104	-0.03	0.33	-0.27	0	0.04
nsp16	D	106	-5.04	-53.29	57.07	-0.67	-1.93	nsp14	L	105	-0.02	-0.46	0.47	0	-0.01
nsp16	A	107	-0.82	-7.74	7.84	-0.1	-0.82	nsp14	P	106	-0.02	-0.26	0.27	0	0
nsp16	D	108	-0.4	-26.64	26.62	-0.05	-0.48	nsp14	L	107	0	0.24	-0.23	0	0
nsp16	S	109	-0.14	-0.86	1.22	-0.01	0.21	nsp14	Q	108	0	-0.19	0.2	0	0.01
nsp16	T	110	-0.25	-1.21	1.48	-0.06	-0.03	nsp14	L	109	-0.01	-0.16	0.16	0	-0.01
nsp16	L	111	-0.03	-0.71	0.72	0	-0.02	nsp14	G	110	0	0.12	-0.11	0	0
nsp16	I	112	-0.05	0.06	-0.06	0	-0.05	nsp14	F	111	-0.01	-0.18	0.18	0	-0.01
nsp16	G	113	0	-0.42	0.44	0	0.01	nsp14	S	112	0	-0.08	0.08	0	0
nsp16	D	114	0	-6.02	5.95	0	-0.07	nsp14	T	113	0	-0.02	0.02	0	0
nsp16	C	115	0	-0.03	0.03	0	0	nsp14	G	114	0	-0.05	0.05	0	0
nsp16	A	116	0	0	0	0	0	nsp14	V	115	0	-0.03	0.03	0	0
nsp16	T	117	0	0.09	-0.08	0	0	nsp14	N	116	0	-0.07	0.07	0	0
nsp16	V	118	-0.01	0.33	-0.32	0	0	nsp14	L	117	0	-0.23	0.23	0	0
nsp16	H	119	0	-0.26	0.26	0	-0.01	nsp14	V	118	0	0.19	-0.19	0	0.01
nsp16	T	120	0	0.26	-0.25	0	0.01	nsp14	A	119	0	-0.24	0.25	0	0
nsp16	A	121	0	0.22	-0.22	0	0	nsp14	V	120	-0.01	0.5	-0.46	0	0.03
nsp16	N	122	0	-0.22	0.23	0	0.01	nsp14	P	121	-0.01	-0.04	0.04	0	0
nsp16	K	123	0	4	-3.94	0	0.06	nsp14	T	122	-0.02	-0.55	0.67	0	0.1
nsp16	W	124	-0.01	0.12	-0.12	0	-0.01	nsp14	G	123	-0.04	-0.08	0.25	0	0.13
nsp16	D	125	-0.01	-5.22	5.14	0	-0.09	nsp14	Y	124	-1.11	0.18	0.16	-0.11	-0.88
nsp16	L	126	-0.01	-0.33	0.35	0	0.01	nsp14	V	125	-0.21	0.91	-0.73	0	-0.03
nsp16	I	127	-0.01	0.3	-0.28	0	0.02	nsp14	D	126	-0.12	-42.29	40.72	-0.11	-1.79
nsp16	I	128	-0.02	-0.19	0.2	0	-0.01	nsp14	T	127	-0.04	-10.62	8.25	-0.04	-2.46
nsp16	S	129	-0.01	0.09	-0.06	0	0.02	nsp14	P	128	-1.34	-1.99	3.08	-0.12	-0.37
nsp16	D	130	-0.01	-6.38	6.37	0	-0.02	nsp14	N	129	-3.68	-3.11	5.65	-0.51	-1.66
nsp16	M	131	-0.01	0.21	-0.19	0	0.01	nsp14	N	130	-3.82	-15.84	13.92	-0.51	-6.24
nsp16	Y	132	-0.01	-0.28	0.29	0	0	nsp14	T	131	-2.81	-0.81	2.33	-0.52	-1.81
nsp16	D	133	0	-4.3	4.25	0	-0.05	nsp14	D	132	-0.28	0.12	0.02	0	-0.14
nsp16	P	134	0	0.21	-0.21	0	0	nsp14	F	133	-0.29	-1.03	1.11	-0.05	-0.26
nsp16	K	135	0	4.01	-3.96	0	0.05	nsp14	S	134	-0.04	0.88	-0.8	0	0.04
nsp16	T	136	0	0.19	-0.19	0	0	nsp14	R	135	-0.01	0.38	-0.3	0	0.06
nsp16	K	137	0	2.95	-2.9	0	0.05	nsp14	V	136	-0.02	0.41	-0.39	0	0.01
nsp16	N	138	0	0.17	-0.17	0	0	nsp14	S	137	-0.01	-0.01	0.01	0	0
nsp16	V	139	0	-0.07	0.07	0	0	nsp14	A	138	0	0.13	-0.11	0	0.01
nsp16	T	140	0	-0.04	0.04	0	0	nsp14	K	139	-0.01	7.7	-7.52	0	0.17
nsp16	K	141	0	2.14	-2.11	0	0.03	nsp14	P	140	0	-0.43	0.43	0	-0.01
nsp16	E	142	0	-1.62	1.61	0	-0.02	nsp14	P	141	0	0.23	-0.23	0	0
nsp16	N	143	0	-0.1	0.1	0	0	nsp14	P	142	0	0.31	-0.31	0	0
nsp16	D	144	0	-1.88	1.85	0	-0.02	nsp14	G	143	0	-0.01	0.01	0	0
nsp16	S	145	0	0	0	0	0	nsp14	D	144	0	-1.72	1.7	0	-0.02
nsp16	K	146	0	2.55	-2.52	0	0.03	nsp14	Q	145	0	0.14	-0.14	0	0
nsp16	E	147	0	-2.74	2.71	0	-0.03	nsp14	F	146	0	0.1	-0.1	0	0
nsp16	G	148	0	0.12	-0.12	0	0	nsp14	K	147	0	0.5	-0.49	0	0.01
nsp16	F	149	0	-0.02	0.02	0	0	nsp14	H	148	0	0.15	-0.15	0	0
nsp16	F	150	0	-0.11	0.1	0	-0.01	nsp14	L	149	0	0.13	-0.12	0	0
nsp16	T	151	0	-0.03	0.03	0	0	nsp14	I	150	0	0.01	-0.01	0	0
nsp16	Y	152	0	0.06	-0.05	0	0	nsp14	P	151	0	-0.02	0.02	0	0
nsp16	I	153	0	-0.02	0.02	0	0	nsp14	L	152	0	0.13	-0.13	0	0.01
nsp16	C	154	0	-0.04	0.04	0	0	nsp14	M	153	0	0.13	-0.12	0	0
nsp16	G	155	0	0.09	-0.09	0	0	nsp14	Y	154	0	0.05	-0.05	0	0
nsp16	F	156	0	0.06	-0.06	0	0	nsp14	K	155	0	-0.79	0.79	0	-0.01
nsp16	I	157	0	-0.06	0.06	0	0	nsp14	G	156	0	-0.11	0.12	0	0
nsp16	Q	158	0	-0.03	0.03	0	0	nsp14	L	157	0	-0.01	0.02	0	0.01
nsp16	Q	159	0	-0.08	0.08	0	0	nsp14	P	158	-0.01	0.15	-0.15	0	0
nsp16	K	160	0	5.41	-5.34	0	0.07	nsp14	W	159	-0.03	0.67	-0.69	0	-0.05
nsp16	L	161	0	0.02	-0.02	0	0	nsp14	N	160	-0.02	0.12	-0.07	0	0.04
nsp16	A	162	0	0.03	-0.03	0	0	nsp14	V	161	-0.01	0.33	-0.32	0	0.01
nsp16	L	163	0	-0.16	0.16	0	0	nsp14	V	162	-0.01	-0.17	0.22	0	0.04
nsp16	G	164	0	0.06	-0.06	0	0	nsp14	R	163	-0.06	-14.72	14.87	0	0.08
nsp16	G	165	0	0.3	-0.29	0	0.01	nsp14	I	164	-0.01	0.14	-0.14	0	-0.01
nsp16	S	166	0	-0.2	0.21	0	0.01	nsp14	K	165	-0.01	-3.4	3.38	0	-0.03
nsp16	V	167	0	0.27	-0.24	0	0.02	nsp14	I	166	-0.01	-0.35	0.36	0	0
nsp16	A	168	0	-0.21	0.23	0	0.01	nsp14	V	167	-0.01	-0.22	0.23	0	0
nsp16	I	169	0	0.19	-0.19	0	0	nsp14	Q	168	0	0.14	-0.13	0	0.01
nsp16	K	170	-0.01	4.67	-4.53	0	0.13	nsp14	M	169	0	-0.02	0.03	0	0
nsp16	I	171	0	-0.11	0.11	0	-0.01	nsp14	L	170	-0.01	-0.27	0.28	0	0
nsp16	T	172	0	-0.06	0.07	0	0	nsp14	S	171	0	0.02	-0.02	0	0
nsp16	E	173	0	-1.54	1.52	0	-0.02	nsp14	D	172	0	3.98	-3.93	0	0.05
nsp16	H	174	0	-0.01	0.01	0	0	nsp14	T	173	0	-0.22	0.22	0	0
nsp16	S	175	0	0.05	-0.05	0	0	nsp14	L	174	0	-0.08	0.09	0	0
nsp16	W	176	0	-0.06	0.06	0	0	nsp14	K	175	0	-4.25	4.2	0	-0.05
nsp16	N	177	0	0.04	-0.04	0	0	nsp14	N	176	0	0.04	-0.04	0	0
nsp16	A	178	0	0.03	-0.03	0	0	nsp14	L	177	0	-0.06	0.07	0	0
nsp16	D	179	0	-2.44	2.4	0	-0.03	nsp14	S	178	0	0.05	-0.05	0	0
nsp16	L	180	0	0.06	-0.06	0	0	nsp14	D	179	0	5.94	-5.85	0	0.09
nsp16	Y	181	0	-0.04	0.04	0	0	nsp14	R	180	-0.01	-6.43	6.44	0	0
nsp16	K	182	0	1.83	-1.81	0	0.02	nsp14	V	181	-0.01	0.14	-0.13	0	0
nsp16	L	183	0	0.09	-0.08	0	0	nsp14	V	182	-0.01	-0.11	0.13	0	0.01
nsp16	M	184	0	0.05	-0.05	0	0	nsp14	F	183	-0.03	-0.03	0.02	0	-0.03
nsp16	G	185	0	0.06	-0.06	0	0	nsp14	V	184	0	0.04	-0.03	0	0
nsp16	H	186	0	-0.05	0.05	0	0	nsp14	L	185	-0.01	0.02	-0.02	0	0
nsp16	F	187	0	0.04	-0.04	0	0	nsp14	W	186	0	0.1	-0.09	0	0
nsp16	A	188	0	0.07	-0.07	0	0	nsp14	A	187	0	-0.08	0.1	0	0.02
nsp16	W	189	0	-0.17	0.16	0	0	nsp14	H	188	-0.04	0.18	-0.08	0	0.06
nsp16	W	190	0	0.08	-0.08	0	0	nsp14	G	189	-0.03	0.66	-0.65	0	-0.01
nsp16	T	191	0	-0.13	0.14	0	0	nsp14	F	190	-0.03	0.44	-0.48	0	-0.08
nsp16	A	192	0	0.12	-0.11	0	0.01	nsp14	E	191	-0.04	2.83	-2.8	0	-0.01
nsp16	F	193	-0.01	-0.16	0.15	0	-0.02	nsp14	L	192	-0.87	0.67	-0.44	-0.05	-0.68
nsp16	V	194	0	0.12	-0.09	0	0.02	nsp14	T	193	-0.19	0.9	-0.72	0	-0.02
nsp16	T	195	-0.01	0.03	0.08	0	0.1	nsp14	S	194	-0.08	0.47	-0.41	0	-0.03
nsp16	N	196	-0.01	-0.27	0.34	0	0.06	nsp14	M	195	-0.76	0.91	-0.73	-0.02	-0.6
nsp16	V	197	-0.04	0.11	-0.03	0	0.04	nsp14	K	196	-3.11	-40.16	45.29	-0.51	1.51
nsp16	N	198	-0.01	0.09	-0.04	0	0.03	nsp14	Y	197	-0.17	0.78	-0.65	0	-0.05
nsp16	A	199	0	-0.1	0.1	0	0	nsp14	F	198	-0.12	-0.22	0.21	0	-0.13
nsp16	S	200	0	-0.05	0.05	0	0	nsp14	V	199	-1.13	1.11	-0.28	-0.09	-0.4
nsp16	S	201	0	0.19	-0.18	0	0.01	nsp14	K	200	-3.74	-39	41.35	-0.46	-1.85
nsp16	S	202	0	-0.03	0.03	0	0	nsp14	I	201	-3.46	-3.74	2.7	-0.43	-4.93
nsp16	E	203	-0.01	-3.13	3.06	0	-0.07	nsp14	G	202	-0.75	0.18	0.16	-0.02	-0.43
nsp16	A	204	0	-0.11	0.13	0	0.01	nsp14	P	203	-0.53	0.39	-0.45	-0.08	-0.66
nsp16	F	205	-0.01	0.18	-0.21	0	-0.03	nsp14	E	204	-0.06	8.2	-7.94	0	0.21
nsp16	L	206	0	-0.17	0.17	0	0	nsp14	R	205	-0.22	-7.72	8.28	-0.06	0.28
nsp16	I	207	0	0.09	-0.09	0	0	nsp14	T	206	-0.01	0.37	-0.33	0	0.03
nsp16	G	208	0	-0.13	0.12	0	0	nsp14	C	207	-0.01	-0.14	0.15	0	0.01
nsp16	C	209	0	-0.01	0.02	0	0	nsp14	C	208	-0.01	-0.1	0.11	0	0
nsp16	N	210	0	0.39	-0.39	0	0.01	nsp14	L	209	0	-0.08	0.08	0	0
nsp16	Y	211	0	0.04	-0.04	0	0	nsp14	C	210	0	0.07	-0.06	0	0.01
nsp16	L	212	0	0	0	0	0	nsp14	D	211	0	5.44	-5.36	0	0.08
nsp16	G	213	0	0.02	-0.02	0	0	nsp14	R	212	0	-4.79	4.74	0	-0.05
nsp16	K	214	0	1.41	-1.39	0	0.02	nsp14	R	213	-0.02	-8.08	8.14	0	0.04
nsp16	P	215	0	0.02	-0.02	0	0	nsp14	A	214	-0.02	-0.13	0.18	0	0.04
nsp16	R	216	0	0.97	-0.96	0	0.01	nsp14	T	215	-0.02	0.27	-0.24	0	0.01
nsp16	E	217	0	-0.92	0.91	0	-0.01	nsp14	C	216	-0.03	-0.27	0.35	0	0.05
nsp16	Q	218	0	-0.03	0.03	0	0	nsp14	F	217	-1	-0.6	0.65	-0.09	-1.04
nsp16	I	219	0	-0.05	0.05	0	0	nsp14	S	218	-0.05	0.3	-0.22	0	0.03
nsp16	D	220	0	-1.31	1.3	0	-0.02	nsp14	T	219	-0.13	1.17	-0.98	0	0.06
nsp16	G	221	0	0.05	-0.05	0	0	nsp14	A	220	-0.02	0.1	-0.05	0	0.03
nsp16	Y	222	0	0	0	0	0	nsp14	S	221	-0.02	-0.25	0.31	0	0.04
nsp16	V	223	0	0.03	-0.03	0	0	nsp14	D	222	-0.17	16.09	-15.13	-0.02	0.77
nsp16	M	224	0	0.12	-0.11	0	0	nsp14	T	223	-0.05	0.32	-0.21	0	0.06
nsp16	H	225	0	0.07	-0.07	0	0	nsp14	Y	224	-0.58	-0.3	0.9	-0.1	-0.09
nsp16	A	226	0	0.02	-0.02	0	0	nsp14	A	225	-0.01	0.27	-0.28	0	-0.02
nsp16	N	227	0	0.11	-0.1	0	0	nsp14	C	226	-0.01	0.08	-0.07	0	0
nsp16	Y	228	0	0.14	-0.14	0	0	nsp14	W	227	-0.01	0.11	-0.12	0	-0.03
nsp16	I	229	0	0.07	-0.07	0	0	nsp14	H	228	0	-0.01	0.01	0	0
nsp16	F	230	0	0.04	-0.04	0	0	nsp14	H	229	0	-0.2	0.2	0	0
nsp16	W	231	0	0.01	-0.01	0	0	nsp14	S	230	0	-0.27	0.28	0	0.01
nsp16	R	232	0	0.98	-0.95	0	0.03	nsp14	I	231	0	0.11	-0.09	0	0.01
nsp16	N	233	0	0.02	-0.02	0	0	nsp14	G	232	0	0.17	-0.14	0	0.02
nsp16	T	234	0	0.07	-0.07	0	0	nsp14	F	233	-0.02	-0.53	0.56	0	0.01
nsp16	N	235	0	-0.12	0.12	0	0	nsp14	D	234	-0.04	13.68	-13.32	0	0.32
nsp16	P	236	0	0.06	-0.06	0	0	nsp14	Y	235	-0.29	-0.75	0.91	0	-0.13
nsp16	I	237	0	-0.08	0.08	0	0	nsp14	V	236	-0.09	0.94	-0.9	0	-0.05
nsp16	Q	238	0	-0.11	0.13	0	0.01	nsp14	Y	237	-0.88	0.87	-0.43	-0.06	-0.5
nsp16	L	239	-0.01	0.24	-0.21	0	0.03	nsp14	N	238	-0.14	0.53	-0.29	0	0.1
nsp16	S	240	-0.01	-0.18	0.22	0	0.04	nsp14	P	239	-0.08	0.32	-0.23	0	0.01
nsp16	S	241	-0.06	0.17	-0.1	0	0.01	nsp14	F	240	-0.03	0.26	-0.25	0	-0.02
nsp16	Y	242	-0.04	0.39	-0.31	0	0.04	nsp14	M	241	-0.06	0.12	-0.08	0	-0.03
nsp16	S	243	-0.08	0.37	-0.21	0	0.08	nsp14	I	242	-0.01	0.09	-0.09	0	-0.01
nsp16	L	244	-1.36	0.27	0.53	-0.1	-0.66	nsp14	D	243	-0.01	2.34	-2.28	0	0.05
nsp16	F	245	-0.44	0.7	-0.37	-0.01	-0.11	nsp14	V	244	0	0.04	-0.04	0	0
nsp16	D	246	-0.3	8.88	-8.03	0	0.55	nsp14	Q	245	0	-0.18	0.19	0	0.01
nsp16	M	247	-3.66	-0.7	2.01	-0.43	-2.77	nsp14	Q	246	-0.01	-0.29	0.33	0	0.03
nsp16	S	248	-0.76	-0.13	0.28	-0.16	-0.77	nsp14	W	247	0	-0.07	0.07	0	0
nsp16	K	249	-0.1	-7.38	7.5	0	0.01	nsp14	G	248	0	0.02	-0.02	0	0
nsp16	F	250	-0.48	-0.74	0.86	0	-0.36	nsp14	F	249	0	-0.06	0.07	0	0
nsp16	P	251	-0.24	0.14	-0.12	-0.06	-0.28	nsp14	T	250	0	-0.07	0.07	0	0
nsp16	L	252	-0.04	0.24	-0.16	0	0.03	nsp14	G	251	0	0.1	-0.1	0	0
nsp16	K	253	-0.02	-4.86	4.89	0	0.02	nsp14	N	252	0	0.09	-0.09	0	0
nsp16	L	254	-0.02	0.29	-0.26	0	0.01	nsp14	L	253	0	0.04	-0.04	0	0
nsp16	R	255	-0.01	0.36	-0.33	0	0.02	nsp14	Q	254	0	0.03	-0.03	0	0
nsp16	G	256	0	0.21	-0.2	0	0.01	nsp14	S	255	0	0.1	-0.1	0	0
nsp16	T	257	0	-0.31	0.31	0	-0.01	nsp14	N	256	0	-0.02	0.02	0	0
nsp16	A	258	0	-0.03	0.03	0	0	nsp14	H	257	0	0.11	-0.1	0	0
nsp16	V	259	0	0.1	-0.1	0	0	nsp14	D	258	0	0.95	-0.94	0	0.01
nsp16	M	260	0	-0.04	0.04	0	0	nsp14	L	259	0	0	0	0	0
nsp16	S	261	0	0.07	-0.07	0	0	nsp14	Y	260	0	0.02	-0.02	0	0
nsp16	L	262	0	-0.17	0.17	0	0	nsp14	C	261	0	-0.04	0.04	0	0
nsp16	K	263	0	2.78	-2.75	0	0.03	nsp14	Q	262	0	-0.11	0.11	0	0
nsp16	E	264	0	-2.64	2.61	0	-0.03	nsp14	V	263	0	-0.06	0.06	0	0
nsp16	G	265	0	0.06	-0.06	0	0	nsp14	H	264	0	-0.08	0.08	0	0
nsp16	Q	266	0	-0.01	0.01	0	0	nsp14	G	265	0	0.05	-0.05	0	0
nsp16	I	267	0	0.03	-0.03	0	0	nsp14	N	266	0	0.06	-0.06	0	0
nsp16	N	268	0	-0.06	0.06	0	0	nsp14	A	267	0	0.1	-0.1	0	0
nsp16	D	269	0	-0.88	0.87	0	-0.01	nsp14	H	268	0	0.22	-0.22	0	0
nsp16	M	270	0	0.03	-0.03	0	0	nsp14	V	269	0	-0.05	0.05	0	0
nsp16	I	271	0	0.04	-0.04	0	0	nsp14	A	270	0	-0.02	0.03	0	0
nsp16	L	272	0	-0.03	0.03	0	0	nsp14	S	271	0	0	0	0	0
nsp16	S	273	0	0.03	-0.03	0	0	nsp14	C	272	0	0.11	-0.11	0	0
nsp16	L	274	0	0.06	-0.06	0	0	nsp14	D	273	0	1.28	-1.26	0	0.02
nsp16	L	275	0	0.04	-0.04	0	0	nsp14	A	274	0	0.01	-0.01	0	0
nsp16	S	276	0	-0.05	0.05	0	0	nsp14	I	275	0	0.1	-0.1	0	0
nsp16	K	277	0	0.13	-0.13	0	0	nsp14	M	276	0	0.03	-0.03	0	0
nsp16	G	278	0	0.05	-0.05	0	0	nsp14	T	277	0	-0.11	0.12	0	0
nsp16	R	279	0	-0.07	0.07	0	0	nsp14	R	278	0	-3.11	3.07	0	-0.04
nsp16	L	280	0	0.11	-0.1	0	0	nsp14	C	279	0	0.09	-0.09	0	0
nsp16	I	281	0	0.14	-0.14	0	0	nsp14	L	280	0	0.02	-0.02	0	0
nsp16	I	282	0	-0.03	0.03	0	0	nsp14	A	281	0	-0.05	0.05	0	0
nsp16	R	283	0	5.83	-5.73	0	0.1	nsp14	V	282	0	0.04	-0.03	0	0
nsp16	E	284	0	-4.57	4.51	0	-0.06	nsp14	H	283	0	0.07	-0.07	0	0
nsp16	N	285	0	-0.16	0.17	0	0	nsp14	E	284	0	2.28	-2.25	0	0.03
nsp16	N	286	0	0	0	0	0	nsp14	C	285	0	-0.02	0.01	0	0
nsp16	R	287	0	9.55	-9.4	0	0.15	nsp14	F	286	0	0.01	-0.01	0	0
nsp16	V	288	-0.01	-0.17	0.19	0	0.02	nsp14	V	287	0	-0.01	0.01	0	0
nsp16	V	289	0	0.14	-0.13	0	0.01	nsp14	K	288	0	-2.34	2.31	0	-0.03
nsp16	I	290	-0.01	-0.24	0.26	0	0.01	nsp14	R	289	0	-2.03	2.01	0	-0.03
nsp16	S	291	0	-0.08	0.1	0	0.01	nsp14	V	290	0	-0.03	0.03	0	0
nsp16	S	292	0	0.12	-0.1	0	0.01	nsp14	D	291	0	3.13	-3.09	0	0.04
nsp16	D	293	0	-6.25	6.18	0	-0.07	nsp14	W	292	0	-0.01	0.01	0	0
nsp16	V	294	0	-0.02	0.03	0	0	nsp14	T	293	0	0.04	-0.04	0	0
nsp16	L	295	0	-0.06	0.06	0	0	nsp14	I	294	0	-0.06	0.06	0	0
nsp16	V	296	0	0	0	0	0	nsp14	E	295	0	3.97	-3.92	0	0.05
nsp16	N	297	0	-0.09	0.09	0	0	nsp14	Y	296	0	-0.1	0.1	0	0
nsp16	N	298	0	-3.77	3.73	0	-0.05	nsp14	P	297	0	-0.08	0.08	0	0
nsp10	A	18	0	-6.41	6.33	0	-0.08	nsp14	I	298	0	0.05	-0.05	0	0
nsp10	F	19	0	0.1	-0.1	0	0	nsp14	I	299	0	0.03	-0.03	0	0
nsp10	A	20	0	-0.44	0.43	0	0	nsp14	G	300	0	0.01	-0.01	0	0
nsp10	V	21	0	0.03	-0.01	0	0.01	nsp14	D	301	0	3	-2.97	0	0.04
nsp10	D	22	0	6.5	-6.41	0	0.09	nsp14	E	302	0	3.09	-3.05	0	0.04
nsp10	A	23	0	-0.54	0.55	0	0.01	nsp14	L	303	0	-0.05	0.05	0	0
nsp10	A	24	0	-0.08	0.07	0	-0.01	nsp14	K	304	0	-2.9	2.86	0	-0.04
nsp10	K	25	0	-4.16	4.11	0	-0.05	nsp14	I	305	0	-0.05	0.05	0	0
nsp10	A	26	0	-0.61	0.6	0	0	nsp14	N	306	0	-0.08	0.08	0	0
nsp10	Y	27	-0.02	-0.34	0.35	0	0	nsp14	A	307	0	-0.03	0.03	0	0
nsp10	K	28	-0.01	-3.75	3.72	0	-0.03	nsp14	A	308	0	-0.03	0.03	0	0
nsp10	D	29	0	3.1	-3.06	0	0.04	nsp14	C	309	0	-0.06	0.06	0	0
nsp10	Y	30	-0.01	-0.56	0.57	0	0	nsp14	R	310	0	-2.6	2.57	0	-0.03
nsp10	L	31	-0.01	-0.28	0.28	0	0	nsp14	K	311	0	-2.37	2.34	0	-0.03
nsp10	A	32	0	-0.37	0.37	0	-0.01	nsp14	V	312	0	-0.03	0.03	0	0
nsp10	S	33	0	-0.27	0.27	0	0	nsp14	Q	313	0	0	0	0	0
nsp10	G	34	0	-0.15	0.16	0	0	nsp14	H	314	0	-0.04	0.04	0	0
nsp10	G	35	0	-0.66	0.67	0	0.01	nsp14	M	315	0	-0.03	0.03	0	0
nsp10	Q	36	-0.02	2.38	-2.22	0	0.13	nsp14	V	316	0	-0.02	0.02	0	0
nsp10	P	37	-0.02	0.03	0.05	0	0.05	nsp14	V	317	0	-0.03	0.03	0	0
nsp10	I	38	-0.11	-1.51	1.68	0	0.06	nsp14	K	318	0	-1.99	1.97	0	-0.02
nsp10	T	39	-0.29	4.08	-3.52	0	0.27	nsp14	A	319	0	-0.02	0.02	0	0
nsp10	N	40	-3.71	-8.72	11.51	-0.61	-1.54	nsp14	A	320	0	-0.02	0.02	0	0
nsp10	C	41	-0.9	-2.18	3.12	-0.03	0	nsp14	L	321	0	-0.03	0.02	0	0
nsp10	V	42	-4.6	1.08	-0.32	-0.64	-4.47	nsp14	L	322	0	-0.02	0.02	0	0
nsp10	K	43	-3.05	18.27	-13.44	-0.75	1.03	nsp14	A	323	0	-0.02	0.01	0	0
nsp10	M	44	-4.69	-1.89	3.14	-0.41	-3.85	nsp14	D	324	0	1.58	-1.56	0	0.02
nsp10	L	45	-7.21	-1.96	3.18	-1.27	-7.25	nsp14	K	325	0	-1.64	1.62	0	-0.02
nsp10	C	46	-1.79	0.37	1.23	-0.15	-0.34	nsp14	F	326	0	0.01	-0.01	0	0
nsp10	T	47	-2.15	0.31	0.06	-0.43	-2.21	nsp14	P	327	0	0.02	-0.02	0	0
nsp10	H	48	-0.3	0.41	0.04	-0.01	0.14	nsp14	V	328	0	-0.01	0.01	0	0
nsp10	T	49	-0.12	0	0.19	0	0.07	nsp14	L	329	0	0	0	0	0
nsp10	G	50	-0.03	-0.33	0.37	0	0.01	nsp14	H	330	0	0.02	-0.02	0	0
nsp10	T	51	-0.03	0.04	0	0	0.01	nsp14	D	331	0	2.06	-2.04	0	0.03
nsp10	G	52	-0.01	0.14	-0.11	0	0.03	nsp14	I	332	0	0	-0.01	0	0
nsp10	Q	53	-0.02	-0.3	0.4	0	0.08	nsp14	G	333	0	0.01	-0.01	0	0
nsp10	A	54	-0.02	0.03	0.01	0	0.03	nsp14	N	334	0	0.02	-0.02	0	0
nsp10	I	55	-0.06	-1.09	1.2	0	0.05	nsp14	P	335	0	-0.01	0.01	0	0
nsp10	T	56	-0.13	1.85	-1.39	0	0.32	nsp14	K	336	0	-2.65	2.62	0	-0.03
nsp10	V	57	-1.29	2.04	-0.64	-0.31	-0.22	nsp14	A	337	0	-0.02	0.02	0	0
nsp10	T	58	-1.23	0.59	0.65	-0.23	-0.22	nsp14	I	338	0	-0.01	0.01	0	0
nsp10	P	59	-1.46	-0.81	1.32	-0.16	-1.1	nsp14	K	339	0	-1.98	1.95	0	-0.02
nsp10	E	60	-0.14	-10.94	11.23	0	0.15	nsp14	C	340	0	0	0	0	0
nsp10	A	61	-0.06	-0.31	0.32	0	-0.05	nsp14	V	341	0	-0.01	0.01	0	0
nsp10	N	62	-0.03	-0.47	0.58	0	0.08	nsp14	P	342	0	-0.01	0.01	0	0
nsp10	M	63	-0.03	-0.54	0.6	0	0.02	nsp14	Q	343	0	-0.02	0.02	0	0
nsp10	D	64	-0.02	-12.09	12.02	0	-0.08	nsp14	A	344	0	0.02	-0.02	0	0
nsp10	Q	65	-0.05	-1.33	1.55	0	0.18	nsp14	D	345	0	1.77	-1.74	0	0.02
nsp10	E	66	-0.35	-20.18	20.66	-0.04	0.08	nsp14	V	346	0	0.02	-0.02	0	0
nsp10	S	67	-0.22	-2.28	2.55	0	0.06	nsp14	E	347	0	1.71	-1.69	0	0.02
nsp10	F	68	-0.45	-0.33	0.48	0	-0.3	nsp14	W	348	0	-0.01	0.01	0	0
nsp10	G	69	-1.12	-4.54	2.66	-0.11	-3.11	nsp14	K	349	0	-1.76	1.74	0	-0.02
nsp10	G	70	-0.79	-3.24	2.69	0	-1.34	nsp14	F	350	0	-0.02	0.02	0	0
nsp10	A	71	-2.29	-7.36	6.17	-0.27	-3.75	nsp14	Y	351	0	0.01	-0.01	0	0
nsp10	S	72	-1.6	-3.7	3.9	-0.11	-1.52	nsp14	D	352	0	2.19	-2.17	0	0.03
nsp10	C	73	-0.2	-1.8	1.77	0	-0.23	nsp14	A	353	0	-0.01	0.01	0	0
nsp10	C	74	-0.17	0.27	-0.22	0	-0.13	nsp14	Q	354	0	-0.02	0.02	0	0
nsp10	L	75	-0.07	1.57	-1.56	0	-0.06	nsp14	P	355	0	0.02	-0.02	0	0
nsp10	Y	76	-0.09	0.96	-0.81	0	0.06	nsp14	C	356	0	-0.04	0.04	0	0
nsp10	C	77	-1.14	1.36	0.02	-0.11	0.13	nsp14	S	357	0	-0.05	0.05	0	0
nsp10	R	78	-2.5	-16.09	18.55	-0.27	-0.31	nsp14	D	358	0	2.57	-2.54	0	0.03
nsp10	C	79	-0.12	-0.05	0.12	0	-0.05	nsp14	K	359	0	-2.5	2.47	0	-0.03
nsp10	H	80	-1.77	0.28	1.16	-0.45	-0.77	nsp14	A	360	0	-0.02	0.03	0	0
nsp10	I	81	-0.05	1.32	-1.25	0	0.02	nsp14	Y	361	0	-0.04	0.04	0	0
nsp10	D	82	-0.02	18.84	-18.46	0	0.36	nsp14	K	362	0	-2.16	2.13	0	-0.03
nsp10	H	83	-0.07	-0.89	1.11	0	0.15	nsp14	I	363	0	0	0	0	0
nsp10	P	84	-0.01	-0.31	0.31	0	-0.01	nsp14	E	364	0	1.88	-1.85	0	0.02
nsp10	N	85	-0.01	0.67	-0.63	0	0.03	nsp14	E	365	0	2.02	-1.99	0	0.03
nsp10	P	86	-0.01	0.56	-0.54	0	0.02	nsp14	L	366	0	0.02	-0.02	0	0
nsp10	K	87	-0.02	-3.5	3.56	0	0.04	nsp14	F	367	0	-0.02	0.02	0	0
nsp10	G	88	-0.01	1.25	-1.14	0	0.1	nsp14	Y	368	0	0.01	-0.01	0	0
nsp10	F	89	-0.06	-0.16	0.28	0	0.06	nsp14	S	369	0	0	0	0	0
nsp10	C	90	-0.11	0.22	-0.02	0	0.09	nsp14	Y	370	0	-0.01	0.01	0	0
nsp10	D	91	-0.06	11.83	-11.49	0	0.28	nsp14	A	371	0	-0.02	0.01	0	0
nsp10	L	92	-0.34	1.83	-1.17	0	0.33	nsp14	T	372	0	-0.01	0.01	0	0
nsp10	K	93	-2.71	-67.1	68.91	-0.53	-1.43	nsp14	H	373	0	0	-0.01	0	0
nsp10	G	94	-1.55	-7.26	6.38	-0.38	-2.8	nsp14	S	374	0	0.01	-0.01	0	0
nsp10	K	95	-1.04	-8.72	10.03	-0.02	0.25	nsp14	D	375	0	1.41	-1.39	0	0.02
nsp10	Y	96	-3.14	2.34	1	-0.45	-0.25	nsp14	K	376	0	-1.5	1.48	0	-0.02
nsp10	V	97	-0.1	-0.33	0.39	0	-0.04	nsp14	F	377	0	0.01	-0.01	0	0
nsp10	Q	98	-0.07	1.07	-1.05	0	-0.05	nsp14	T	378	0	0.01	-0.01	0	0
nsp10	I	99	-0.05	-0.6	0.59	0	-0.05	nsp14	D	379	0	1.62	-1.6	0	0.02
nsp10	P	100	-0.02	-0.05	0.02	0	-0.04	nsp14	G	380	0	-0.02	0.01	0	0
nsp10	T	101	-0.07	-0.59	0.75	0	0.1	nsp14	V	381	0	0	0	0	0
nsp10	T	102	-0.02	-0.27	0.3	0	0.01	nsp14	C	382	0	-0.01	0.01	0	0
nsp10	C	103	-0.02	0.64	-0.52	0	0.09	nsp14	L	383	0	-0.01	0.01	0	0
nsp10	A	104	-0.08	1.18	-0.94	0	0.16	nsp14	F	384	0	0	0	0	0
nsp10	N	105	-0.06	0.09	0.01	0	0.04	nsp14	W	385	0	-0.02	0.02	0	0
nsp10	D	106	-0.03	-0.73	0.84	0	0.08	nsp14	N	386	0	-0.01	0.01	0	0
nsp10	P	107	-0.06	0.17	-0.06	0	0.04	nsp14	C	387	0	-0.01	0.01	0	0
nsp10	V	108	-0.05	0.27	-0.24	0	-0.02	nsp14	N	388	0	-0.02	0.02	0	0
nsp10	G	109	-0.01	0.67	-0.68	0	-0.01	nsp14	V	389	0	0.02	-0.02	0	0
nsp10	F	110	-0.02	0.04	-0.01	0	0.01	nsp14	D	390	0	1.6	-1.58	0	0.02
nsp10	T	111	-0.02	-0.6	0.66	0	0.04	nsp14	R	391	0	-1.46	1.44	0	-0.02
nsp10	L	112	-0.01	-0.05	0.07	0	0.01	nsp14	Y	392	0	-0.03	0.03	0	0
nsp10	K	113	-0.01	0.38	-0.34	0	0.03	nsp14	P	393	0	0.02	-0.02	0	0
nsp10	N	114	-0.01	0.2	-0.17	0	0.02	nsp14	A	394	0	0.01	-0.01	0	0
nsp10	T	115	0	-0.17	0.18	0	0.01	nsp14	N	395	0	0	-0.01	0	0
nsp10	V	116	-0.01	0.09	-0.08	0	0	nsp14	S	396	0	-0.01	0.01	0	0
nsp10	C	117	0	0.07	-0.07	0	0	nsp14	I	397	0	0	0	0	0
nsp10	T	118	0	-0.24	0.24	0	0	nsp14	V	398	0	-0.01	0.01	0	0
nsp10	V	119	0	-0.16	0.16	0	0	nsp14	C	399	0	-0.01	0	0	0
nsp10	C	120	0	-0.22	0.22	0	0.01	nsp14	R	400	0	-1.95	1.93	0	-0.02
nsp10	G	121	0	0.01	-0.01	0	0	nsp14	F	401	0	-0.03	0.03	0	0
nsp10	M	122	-0.01	0.39	-0.38	0	0.01	nsp14	D	402	0	2.05	-2.03	0	0.03
nsp10	W	123	-0.02	-0.16	0.15	0	-0.02	nsp14	T	403	0	0.02	-0.02	0	0
nsp10	K	124	0	2.88	-2.84	0	0.03	nsp14	R	404	0	-1.84	1.82	0	-0.02
nsp10	G	125	0	-0.08	0.08	0	0	nsp14	V	405	0	-0.01	0.01	0	0
nsp10	Y	126	-0.01	0.06	-0.04	0	0.01	nsp14	L	406	0	-0.04	0.04	0	0
nsp10	G	127	0	-0.23	0.23	0	0	nsp14	S	407	0	-0.02	0.02	0	0
nsp10	C	128	0	-0.21	0.2	0	-0.01	nsp14	N	408	0	0.03	-0.03	0	0
nsp10	S	129	0	0.11	-0.11	0	0	nsp14	L	409	0	0.03	-0.03	0	0
nsp10	C	130	0	-0.18	0.18	0	0	nsp14	N	410	0	0.08	-0.07	0	0
nsp10	D	131	0	-3.61	3.57	0	-0.05	nsp14	L	411	0	-0.07	0.07	0	0
nsp10	Q	132	0	-0.06	0.06	0	0	nsp14	P	412	0	0.07	-0.07	0	0
nsp10	L	133	0	-0.14	0.14	0	0	nsp14	G	413	0	0	0	0	0
nsp10	R	134	0	5.62	-5.55	0	0.07	nsp14	C	414	0	0.08	-0.08	0	0
nsp10	E	135	0	-7.31	7.22	0	-0.09	nsp14	D	415	0	1.7	-1.68	0	0.02
nsp10	P	136	0	-0.11	0.11	0	0	nsp14	G	416	0	-0.01	0.01	0	0
nsp10	M	137	0	0.14	-0.13	0	0	nsp14	G	417	0	-0.01	0.01	0	0
nsp10	L	138	0	0.05	-0.05	0	0	nsp14	S	418	0	-0.07	0.07	0	0
nsp10	Q	139	0	-9.85	9.73	0	-0.12	nsp14	L	419	0	-0.01	0.01	0	0
								nsp14	Y	420	0	0	0	0	0
								nsp14	V	421	0	0.03	-0.03	0	0
								nsp14	N	422	0	0.05	-0.05	0	0
								nsp14	K	423	0	-3.43	3.39	0	-0.04
								nsp14	H	424	0	-0.01	0.01	0	0
								nsp14	A	425	0	-0.03	0.03	0	0
								nsp14	F	426	0	0.03	-0.03	0	0
								nsp14	H	427	0	0	0	0	0
								nsp14	T	428	0	0.01	-0.01	0	0
								nsp14	P	429	0	0.05	-0.05	0	0
								nsp14	A	430	0	0	0	0	0
								nsp14	F	431	0	-0.01	0.01	0	0
								nsp14	D	432	0	1.6	-1.58	0	0.02
								nsp14	K	433	0	-1.59	1.57	0	-0.02
								nsp14	S	434	0	-0.01	0.01	0	0
								nsp14	A	435	0	-0.01	0.01	0	0
								nsp14	F	436	0	0	0	0	0
								nsp14	V	437	0	0	0	0	0
								nsp14	N	438	0	-0.03	0.03	0	0
								nsp14	L	439	0	-0.03	0.02	0	0
								nsp14	K	440	0	-1.49	1.47	0	-0.02
								nsp14	Q	441	0	-0.04	0.04	0	0
								nsp14	L	442	0	0.01	-0.01	0	0
								nsp14	P	443	0	0.01	-0.01	0	0
								nsp14	F	444	0	-0.02	0.02	0	0
								nsp14	F	445	0	0.02	-0.02	0	0
								nsp14	Y	446	0	-0.01	0.01	0	0
								nsp14	Y	447	0	0.01	-0.01	0	0
								nsp14	S	448	0	-0.01	0.01	0	0
								nsp14	D	449	0	1.79	-1.77	0	0.02
								nsp14	S	450	0	-0.02	0.02	0	0
								nsp14	P	451	0	0.01	-0.01	0	0
								nsp14	C	452	0	0.01	-0.01	0	0
								nsp14	E	453	0	2.04	-2.01	0	0.03
								nsp14	S	454	0	0.01	-0.01	0	0
								nsp14	H	455	0	0.02	-0.02	0	0
								nsp14	G	456	0	0.02	-0.02	0	0
								nsp14	K	457	0	-2.07	2.05	0	-0.03
								nsp14	Q	458	0	0.05	-0.05	0	0
								nsp14	V	459	0	0.02	-0.01	0	0
								nsp14	V	460	0	0	0	0	0
								nsp14	S	461	0	-0.05	0.05	0	0
								nsp14	D	462	0	2.27	-2.24	0	0.03
								nsp14	I	463	0	-0.03	0.03	0	0
								nsp14	D	464	0	2.19	-2.16	0	0.03
								nsp14	Y	465	0	-0.02	0.01	0	0
								nsp14	V	466	0	0.02	-0.02	0	0
								nsp14	P	467	0	0.01	-0.01	0	0
								nsp14	L	468	0	0.01	-0.01	0	0
								nsp14	K	469	0	-1.64	1.62	0	-0.02
								nsp14	S	470	0	-0.01	0.01	0	0
								nsp14	A	471	0	-0.01	0.01	0	0
								nsp14	T	472	0	-0.01	0	0	0
								nsp14	C	473	0	-0.02	0.02	0	0
								nsp14	I	474	0	0.02	-0.02	0	0
								nsp14	T	475	0	-0.01	0.01	0	0
								nsp14	R	476	0	-1.97	1.94	0	-0.02
								nsp14	C	477	0	0.01	-0.01	0	0
								nsp14	N	478	0	0.01	-0.01	0	0
								nsp14	L	479	0	-0.01	0.01	0	0
								nsp14	G	480	0	-0.01	0.01	0	0
								nsp14	G	481	0	-0.01	0.01	0	0
								nsp14	A	482	0	0	0	0	0
								nsp14	V	483	0	0.01	-0.01	0	0
								nsp14	C	484	0	0.01	-0.01	0	0
								nsp14	R	485	0	-1.91	1.88	0	-0.02
								nsp14	H	486	0	-0.01	0.01	0	0
								nsp14	H	487	0	0.01	-0.01	0	0
								nsp14	A	488	0	0.01	-0.01	0	0
								nsp14	N	489	0	0.01	-0.01	0	0
								nsp14	E	490	0	2.12	-2.1	0	0.03
								nsp14	Y	491	0	0.02	-0.01	0	0
								nsp14	R	492	0	-2.06	2.03	0	-0.02
								nsp14	L	493	0	0.01	-0.01	0	0
								nsp14	Y	494	0	0.03	-0.03	0	0
								nsp14	L	495	0	0.01	-0.01	0	0
								nsp14	D	496	0	2.27	-2.24	0	0.03
								nsp14	A	497	0	0.02	-0.02	0	0
								nsp14	Y	498	0	0.03	-0.03	0	0
								nsp14	N	499	0	-0.02	0.02	0	0
								nsp14	M	500	0	0	0	0	0
								nsp14	M	501	0	0.02	-0.02	0	0
								nsp14	I	502	0	0.01	-0.01	0	0
								nsp14	S	503	0	-0.03	0.03	0	0
								nsp14	A	504	0	0.02	-0.02	0	0
								nsp14	G	505	0	-0.01	0	0	0
								nsp14	F	506	0	0	0	0	0
								nsp14	S	507	0	0.01	-0.01	0	0
								nsp14	L	508	0	-0.01	0.01	0	0
								nsp14	W	509	0	0	0	0	0
								nsp14	V	510	0	0	0	0	0
								nsp14	Y	511	0	0	0	0	0
								nsp14	K	512	0	-1.47	1.45	0	-0.02
								nsp14	Q	513	0	-0.02	0.02	0	0
								nsp14	F	514	0	-0.02	0.02	0	0
								nsp14	D	515	0	1.55	-1.53	0	0.02
								nsp14	T	516	0	0.01	-0.01	0	0
								nsp14	Y	517	0	0.01	-0.01	0	0
								nsp14	N	518	0	-0.02	0.01	0	0
								nsp14	L	519	0	0	0	0	0
								nsp14	W	520	0	0.01	-0.01	0	0
								nsp14	N	521	0	-0.01	0.01	0	0
								nsp14	T	522	0	-0.01	0.01	0	0
								nsp14	F	523	0	0	0	0	0
								nsp14	T	524	0	0.01	-0.01	0	0
								nsp14	R	525	0	-0.06	0.06	0	0
								nsp10	A	1	-1.83	33.23	-30.2	-0.47	0.73
								nsp10	G	2	-2.25	-3.98	5.22	-0.28	-1.3
								nsp10	N	3	-3.05	-3.96	5.34	-0.49	-2.16
								nsp10	A	4	-3.49	0.62	2.09	-0.63	-1.4
								nsp10	T	5	-5.31	-7.74	8.31	-0.84	-5.59
								nsp10	E	6	-4.37	-18.28	17.45	-0.39	-5.59
								nsp10	V	7	-2.63	-2.15	2.55	-0.27	-2.49
								nsp10	P	8	-3.35	0.15	0.32	-0.41	-3.29
								nsp10	A	9	-0.21	-0.38	0.67	0	0.08
								nsp10	N	10	-0.43	1.08	-0.53	0	0.12
								nsp10	S	11	-1.6	-1.26	2.06	-0.36	-1.16
								nsp10	T	12	-2.69	-1.36	2.24	-0.44	-2.24
								nsp10	V	13	-0.38	-0.83	1.1	0	-0.1
								nsp10	L	14	-1.86	-1.44	1.58	-0.16	-1.89
								nsp10	S	15	-2.93	-5.67	6.72	-0.47	-2.35
								nsp10	F	16	-5.84	-1.99	3.45	-0.84	-5.21
								nsp10	C	17	-0.48	-1.24	2.1	0	0.38
								nsp10	A	18	-1.6	-7.35	7.23	-0.26	-1.99
								nsp10	F	19	-9.51	-6	7.23	-1.45	-9.72
								nsp10	A	20	-2.29	-6.47	7.53	-0.21	-1.45
								nsp10	V	21	-4.99	-2.88	2.23	-1	-6.64
								nsp10	D	22	-0.57	-16.74	17.27	-0.01	-0.06
								nsp10	A	23	-0.18	0.58	-0.49	0	-0.09
								nsp10	A	24	-0.08	0.16	-0.17	0	-0.1
								nsp10	K	25	-0.91	18.83	-17.88	-0.16	-0.11
								nsp10	A	26	-1.08	1.14	-0.74	-0.09	-0.77
								nsp10	Y	27	-0.21	0.17	-0.09	0	-0.13
								nsp10	K	28	-0.13	10.58	-10.21	0	0.23
								nsp10	D	29	-1.79	-15.04	17.15	-0.23	0.1
								nsp10	Y	30	-2.12	0.66	-0.12	-0.22	-1.81
								nsp10	L	31	-0.13	0.42	-0.33	0	-0.05
								nsp10	A	32	-0.2	0.52	-0.42	0	-0.09
								nsp10	S	33	-1.38	-2.56	3	-0.42	-1.37
								nsp10	G	34	-0.07	0.23	-0.13	0	0.02
								nsp10	G	35	-0.08	0.34	-0.17	0	0.09
								nsp10	Q	36	-0.07	-0.21	0.46	0	0.18
								nsp10	P	37	-0.04	-0.12	0.25	0	0.08
								nsp10	I	38	-0.18	0.64	-0.44	0	0.02
								nsp10	T	39	-0.21	-0.1	0.34	0	0.04
								nsp10	N	40	-3.18	-3.71	5.73	-0.39	-1.54
								nsp10	C	41	-1.34	-1.51	3.49	-0.06	0.59
								nsp10	V	42	-5.18	0.06	0.97	-0.56	-4.71
								nsp10	K	43	-2.97	-3.86	5.31	-0.4	-1.92
								nsp10	M	44	-4.2	-1.46	1.38	-0.34	-4.62
								nsp10	L	45	-3.22	-3.44	2.77	-0.8	-4.69
								nsp10	C	46	-0.3	0.53	-0.28	0	-0.05
								nsp10	T	47	-0.07	-0.14	0.25	0	0.04
								nsp10	H	48	-0.06	-0.16	0.26	0	0.04
								nsp10	T	49	-0.01	0.28	-0.21	0	0.06
								nsp10	G	50	-0.01	0.12	-0.1	0	0.02
								nsp10	T	51	-0.01	0.58	-0.52	0	0.05
								nsp10	G	52	0	0.04	-0.01	0	0.02
								nsp10	Q	53	-0.02	0.27	-0.18	0	0.08
								nsp10	A	54	-0.02	0.36	-0.31	0	0.04
								nsp10	I	55	-0.06	0.05	0.07	0	0.06
								nsp10	T	56	-0.13	-0.3	0.55	0	0.12
								nsp10	V	57	-0.57	-0.16	0.81	-0.13	-0.04
								nsp10	T	58	-0.97	-3.81	3.58	-0.17	-1.36
								nsp10	P	59	-1.33	-0.16	0.45	-0.14	-1.19
								nsp10	E	60	-0.07	0.78	-0.56	0	0.15
								nsp10	A	61	-0.02	0.15	-0.13	0	0.01
								nsp10	N	62	-0.01	0.31	-0.25	0	0.04
								nsp10	M	63	-0.01	-0.04	0.05	0	0.01
								nsp10	D	64	-0.01	-1.33	1.34	0	0
								nsp10	Q	65	-0.02	0.59	-0.47	0	0.1
								nsp10	E	66	-0.07	0.73	-0.45	0	0.21
								nsp10	S	67	-0.16	0.19	0.06	0	0.09
								nsp10	F	68	-0.46	-0.27	0.74	0	0.01
								nsp10	G	69	-1.26	-0.48	0.9	-0.09	-0.93
								nsp10	G	70	-0.63	-0.58	0.9	0	-0.3
								nsp10	A	71	-2.4	-3.41	4.31	-0.22	-1.72
								nsp10	S	72	-2.29	-2.41	2.57	-0.13	-2.26
								nsp10	C	73	-0.22	-0.55	0.67	0	-0.09
								nsp10	C	74	-0.21	-0.13	0.26	0	-0.07
								nsp10	L	75	-0.19	-0.12	0.21	0	-0.1
								nsp10	Y	76	-0.42	-2.08	2.61	0	0.11
								nsp10	C	77	-1.29	-1.8	2.83	-0.09	-0.35
								nsp10	R	78	-2.54	4.47	-1.8	-0.17	-0.05
								nsp10	C	79	-1.39	-4.17	4.51	-0.05	-1.1
								nsp10	H	80	-6.93	-17.19	19.58	-1.15	-5.69
								nsp10	I	81	-1.65	1.54	-1.49	-0.24	-1.84
								nsp10	D	82	-0.86	-32.35	34.55	-0.16	1.19
								nsp10	H	83	-1.77	-4.23	5.62	-0.18	-0.56
								nsp10	P	84	-0.09	-0.23	0.26	0	-0.06
								nsp10	N	85	-0.09	-1.53	1.82	0	0.2
								nsp10	P	86	-0.06	-0.72	0.83	0	0.05
								nsp10	K	87	-0.13	18.87	-18.08	0	0.67
								nsp10	G	88	-0.48	-4.07	3.65	-0.11	-1.01
								nsp10	F	89	-3.07	-2.6	2.93	-0.38	-3.13
								nsp10	C	90	-0.87	-3.24	2.42	-0.05	-1.74
								nsp10	D	91	-0.12	-7.8	8.05	0	0.13
								nsp10	L	92	-0.4	0.71	0.05	0	0.36
								nsp10	K	93	-4.84	-50.31	52.31	-0.93	-3.77
								nsp10	G	94	-1.72	-11.02	9.47	-0.48	-3.75
								nsp10	K	95	-1.71	16.47	-14.97	-0.09	-0.3
								nsp10	Y	96	-2.85	-7.01	4.94	-0.49	-5.4
								nsp10	V	97	-0.16	0.23	-0.13	0	-0.06
								nsp10	Q	98	-0.07	0.47	-0.37	0	0.03
								nsp10	I	99	-0.03	0.31	-0.31	0	-0.04
								nsp10	P	100	-0.01	-0.07	0.05	0	-0.03
								nsp10	T	101	-0.01	-0.1	0.14	0	0.03
								nsp10	T	102	-0.01	-0.05	0.06	0	0.01
								nsp10	C	103	-0.01	-0.31	0.36	0	0.04
								nsp10	A	104	-0.02	-0.15	0.23	0	0.06
								nsp10	N	105	-0.02	0.02	0.11	0	0.11
								nsp10	D	106	-0.02	-6.92	6.96	0	0.02
								nsp10	P	107	-0.05	-0.22	0.37	0	0.1
								nsp10	V	108	-0.09	-0.09	0.18	0	0
								nsp10	G	109	-0.01	-0.27	0.24	0	-0.04
								nsp10	F	110	-0.02	-0.29	0.33	0	0.02
								nsp10	T	111	-0.03	-0.42	0.53	0	0.08
								nsp10	L	112	-0.04	0.12	-0.05	0	0.03
								nsp10	K	113	-0.02	6.91	-6.69	0	0.19
								nsp10	N	114	-0.01	-0.28	0.32	0	0.03
								nsp10	T	115	-0.01	0.08	-0.05	0	0.02
								nsp10	V	116	-0.01	-0.16	0.17	0	0
								nsp10	C	117	0	-0.02	0.02	0	0
								nsp10	T	118	0	0.04	-0.03	0	0.01
								nsp10	V	119	0	-0.05	0.06	0	0
								nsp10	C	120	0	0.08	-0.07	0	0.01
								nsp10	G	121	0	0.18	-0.17	0	0.01
								nsp10	M	122	-0.01	-0.19	0.2	0	0.01
								nsp10	W	123	-0.02	-0.17	0.17	0	-0.02
								nsp10	K	124	0	5.46	-5.39	0	0.07
								nsp10	G	125	0	0.02	-0.01	0	0
								nsp10	Y	126	-0.01	0.03	-0.02	0	0
								nsp10	G	127	0	0.06	-0.06	0	0
								nsp10	C	128	0	0.05	-0.05	0	0
								nsp10	S	129	0	0.01	-0.01	0	0
								nsp10	C	130	0	0.12	-0.12	0	0
								nsp10	D	131	0	-9.88	9.76	0	-0.13

## Sheet: Table S4
Table S4: The PIC results for analyzing different types of interactions in the SARS-CoV-2 nsp16-nsp10 and nsp14-nsp10 complexes.
SARS-CoV-2 nsp16-nsp10 complex					SARS-CoV-2 nsp14-nsp10 complex
Interaction type	nsp10		nsp16		Interaction type	nsp10		nsp14
	Position	Residue	Position	Residue		Position	Residue	Position	Residue
Protein-Protein Ionic	66	E	38	K	Protein-Protein Ionic	80	H	126	D
	80	H	102	D		93	K	126	D
Protein-Protein Hydrophobic	42	V	41	M	Protein-Protein Hydrophobic	4	A	4	V
	42	V	44	V		7	V	27	L
	42	V	78	V		14	L	7	L
	42	V	80	P		14	L	8	F
	42	V	83	A		16	F	201	I
	44	M	44	V		16	F	64	Y
	44	M	83	A		16	F	66	V
	44	M	84	V		16	F	69	Y
	45	L	244	L		18	A	60	F
	45	L	247	M		18	A	8	F
	45	L	37	P		19	F	192	L
	45	L	40	I		19	F	195	M
	45	L	44	V		19	F	199	V
	71	A	104	V		19	F	201	I
	96	Y	83	A		19	F	60	F
Protein-Protein Main Chain-Side Chain Hydrogen Bonds	43	K	38	K		19	F	62	M
	71	A	106	D		20	A	201	I
	93	K	105	S		21	V	217	F
	94	G	106	D		21	V	224	Y
	96	Y	83	A		21	V	237	Y
	45	L	87	Q		26	A	69	Y
	45	L	87	Q		30	Y	64	Y
	96	Y	87	Q		30	Y	66	V
						42	V	20	P
						42	V	23	A
						42	V	29	V
						44	M	20	P
						45	L	38	L
						45	L	40	V
						96	Y	20	P
					Protein-Protein Main Chain-Main Chain Hydrogen Bonds	31	N	10	D
						21	V	201	I
						45	L	39	C
						90	C	129	N
						6	E	5	T
						3	N	10	D
						40	N	26	H
						43	K	39	C
						19	F	201	I
					Protein-Protein Main Chain-Side Chain Hydrogen Bonds	15	S	60	F
						33	S	65	Q
						78	R	24	P
						93	K	127	T
						93	K	130	N
						95	K	21	T
						6	E	5	T
						1	A	9	K
						40	N	25	T
						44	M	40	V
						94	G	47	K
						88	G	130	N
						88	G	130	N
						18	A	196	K
					Protein-Protein Side Chain-Side Chain Hydrogen Bonds	5	T	28	S
						40	N	25	T
						40	N	25	T
						80	H	126	D
						93	K	51	Y
						93	K	126	D
						96	Y	41	D
						40	N	25	T
						29	D	69	Y
						80	H	126	D
						80	H	126	D
					Protein-Protein Aromatic-Sulphur	19	F	62	M
					Aromatic-Aromatic	16	F	69	Y
						16	F	69	Y
						19	F	60	F
					Protein-Protein Cation-Pi	51	Y	93	K

## Sheet: Table S5
Table S5: The node centrality parameters including the degree centrality (DC), closeness centrality (CC), and betweenness centrality (BC) of residues in the network in the SARS-CoV-2 nsp16-nsp10 and nsp14-nsp10 complexes. (The predicted interface and hotspot residues were highlighted with light yellow and light red colors, respectively.)
SARS-CoV-2 nsp16-nsp10 complex						SARS-CoV-2 nsp14-nsp10 complex
Protein	Residue	Residue position	Degree centrality (DC)	Closeness centrality (CC)	Betweenness centrality (BC)	Protein	Residue	Residue position	Degree centrality (DC)	Closeness centrality (CC)	Betweenness centrality (BC)
nsp10	A	18	2	0.088955	0	nsp10	A	1	3	0.097717	0
nsp10	F	19	3	0.089145	0.000141	nsp10	G	2	8	0.104167	0.011864
nsp10	A	20	4	0.097595	0.052672	nsp10	N	3	6	0.105918	0.007291
nsp10	V	21	4	0.097778	0.027496	nsp10	A	4	8	0.110904	0.011679
nsp10	D	22	6	0.107982	0.123741	nsp10	T	5	10	0.114092	0.478756
nsp10	A	23	6	0.10815	0.035595	nsp10	E	6	11	0.113087	0.062848
nsp10	A	24	7	0.120461	0.344981	nsp10	V	7	7	0.107009	0.010189
nsp10	K	25	7	0.108206	0.002922	nsp10	P	8	8	0.108175	0.020939
nsp10	A	26	8	0.10829	0.006795	nsp10	A	9	4	0.105953	0.000107
nsp10	Y	27	8	0.113034	0.014647	nsp10	N	10	9	0.111073	0.109438
nsp10	K	28	8	0.112973	0.013103	nsp10	S	11	8	0.114812	0.046246
nsp10	D	29	8	0.110319	0.004665	nsp10	T	12	10	0.117006	0.057647
nsp10	Y	30	9	0.110348	0.005907	nsp10	V	13	7	0.114191	0.011623
nsp10	L	31	10	0.122186	0.170005	nsp10	L	14	9	0.11552	0.039737
nsp10	A	32	6	0.110087	0.000573	nsp10	S	15	10	0.122959	0.157869
nsp10	S	33	6	0.109195	0.000102	nsp10	F	16	9	0.118103	0.016286
nsp10	G	34	6	0.110787	0.001941	nsp10	C	17	11	0.120449	0.197765
nsp10	G	35	6	0.12183	0.042485	nsp10	A	18	8	0.12096	0.320966
nsp10	Q	36	5	0.123669	0.031941	nsp10	F	19	10	0.124905	0.248463
nsp10	P	37	6	0.137545	0.29787	nsp10	A	20	11	0.122682	0.283912
nsp10	I	38	5	0.139519	0.061497	nsp10	V	21	7	0.119221	0.018059
nsp10	T	39	4	0.15123	0.322913	nsp10	D	22	6	0.109899	0.005625
nsp10	N	40	4	0.163281	0.201914	nsp10	A	23	8	0.113126	0.012909
nsp10	C	41	7	0.166733	0.207059	nsp10	A	24	6	0.102858	0.000177
nsp10	V	42	8	0.175336	0.088361	nsp10	K	25	7	0.106262	0.000503
nsp10	K	43	9	0.174457	0.367566	nsp10	A	26	10	0.113341	0.034005
nsp10	M	44	8	0.182373	0.522362	nsp10	Y	27	9	0.111947	0.025852
nsp10	L	45	3	0.158393	0.002766	nsp10	K	28	8	0.107908	0.004618
nsp10	C	46	6	0.166401	0.134332	nsp10	D	29	9	0.113243	0.051504
nsp10	T	47	6	0.156379	0.125281	nsp10	Y	30	10	0.113263	0.090836
nsp10	H	48	7	0.14886	0.059479	nsp10	L	31	10	0.10866	0.156792
nsp10	T	49	6	0.143544	0.043826	nsp10	A	32	6	0.103902	3.7e-05
nsp10	G	50	7	0.141312	0.016193	nsp10	S	33	8	0.110867	0.149801
nsp10	T	51	6	0.14041	0.000949	nsp10	G	34	6	0.105339	0.005028
nsp10	G	52	9	0.143396	0.097201	nsp10	G	35	6	0.106348	0.09965
nsp10	Q	53	9	0.15317	0.174821	nsp10	Q	36	5	0.102456	0.013601
nsp10	A	54	10	0.155045	0.625821	nsp10	P	37	6	0.103394	0.244891
nsp10	I	55	8	0.159786	0.09035	nsp10	I	38	6	0.104382	0.079575
nsp10	T	56	10	0.168074	0.399939	nsp10	T	39	5	0.103771	0.051721
nsp10	V	57	5	0.170334	0.4217	nsp10	N	40	6	0.101914	0.023169
nsp10	T	58	7	0.169574	0.133163	nsp10	C	41	8	0.102826	0.066487
nsp10	P	59	7	0.159299	0.060264	nsp10	V	42	11	0.101535	0.23591
nsp10	E	60	11	0.15738	0.116576	nsp10	K	43	9	0.09537	0.064671
nsp10	A	61	13	0.151066	0.079524	nsp10	M	44	9	0.093625	0.066305
nsp10	N	62	10	0.14208	0.031969	nsp10	L	45	6	0.087625	0.001448
nsp10	M	63	6	0.136423	0.005482	nsp10	C	46	6	0.086572	0.030228
nsp10	D	64	5	0.133717	0.003613	nsp10	T	47	3	0.079956	0.000906
nsp10	Q	65	10	0.14966	0.046536	nsp10	H	48	8	0.081508	0.004987
nsp10	E	66	9	0.153564	0.062654	nsp10	T	49	6	0.078181	0.000736
nsp10	S	67	12	0.169368	0.31791	nsp10	G	50	7	0.078396	0.000484
nsp10	F	68	11	0.173228	0.201391	nsp10	T	51	5	0.078406	0.000324
nsp10	G	69	13	0.186026	0.488261	nsp10	G	52	8	0.079355	0.005711
nsp10	G	70	13	0.178709	0.222115	nsp10	Q	53	8	0.078802	0.009709
nsp10	A	71	12	0.176446	0.225431	nsp10	A	54	10	0.08377	0.077207
nsp10	S	72	10	0.174239	0.22637	nsp10	I	55	6	0.084669	0.012026
nsp10	C	73	9	0.167267	0.452475	nsp10	T	56	10	0.084933	0.026884
nsp10	C	74	10	0.160955	0.234905	nsp10	V	57	5	0.084364	8.5e-05
nsp10	L	75	7	0.152778	0.042444	nsp10	T	58	7	0.084636	0.014292
nsp10	Y	76	9	0.146154	0.069384	nsp10	P	59	9	0.084746	0.018424
nsp10	C	77	9	0.162963	0.13122	nsp10	E	60	9	0.080427	0.010712
nsp10	R	78	8	0.161953	0.077534	nsp10	A	61	13	0.084462	0.061277
nsp10	C	79	6	0.144138	0.001768	nsp10	N	62	8	0.078935	0.001816
nsp10	H	80	6	0.141264	0.013051	nsp10	M	63	5	0.078707	0.000262
nsp10	I	81	6	0.141216	0.013953	nsp10	D	64	5	0.080211	0.002741
nsp10	D	82	6	0.128182	0.014977	nsp10	Q	65	10	0.084955	0.024473
nsp10	H	83	8	0.134319	0.050035	nsp10	E	66	9	0.090133	0.0543
nsp10	P	84	4	0.118649	5.1e-05	nsp10	S	67	10	0.088717	0.048598
nsp10	N	85	6	0.118716	0.002549	nsp10	F	68	10	0.094326	0.086219
nsp10	P	86	3	0.116435	0	nsp10	G	69	11	0.097296	0.066561
nsp10	K	87	4	0.116499	5.6e-05	nsp10	G	70	13	0.097499	0.082176
nsp10	G	88	8	0.131654	0.073753	nsp10	A	71	12	0.101692	0.073113
nsp10	F	89	6	0.131529	0.039556	nsp10	S	72	11	0.104416	0.107116
nsp10	C	90	6	0.150468	0.18603	nsp10	C	73	9	0.100769	0.051885
nsp10	D	91	4	0.149982	0.037403	nsp10	C	74	11	0.101866	0.162757
nsp10	L	92	11	0.169781	0.211124	nsp10	L	75	7	0.107026	0.106906
nsp10	K	93	8	0.168821	0.168972	nsp10	Y	76	9	0.106678	0.041562
nsp10	G	94	8	0.178176	0.332607	nsp10	C	77	11	0.108894	0.193602
nsp10	K	95	12	0.176894	0.212841	nsp10	R	78	8	0.10743	0.078911
nsp10	Y	96	13	0.172513	0.143048	nsp10	C	79	9	0.113953	0.317902
nsp10	V	97	12	0.166468	0.344566	nsp10	H	80	6	0.106974	0.003816
nsp10	Q	98	14	0.160338	0.201619	nsp10	I	81	8	0.114271	0.176022
nsp10	I	99	10	0.154357	0.106913	nsp10	D	82	5	0.105867	0.015095
nsp10	P	100	9	0.141743	0.032178	nsp10	H	83	8	0.104884	0.070837
nsp10	T	101	8	0.136378	0.010649	nsp10	P	84	4	0.09638	0.00786
nsp10	T	102	4	0.127245	0	nsp10	N	85	6	0.096055	0.006169
nsp10	C	103	9	0.14008	0.032383	nsp10	P	86	4	0.088061	2.5e-05
nsp10	A	104	9	0.139241	0.037457	nsp10	K	87	4	0.090245	0.000709
nsp10	N	105	4	0.132153	0	nsp10	G	88	5	0.096041	0.006096
nsp10	D	106	9	0.135363	0.052882	nsp10	F	89	8	0.099107	0.027014
nsp10	P	107	10	0.15036	0.139253	nsp10	C	90	7	0.100645	0.035925
nsp10	V	108	10	0.150848	0.525676	nsp10	D	91	4	0.093172	0.002988
nsp10	G	109	7	0.134362	0.011898	nsp10	L	92	9	0.095038	0.04233
nsp10	F	110	9	0.135758	0.057929	nsp10	K	93	10	0.095384	0.037226
nsp10	T	111	7	0.135319	0.027291	nsp10	G	94	6	0.090595	0.000744
nsp10	L	112	7	0.135319	0.397695	nsp10	K	95	12	0.09134	0.058304
nsp10	K	113	5	0.121618	0.000645	nsp10	Y	96	13	0.090998	0.063761
nsp10	N	114	8	0.127168	0.1095	nsp10	V	97	11	0.090457	0.084414
nsp10	T	115	5	0.123925	0.001657	nsp10	Q	98	9	0.089091	0.031892
nsp10	V	116	9	0.138319	0.067794	nsp10	I	99	10	0.088561	0.030815
nsp10	C	117	10	0.123559	0.006279	nsp10	P	100	8	0.085789	0.008841
nsp10	T	118	5	0.122294	0.000757	nsp10	T	101	8	0.085789	0.008841
nsp10	V	119	4	0.121054	0	nsp10	T	102	4	0.083408	0
nsp10	C	120	6	0.122186	0.001869	nsp10	C	103	7	0.090332	0.024783
nsp10	G	121	9	0.136915	0.083355	nsp10	A	104	9	0.090896	0.066033
nsp10	M	122	11	0.138182	0.363511	nsp10	N	105	4	0.090183	6.1e-05
nsp10	W	123	12	0.138963	0.290239	nsp10	D	106	8	0.097557	0.211794
nsp10	K	124	10	0.125225	0.035754	nsp10	P	107	9	0.095065	0.038345
nsp10	G	125	5	0.122617	0	nsp10	V	108	9	0.100015	0.104569
nsp10	Y	126	5	0.122617	0	nsp10	G	109	7	0.093692	0.006879
nsp10	G	127	7	0.123705	0.135857	nsp10	F	110	8	0.093974	0.095961
nsp10	C	128	10	0.123889	0.296575	nsp10	T	111	9	0.094069	0.127228
nsp10	S	129	5	0.110846	0.235185	nsp10	L	112	5	0.088085	0.000122
nsp10	C	130	4	0.110817	0.118398	nsp10	K	113	5	0.088085	0.000122
nsp10	D	131	4	0.10012	0.050659	nsp10	N	114	7	0.088561	0.183682
nsp10	Q	132	5	0.100192	0.225765	nsp10	T	115	5	0.081988	0.008683
nsp10	L	133	4	0.091286	0.062421	nsp10	V	116	9	0.082702	0.039506
nsp10	R	134	4	0.091306	0.136098	nsp10	C	117	9	0.076653	0.00758
nsp10	E	135	4	0.083818	0.05406	nsp10	T	118	5	0.076465	0.002352
nsp10	P	136	4	0.083801	0.065702	nsp10	V	119	4	0.073299	0
nsp10	M	137	4	0.077422	0.032157	nsp10	C	120	5	0.073422	0.000109
nsp10	L	138	3	0.077379	0.007999	nsp10	G	121	8	0.079001	0.017746
nsp10	Q	139	2	0.071883	0	nsp10	M	122	10	0.079164	0.017046
nsp16	S	2	2	0.127634	0	nsp10	W	123	11	0.079087	0.01787
nsp16	Q	3	4	0.139055	0.008203	nsp10	K	124	10	0.082173	0.099647
nsp16	A	4	7	0.146205	0.056774	nsp10	G	125	5	0.076519	0
nsp16	W	5	6	0.152945	0.021599	nsp10	Y	126	5	0.076519	0
nsp16	Q	6	6	0.158875	0.069698	nsp10	G	127	6	0.076537	0.01188
nsp16	P	7	9	0.17287	0.176636	nsp10	C	128	8	0.076662	0.035643
nsp16	G	8	9	0.175704	0.237331	nsp10	S	129	4	0.071242	0.010292
nsp16	V	9	6	0.166005	0.044474	nsp10	C	130	3	0.071234	0.005551
nsp16	A	10	8	0.167602	0.177169	nsp10	D	131	2	0.066518	0
nsp16	M	11	7	0.160522	0.121712	nsp14	A	1	2	0.093079	0
nsp16	P	12	5	0.147183	0.145166	nsp14	E	2	3	0.098898	0.002168
nsp16	N	13	5	0.143593	0.062762	nsp14	N	3	6	0.1026	0.015557
nsp16	L	14	6	0.133889	0.035508	nsp14	V	4	8	0.109678	0.023809
nsp16	Y	15	8	0.135626	0.08262	nsp14	T	5	7	0.110679	0.021185
nsp16	K	16	7	0.133889	0.047805	nsp14	G	6	9	0.118745	0.438097
nsp16	M	17	5	0.122797	0.006238	nsp14	L	7	10	0.12036	0.095629
nsp16	Q	18	7	0.123669	0.016562	nsp14	F	8	9	0.116902	0.043316
nsp16	R	19	6	0.119122	0.004012	nsp14	K	9	12	0.114151	0.038956
nsp16	M	20	7	0.119156	0.003156	nsp14	D	10	12	0.113696	0.043298
nsp16	L	21	6	0.120565	0.010165	nsp14	C	11	14	0.112698	0.074033
nsp16	L	22	4	0.118716	0.001727	nsp14	S	12	9	0.10475	0.032798
nsp16	E	23	4	0.127284	0.05071	nsp14	K	13	6	0.102987	0.026713
nsp16	K	24	3	0.12579	0.000304	nsp14	V	14	5	0.097586	0.024648
nsp16	C	25	8	0.143151	0.243505	nsp14	I	15	4	0.096822	0.007041
nsp16	D	26	5	0.132153	0.007587	nsp14	T	16	5	0.092319	0.008256
nsp16	L	27	8	0.140504	0.079294	nsp14	G	17	8	0.098245	0.022795
nsp16	Q	28	5	0.128734	0.002168	nsp14	L	18	8	0.098526	0.008215
nsp16	N	29	7	0.136959	0.0097	nsp14	H	19	9	0.094598	0.025659
nsp16	Y	30	7	0.140693	0.023239	nsp14	P	20	8	0.094804	0.008154
nsp16	G	31	5	0.141073	0.009438	nsp14	T	21	11	0.097095	0.035671
nsp16	D	32	6	0.14389	0.016013	nsp14	Q	22	9	0.097485	0.020454
nsp16	S	33	5	0.145089	0.037322	nsp14	A	23	11	0.100676	0.047925
nsp16	A	34	7	0.159481	0.06698	nsp14	P	24	7	0.103738	0.021279
nsp16	T	35	5	0.152111	0.039735	nsp14	T	25	10	0.107766	0.332352
nsp16	L	36	6	0.164373	0.120181	nsp14	H	26	7	0.099939	0.007815
nsp16	P	37	5	0.156672	0.032396	nsp14	L	27	6	0.10621	0.041622
nsp16	K	38	4	0.156262	0.000554	nsp14	S	28	9	0.105782	0.132796
nsp16	G	39	5	0.161079	0.029743	nsp14	V	29	10	0.099589	0.030363
nsp16	I	40	9	0.179322	0.363497	nsp14	D	30	10	0.097688	0.0897
nsp16	M	41	6	0.170057	0.011406	nsp14	T	31	5	0.091378	0.001244
nsp16	M	42	6	0.174094	0.00392	nsp14	K	32	4	0.089775	0
nsp16	N	43	8	0.185038	0.071494	nsp14	F	33	8	0.091442	0.028487
nsp16	V	44	12	0.194509	0.625084	nsp14	K	34	9	0.091035	0.026352
nsp16	A	45	11	0.182135	0.342899	nsp14	T	35	6	0.08552	0.003405
nsp16	K	46	10	0.185695	0.389305	nsp14	E	36	3	0.080774	0
nsp16	Y	47	10	0.188969	0.183237	nsp14	G	37	4	0.084473	0.001074
nsp16	T	48	9	0.181739	0.082851	nsp14	L	38	9	0.087825	0.018591
nsp16	Q	49	11	0.184466	0.248645	nsp14	C	39	9	0.092947	0.028484
nsp16	L	50	9	0.182135	0.078714	nsp14	V	40	9	0.086469	0.018307
nsp16	C	51	9	0.180718	0.112153	nsp14	D	41	6	0.0858	0.017971
nsp16	Q	52	9	0.174457	0.08498	nsp14	I	42	5	0.080864	0.005026
nsp16	Y	53	8	0.171946	0.124895	nsp14	P	43	5	0.082473	0.005098
nsp16	L	54	7	0.171031	0.064569	nsp14	G	44	4	0.081671	0.000923
nsp16	N	55	7	0.168684	0.078983	nsp14	I	45	4	0.081671	0.000923
nsp16	T	56	5	0.160092	0.124363	nsp14	P	46	5	0.087614	0.041831
nsp16	L	57	5	0.163345	0.091654	nsp14	K	47	4	0.088669	0.006987
nsp16	T	58	6	0.157617	0.14386	nsp14	D	48	5	0.093505	0.055479
nsp16	L	59	8	0.171031	0.171972	nsp14	M	49	5	0.094001	0.005639
nsp16	A	60	11	0.164762	0.133321	nsp14	T	50	5	0.096366	0.006904
nsp16	V	61	9	0.170543	0.138282	nsp14	Y	51	7	0.101049	0.077934
nsp16	P	62	10	0.163857	0.170972	nsp14	R	52	6	0.104934	0.006878
nsp16	Y	63	6	0.160584	0.020944	nsp14	R	53	10	0.108732	0.08862
nsp16	N	64	7	0.172799	0.117568	nsp14	L	54	12	0.113518	0.055989
nsp16	M	65	9	0.182294	0.262194	nsp14	I	55	11	0.115868	0.118691
nsp16	R	66	10	0.185695	0.375251	nsp14	S	56	10	0.120604	0.124634
nsp16	V	67	11	0.186941	0.329282	nsp14	M	57	7	0.12312	0.157659
nsp16	I	68	10	0.18669	0.112176	nsp14	M	58	7	0.126692	0.145655
nsp16	H	69	11	0.194872	0.300982	nsp14	G	59	7	0.126059	0.516439
nsp16	F	70	11	0.191392	0.150003	nsp14	F	60	8	0.126448	0.208514
nsp16	G	71	9	0.192007	0.181563	nsp14	K	61	6	0.117027	0.048165
nsp16	A	72	12	0.205709	1	nsp14	M	62	7	0.119897	0.02845
nsp16	G	73	9	0.185778	0.207505	nsp14	N	63	4	0.112601	0.000516
nsp16	S	74	7	0.182373	0.194901	nsp14	Y	64	5	0.116011	0.039327
nsp16	D	75	3	0.159238	0	nsp14	Q	65	3	0.109881	0.000821
nsp16	K	76	5	0.169094	0.19502	nsp14	V	66	8	0.118423	0.257104
nsp16	G	77	8	0.172158	0.062806	nsp14	N	67	5	0.116052	0.081551
nsp16	V	78	10	0.184874	0.219125	nsp14	G	68	5	0.116238	0.008083
nsp16	A	79	11	0.194872	0.25924	nsp14	Y	69	8	0.124643	0.384088
nsp16	P	80	9	0.187696	0.126149	nsp14	P	70	5	0.121094	0.021156
nsp16	G	81	10	0.202225	0.383614	nsp14	N	71	5	0.12635	0.360794
nsp16	T	82	11	0.197263	0.339765	nsp14	M	72	7	0.127308	0.032246
nsp16	A	83	10	0.189397	0.193691	nsp14	F	73	6	0.126472	0.014265
nsp16	V	84	11	0.190955	0.158301	nsp14	I	74	10	0.13203	0.511606
nsp16	L	85	8	0.18553	0.043768	nsp14	T	75	5	0.122042	0.001909
nsp16	R	86	7	0.185366	0.029109	nsp14	R	76	6	0.122065	0.003541
nsp16	Q	87	7	0.182852	0.130642	nsp14	E	77	6	0.119069	0.003206
nsp16	W	88	10	0.184222	0.180198	nsp14	E	78	8	0.128507	0.233643
nsp16	L	89	9	0.180952	0.12767	nsp14	A	79	9	0.12876	0.237068
nsp16	P	90	7	0.178024	0.10525	nsp14	I	80	7	0.122843	0.00241
nsp16	T	91	5	0.176074	0.424952	nsp14	R	81	8	0.128557	0.640153
nsp16	G	92	5	0.171452	0.03453	nsp14	H	82	7	0.126815	0.032718
nsp16	T	93	9	0.182612	0.452822	nsp14	V	83	7	0.1296	0.139116
nsp16	L	94	9	0.181739	0.226917	nsp14	R	84	6	0.129498	0.092549
nsp16	L	95	9	0.186192	0.201621	nsp14	A	85	10	0.129626	0.079113
nsp16	V	96	10	0.187192	0.146705	nsp14	W	86	9	0.131791	0.122057
nsp16	D	97	11	0.191743	0.142083	nsp14	I	87	10	0.131897	0.134182
nsp16	S	98	9	0.183253	0.066863	nsp14	G	88	13	0.135779	0.135038
nsp16	D	99	11	0.182214	0.270698	nsp14	F	89	11	0.132968	0.167816
nsp16	L	100	6	0.160893	0.010651	nsp14	D	90	12	0.135135	0.227166
nsp16	N	101	7	0.166335	0.074683	nsp14	V	91	11	0.131341	0.241226
nsp16	D	102	5	0.160769	0.052436	nsp14	E	92	8	0.126595	0.059743
nsp16	F	103	8	0.175336	0.097379	nsp14	G	93	8	0.124525	0.110331
nsp16	V	104	9	0.179015	0.247989	nsp14	C	94	11	0.117954	0.119722
nsp16	S	105	8	0.183575	0.075047	nsp14	H	95	10	0.110661	0.041147
nsp16	D	106	11	0.191042	0.579219	nsp14	A	96	12	0.11113	0.05239
nsp16	A	107	10	0.189569	0.334891	nsp14	T	97	9	0.104018	0.01553
nsp16	D	108	8	0.184466	0.412429	nsp14	R	98	6	0.103738	0.003704
nsp16	S	109	6	0.175189	0.043003	nsp14	E	99	5	0.099017	0.004037
nsp16	T	110	8	0.175704	0.102962	nsp14	A	100	9	0.106608	0.024697
nsp16	L	111	8	0.168413	0.176205	nsp14	V	101	10	0.105713	0.018183
nsp16	I	112	9	0.169025	0.138352	nsp14	G	102	6	0.105272	0.007499
nsp16	G	113	9	0.16405	0.146915	nsp14	T	103	8	0.113834	0.073594
nsp16	D	114	6	0.164632	0.119101	nsp14	N	104	7	0.118188	0.041099
nsp16	C	115	6	0.154357	0.119071	nsp14	L	105	10	0.120938	0.163387
nsp16	A	116	6	0.156966	0.146027	nsp14	P	106	10	0.126521	0.180848
nsp16	T	117	8	0.151669	0.048408	nsp14	L	107	11	0.124077	0.077818
nsp16	V	118	8	0.146359	0.070359	nsp14	Q	108	12	0.125455	0.073069
nsp16	H	119	6	0.142177	0.029259	nsp14	L	109	10	0.126326	0.04691
nsp16	T	120	7	0.141169	0.071104	nsp14	G	110	12	0.128431	0.049781
nsp16	A	121	4	0.137455	0.00339	nsp14	F	111	13	0.132457	0.046745
nsp16	N	122	7	0.157202	0.23757	nsp14	S	112	10	0.128861	0.019715
nsp16	K	123	7	0.161827	0.075017	nsp14	T	113	4	0.118188	3.3e-05
nsp16	W	124	9	0.177721	0.369605	nsp14	G	114	6	0.120648	0.001284
nsp16	D	125	10	0.182852	0.32333	nsp14	V	115	7	0.121499	0.004533
nsp16	L	126	10	0.184711	0.23658	nsp14	N	116	9	0.124336	0.107333
nsp16	I	127	9	0.186941	0.237411	nsp14	L	117	7	0.120139	0.011768
nsp16	I	128	10	0.18553	0.124911	nsp14	V	118	10	0.123167	0.129603
nsp16	S	129	10	0.186857	0.16167	nsp14	A	119	11	0.121139	0.076828
nsp16	D	130	9	0.194781	0.581371	nsp14	V	120	9	0.119417	0.074432
nsp16	M	131	7	0.18025	0.159948	nsp14	P	121	10	0.118488	0.072067
nsp16	Y	132	5	0.173085	0.262057	nsp14	T	122	7	0.115114	0.066761
nsp16	D	133	5	0.157202	0.100902	nsp14	G	123	9	0.115276	0.153333
nsp16	P	134	6	0.148543	0.058265	nsp14	Y	124	9	0.110735	0.032029
nsp16	K	135	6	0.139893	0.017054	nsp14	V	125	12	0.111338	0.091782
nsp16	T	136	9	0.147651	0.129485	nsp14	D	126	10	0.109331	0.042093
nsp16	K	137	6	0.13545	0.003115	nsp14	T	127	10	0.105424	0.075753
nsp16	N	138	6	0.13545	0.003115	nsp14	P	128	7	0.098348	0.017013
nsp16	V	139	6	0.129132	0.012835	nsp14	N	129	6	0.098585	0.031168
nsp16	T	140	5	0.129092	0.007277	nsp14	N	130	9	0.105153	0.071175
nsp16	K	141	4	0.122115	0.004621	nsp14	T	131	11	0.108768	0.123006
nsp16	E	142	3	0.121054	0.000543	nsp14	D	132	7	0.106886	0.032739
nsp16	N	143	5	0.135758	0.046698	nsp14	F	133	6	0.109385	0.024516
nsp16	D	144	4	0.133546	0.018333	nsp14	S	134	8	0.110307	0.057776
nsp16	S	145	7	0.143151	0.049944	nsp14	R	135	5	0.112004	0.004816
nsp16	K	146	8	0.152555	0.131063	nsp14	V	136	7	0.112446	0.017462
nsp16	E	147	7	0.143396	0.051505	nsp14	S	137	6	0.110084	0.011041
nsp16	G	148	5	0.140316	0.011169	nsp14	A	138	9	0.110381	0.017931
nsp16	F	149	8	0.150252	0.148385	nsp14	K	139	7	0.107854	0.004966
nsp16	F	150	9	0.146461	0.090566	nsp14	P	140	8	0.107395	0.034719
nsp16	T	151	8	0.141551	0.012848	nsp14	P	141	7	0.107026	0.051516
nsp16	Y	152	8	0.154757	0.117171	nsp14	P	142	5	0.097152	0.005483
nsp16	I	153	8	0.147912	0.028091	nsp14	G	143	6	0.096922	0.008034
nsp16	C	154	10	0.150794	0.189634	nsp14	D	144	5	0.090445	3e-05
nsp16	G	155	8	0.144237	0.011475	nsp14	Q	145	4	0.090208	0
nsp16	F	156	9	0.154472	0.095963	nsp14	F	146	8	0.099017	0.013755
nsp16	I	157	8	0.153338	0.060097	nsp14	K	147	7	0.09519	0.00882
nsp16	Q	158	7	0.15289	0.041406	nsp14	H	148	4	0.095148	1.9e-05
nsp16	Q	159	6	0.148913	0.006012	nsp14	L	149	7	0.104918	0.028799
nsp16	K	160	9	0.162963	0.109719	nsp14	I	150	7	0.104985	0.021992
nsp16	L	161	11	0.167468	0.225996	nsp14	P	151	6	0.103985	0.002173
nsp16	A	162	11	0.165022	0.187959	nsp14	L	152	7	0.110307	0.069205
nsp16	L	163	11	0.159177	0.109477	nsp14	M	153	6	0.107236	0.012347
nsp16	G	164	14	0.163665	0.165211	nsp14	Y	154	5	0.103345	0.000145
nsp16	G	165	12	0.173444	0.215981	nsp14	K	155	6	0.106782	0.008404
nsp16	S	166	11	0.182294	0.365094	nsp14	G	156	7	0.114631	0.012072
nsp16	V	167	9	0.180484	0.114399	nsp14	L	157	9	0.118832	0.029784
nsp16	A	168	10	0.179785	0.158127	nsp14	P	158	8	0.116403	0.011827
nsp16	I	169	10	0.18736	0.16058	nsp14	W	159	7	0.115622	0.013039
nsp16	K	170	10	0.184629	0.291576	nsp14	N	160	6	0.113636	0.001951
nsp16	I	171	9	0.173444	0.199073	nsp14	V	161	8	0.114231	0.009654
nsp16	T	172	8	0.160031	0.084322	nsp14	V	162	10	0.121072	0.073597
nsp16	E	173	7	0.156848	0.154451	nsp14	R	163	11	0.123538	0.063395
nsp16	H	174	6	0.149928	0.083158	nsp14	I	164	11	0.118745	0.026822
nsp16	S	175	8	0.167066	0.270895	nsp14	K	165	8	0.118274	0.009945
nsp16	W	176	9	0.157974	0.229246	nsp14	I	166	8	0.123983	0.044396
nsp16	N	177	9	0.147651	0.097936	nsp14	V	167	12	0.127581	0.118281
nsp16	A	178	9	0.146821	0.129557	nsp14	Q	168	9	0.120916	0.018571
nsp16	D	179	8	0.142906	0.100423	nsp14	M	169	8	0.120804	0.010146
nsp16	L	180	8	0.146718	0.068574	nsp14	L	170	8	0.12768	0.078358
nsp16	Y	181	10	0.146615	0.194717	nsp14	S	171	10	0.126521	0.071769
nsp16	K	182	11	0.144887	0.087836	nsp14	D	172	7	0.120693	0.011051
nsp16	L	183	7	0.144537	0.039504	nsp14	T	173	6	0.120582	0.003267
nsp16	M	184	9	0.15942	0.309315	nsp14	L	174	10	0.129754	0.213609
nsp16	G	185	10	0.143053	0.098067	nsp14	K	175	9	0.12572	0.133312
nsp16	H	186	11	0.15009	0.14479	nsp14	N	176	4	0.12036	0
nsp16	F	187	11	0.159177	0.153198	nsp14	L	177	6	0.130115	0.502483
nsp16	A	188	8	0.150036	0.011904	nsp14	S	178	7	0.128608	0.103162
nsp16	W	189	6	0.154872	0.001229	nsp14	D	179	4	0.121296	0.04197
nsp16	W	190	7	0.16561	0.055181	nsp14	R	180	7	0.12914	0.090994
nsp16	T	191	8	0.171734	0.172347	nsp14	V	181	7	0.127805	0.008663
nsp16	A	192	9	0.170961	0.060266	nsp14	V	182	11	0.130869	0.05449
nsp16	F	193	11	0.178632	0.260811	nsp14	F	183	11	0.133837	0.042539
nsp16	V	194	11	0.176744	0.265341	nsp14	V	184	13	0.136231	0.122751
nsp16	T	195	12	0.182692	0.420987	nsp14	L	185	12	0.138069	0.397514
nsp16	N	196	11	0.168889	0.176236	nsp14	W	186	8	0.13494	0.412436
nsp16	V	197	10	0.171946	0.314648	nsp14	A	187	5	0.1315	0.262645
nsp16	N	198	7	0.162709	0.065865	nsp14	H	188	8	0.13494	0.549582
nsp16	A	199	10	0.166866	0.184328	nsp14	G	189	7	0.130921	0.530729
nsp16	S	200	10	0.155217	0.201575	nsp14	F	190	8	0.130322	0.153332
nsp16	S	201	6	0.158996	0.070785	nsp14	E	191	9	0.133211	0.155398
nsp16	S	202	7	0.158634	0.221338	nsp14	L	192	8	0.132323	0.183249
nsp16	E	203	8	0.172442	0.20808	nsp14	T	193	10	0.129935	0.174965
nsp16	A	204	10	0.177344	0.197962	nsp14	S	194	8	0.127259	0.053991
nsp16	F	205	10	0.179168	0.126164	nsp14	M	195	8	0.127805	0.055062
nsp16	L	206	11	0.181581	0.211452	nsp14	K	196	7	0.124147	0.065041
nsp16	I	207	10	0.177269	0.122531	nsp14	Y	197	5	0.119351	0.005777
nsp16	G	208	12	0.176744	0.495899	nsp14	F	198	8	0.124077	0.048303
nsp16	C	209	12	0.169574	0.160192	nsp14	V	199	10	0.127333	0.121576
nsp16	N	210	15	0.169025	0.277732	nsp14	K	200	9	0.125143	0.156051
nsp16	Y	211	11	0.162963	0.129434	nsp14	I	201	8	0.126889	0.14245
nsp16	L	212	10	0.151559	0.130193	nsp14	G	202	8	0.125215	0.155798
nsp16	G	213	5	0.146359	0.011541	nsp14	P	203	6	0.118359	0.011266
nsp16	K	214	5	0.134665	0.006712	nsp14	E	204	5	0.117594	0.024581
nsp16	P	215	6	0.133589	0.006743	nsp14	R	205	6	0.116094	0.011478
nsp16	R	216	6	0.133589	0.006743	nsp14	T	206	8	0.116135	0.017018
nsp16	E	217	5	0.127129	0.000285	nsp14	C	207	12	0.112989	0.023938
nsp16	Q	218	7	0.131076	0.019553	nsp14	C	208	7	0.111036	0.005991
nsp16	I	219	7	0.131695	0.015058	nsp14	L	209	3	0.101613	0
nsp16	D	220	7	0.130666	0.028618	nsp14	C	210	5	0.101645	6.2e-05
nsp16	G	221	10	0.136646	0.1084	nsp14	D	211	5	0.109936	0.001189
nsp16	Y	222	7	0.131488	0.029055	nsp14	R	212	6	0.112388	0.004081
nsp16	V	223	10	0.126897	0.056292	nsp14	R	213	9	0.119199	0.042733
nsp16	M	224	10	0.135802	0.169242	nsp14	A	214	11	0.120449	0.038501
nsp16	H	225	8	0.127829	0.03077	nsp14	T	215	10	0.127755	0.124983
nsp16	A	226	11	0.126246	0.036803	nsp14	C	216	12	0.121386	0.031307
nsp16	N	227	13	0.132028	0.076493	nsp14	F	217	11	0.120782	0.029681
nsp16	Y	228	8	0.131695	0.058693	nsp14	S	218	11	0.114311	0.035274
nsp16	I	229	9	0.132404	0.069386	nsp14	T	219	6	0.109294	0.003439
nsp16	F	230	8	0.12636	0.01769	nsp14	A	220	4	0.102648	0
nsp16	W	231	9	0.132028	0.04719	nsp14	S	221	5	0.106573	0.000335
nsp16	R	232	9	0.133248	0.076082	nsp14	D	222	5	0.106573	0.000335
nsp16	N	233	10	0.136112	0.059394	nsp14	T	223	7	0.11297	0.015733
nsp16	T	234	6	0.128497	0.009021	nsp14	Y	224	8	0.113126	0.003934
nsp16	N	235	6	0.136557	0.059107	nsp14	A	225	12	0.119788	0.060466
nsp16	P	236	8	0.138456	0.129141	nsp14	C	226	10	0.119657	0.018791
nsp16	I	237	5	0.147547	0.103405	nsp14	W	227	10	0.125986	0.150167
nsp16	Q	238	7	0.149553	0.131063	nsp14	H	228	6	0.118616	0.014758
nsp16	L	239	11	0.160215	0.165056	nsp14	H	229	6	0.113577	0.002142
nsp16	S	240	8	0.157915	0.0617	nsp14	S	230	9	0.119985	0.020165
nsp16	S	241	9	0.164826	0.110841	nsp14	I	231	5	0.112931	0.001626
nsp16	Y	242	7	0.153846	0.050751	nsp14	G	232	5	0.114691	0.002521
nsp16	S	243	8	0.15942	0.099674	nsp14	F	233	10	0.120582	0.020533
nsp16	L	244	7	0.165873	0.106499	nsp14	D	234	9	0.120316	0.018403
nsp16	F	245	5	0.157084	0.023685	nsp14	Y	235	12	0.127457	0.1265
nsp16	D	246	6	0.157202	0.085101	nsp14	V	236	11	0.128886	0.118474
nsp16	M	247	8	0.166733	0.156362	nsp14	Y	237	12	0.129064	0.158902
nsp16	S	248	5	0.155564	0.02262	nsp14	N	238	7	0.129268	0.174379
nsp16	K	249	4	0.157498	0.008119	nsp14	P	239	9	0.129729	0.112267
nsp16	F	250	7	0.170404	0.133874	nsp14	F	240	9	0.131105	0.141758
nsp16	P	251	6	0.167334	0.040773	nsp14	M	241	10	0.13332	0.080154
nsp16	L	252	8	0.171452	0.134495	nsp14	I	242	9	0.131844	0.056465
nsp16	K	253	4	0.153733	0.02304	nsp14	D	243	9	0.132564	0.057116
nsp16	L	254	6	0.167	0.127163	nsp14	V	244	9	0.130712	0.072375
nsp16	R	255	6	0.155217	0.03158	nsp14	Q	245	8	0.125551	0.038917
nsp16	G	256	7	0.155796	0.041497	nsp14	Q	246	5	0.121139	0.004937
nsp16	T	257	11	0.15379	0.068153	nsp14	W	247	5	0.119178	0.005111
nsp16	A	258	8	0.152332	0.060555	nsp14	G	248	5	0.111794	0.005427
nsp16	V	259	8	0.151449	0.051732	nsp14	F	249	5	0.112081	0.006772
nsp16	M	260	8	0.143347	0.056732	nsp14	T	250	3	0.104582	0.000197
nsp16	S	261	6	0.133418	0.038823	nsp14	G	251	6	0.111338	0.009454
nsp16	L	262	6	0.132698	0.083309	nsp14	N	252	5	0.111243	2.8e-05
nsp16	K	263	5	0.118414	0.015948	nsp14	L	253	7	0.124881	0.076939
nsp16	E	264	5	0.11936	0.005378	nsp14	Q	254	6	0.116673	0.003686
nsp16	G	265	4	0.111914	0.000564	nsp14	S	255	8	0.116797	0.012648
nsp16	Q	266	6	0.119463	0.008444	nsp14	N	256	8	0.116797	0.012648
nsp16	I	267	6	0.119258	0.03633	nsp14	H	257	10	0.124667	0.065557
nsp16	N	268	6	0.119258	0.00794	nsp14	D	258	8	0.115827	0.018111
nsp16	D	269	5	0.121547	0.000384	nsp14	L	259	6	0.115786	0.008063
nsp16	M	270	6	0.125187	0.002734	nsp14	Y	260	5	0.115643	0.001099
nsp16	I	271	8	0.132237	0.03264	nsp14	C	261	9	0.121341	0.069124
nsp16	L	272	10	0.134492	0.122994	nsp14	Q	262	6	0.113973	0.007176
nsp16	S	273	8	0.135407	0.025176	nsp14	V	263	6	0.115929	0.026291
nsp16	L	274	10	0.13994	0.044898	nsp14	H	264	5	0.114711	0.010228
nsp16	L	275	13	0.150848	0.14415	nsp14	G	265	4	0.114012	0.01444
nsp16	S	276	9	0.149126	0.04956	nsp14	N	266	5	0.117215	0.020895
nsp16	K	277	7	0.144287	0.043555	nsp14	A	267	5	0.11709	0.010042
nsp16	G	278	11	0.158213	0.064372	nsp14	H	268	6	0.120382	0.015856
nsp16	R	279	8	0.147547	0.029049	nsp14	V	269	6	0.120382	0.004873
nsp16	L	280	11	0.15123	0.0419	nsp14	A	270	14	0.128331	0.125994
nsp16	I	281	13	0.15568	0.11098	nsp14	S	271	12	0.127086	0.119502
nsp16	I	282	10	0.150631	0.137138	nsp14	C	272	10	0.125672	0.040581
nsp16	R	283	9	0.146821	0.117362	nsp14	D	273	10	0.130791	0.05113
nsp16	E	284	5	0.130259	0.015701	nsp14	A	274	14	0.132083	0.118124
nsp16	N	285	4	0.129372	0.013927	nsp14	I	275	11	0.131315	0.20386
nsp16	N	286	4	0.125714	0.009048	nsp14	M	276	9	0.129857	0.063628
nsp16	R	287	4	0.125225	0.003632	nsp14	T	277	12	0.137058	0.733361
nsp16	V	288	5	0.137817	0.051577	nsp14	R	278	11	0.132618	0.149691
nsp16	V	289	6	0.137681	0.022251	nsp14	C	279	10	0.133701	1
nsp16	I	290	6	0.130096	0.017947	nsp14	L	280	9	0.127382	0.017589
nsp16	S	291	6	0.142274	0.037096	nsp14	A	281	9	0.12803	0.080546
nsp16	S	292	9	0.153114	0.272989	nsp14	V	282	10	0.128937	0.100445
nsp16	D	293	6	0.138732	0.084567	nsp14	H	283	9	0.124905	0.01971
nsp16	V	294	4	0.133206	0.082466	nsp14	E	284	7	0.122774	0.008922
nsp16	L	295	4	0.122115	0.066297	nsp14	C	285	7	0.12259	0.02149
nsp16	V	296	3	0.117746	0.016933	nsp14	F	286	8	0.123352	0.037273
nsp16	N	297	3	0.108939	0.040148	nsp14	V	287	7	0.120095	0.015906
nsp16	N	298	1	0.09826	0	nsp14	K	288	5	0.115991	0.008293
						nsp14	R	289	5	0.113518	0.006633
						nsp14	V	290	6	0.114953	0.011191
						nsp14	D	291	6	0.114852	0.008079
						nsp14	W	292	5	0.114092	0.002245
						nsp14	T	293	4	0.109532	7.8e-05
						nsp14	I	294	7	0.122224	0.074707
						nsp14	E	295	5	0.113617	0.002774
						nsp14	Y	296	7	0.124501	0.556946
						nsp14	P	297	4	0.113854	0.008238
						nsp14	I	298	6	0.118359	0.485924
						nsp14	I	299	4	0.10848	0.005455
						nsp14	G	300	4	0.109021	0.001857
						nsp14	D	301	6	0.106004	0.007547
						nsp14	E	302	8	0.115074	0.614712
						nsp14	L	303	6	0.106956	0.010929
						nsp14	K	304	7	0.107483	0.046044
						nsp14	I	305	10	0.109385	0.229079
						nsp14	N	306	8	0.10839	0.299743
						nsp14	A	307	8	0.101315	0.034671
						nsp14	A	308	11	0.103101	0.116759
						nsp14	C	309	9	0.10281	0.103865
						nsp14	R	310	8	0.10228	0.207207
						nsp14	K	311	8	0.096069	0.082878
						nsp14	V	312	9	0.096494	0.096886
						nsp14	Q	313	8	0.096267	0.062757
						nsp14	H	314	10	0.09638	0.190514
						nsp14	M	315	9	0.090683	0.17536
						nsp14	V	316	8	0.089973	0.02358
						nsp14	V	317	9	0.09062	0.032695
						nsp14	K	318	9	0.090395	0.069652
						nsp14	A	319	9	0.085509	0.046199
						nsp14	A	320	8	0.084834	0.010753
						nsp14	L	321	9	0.085487	0.047795
						nsp14	L	322	8	0.084724	0.052379
						nsp14	A	323	8	0.079888	0.016402
						nsp14	D	324	6	0.081356	0.004461
						nsp14	K	325	6	0.081245	0.009172
						nsp14	F	326	9	0.08532	0.062338
						nsp14	P	327	7	0.082556	0.006446
						nsp14	V	328	10	0.083845	0.008342
						nsp14	L	329	12	0.088323	0.059703
						nsp14	H	330	10	0.088514	0.018062
						nsp14	D	331	11	0.094001	0.072537
						nsp14	I	332	9	0.093358	0.025515
						nsp14	G	333	8	0.099772	0.279679
						nsp14	N	334	9	0.092397	0.032105
						nsp14	P	335	8	0.092085	0.076093
						nsp14	K	336	7	0.08656	0.017518
						nsp14	A	337	7	0.086789	0.037537
						nsp14	I	338	4	0.084867	0.016262
						nsp14	K	339	5	0.085176	0.02081
						nsp14	C	340	5	0.089128	0.035251
						nsp14	V	341	8	0.089714	0.06087
						nsp14	P	342	5	0.083259	0.00086
						nsp14	Q	343	4	0.082943	0.003918
						nsp14	A	344	5	0.083738	0.010898
						nsp14	D	345	4	0.079539	0.001856
						nsp14	V	346	8	0.083589	0.01401
						nsp14	E	347	7	0.081947	0.006421
						nsp14	W	348	7	0.08289	0.003526
						nsp14	K	349	7	0.087124	0.011498
						nsp14	F	350	11	0.086732	0.022165
						nsp14	Y	351	11	0.092358	0.048131
						nsp14	D	352	14	0.091917	0.085861
						nsp14	A	353	6	0.0849	0.001412
						nsp14	Q	354	6	0.084867	0.000389
						nsp14	P	355	10	0.085576	0.017541
						nsp14	C	356	8	0.085153	0.021149
						nsp14	S	357	5	0.079125	0.000103
						nsp14	D	358	4	0.078859	0
						nsp14	K	359	9	0.080358	0.007655
						nsp14	A	360	8	0.079365	0.000758
						nsp14	Y	361	4	0.079298	0
						nsp14	K	362	6	0.080924	0.004382
						nsp14	I	363	10	0.085187	0.02557
						nsp14	E	364	6	0.085054	0.000296
						nsp14	E	365	8	0.085153	0.000746
						nsp14	L	366	7	0.085209	0.004577
						nsp14	F	367	5	0.084867	0.006887
						nsp14	Y	368	5	0.084483	0.004953
						nsp14	S	369	7	0.090382	0.028995
						nsp14	Y	370	10	0.091124	0.073425
						nsp14	A	371	5	0.083985	5.4e-05
						nsp14	T	372	5	0.083985	5.4e-05
						nsp14	H	373	9	0.084593	0.019176
						nsp14	S	374	8	0.085431	0.024916
						nsp14	D	375	5	0.08027	0.000801
						nsp14	K	376	5	0.08027	0.000801
						nsp14	F	377	6	0.080457	0.004019
						nsp14	T	378	5	0.081255	0.007537
						nsp14	D	379	5	0.082587	0.006459
						nsp14	G	380	8	0.08799	0.033067
						nsp14	V	381	10	0.089554	0.05137
						nsp14	C	382	10	0.094177	0.074723
						nsp14	L	383	10	0.0953	0.049412
						nsp14	F	384	11	0.101158	0.197516
						nsp14	W	385	6	0.100184	0.013203
						nsp14	N	386	6	0.107359	0.077738
						nsp14	C	387	6	0.106435	0.351915
						nsp14	N	388	6	0.115256	0.610454
						nsp14	V	389	4	0.105441	0.091314
						nsp14	D	390	6	0.097514	0.067595
						nsp14	R	391	8	0.098334	0.064408
						nsp14	Y	392	8	0.09734	0.031231
						nsp14	P	393	8	0.09275	0.035415
						nsp14	A	394	7	0.092384	0.00814
						nsp14	N	395	6	0.08885	0.007724
						nsp14	S	396	10	0.09569	0.050248
						nsp14	I	397	8	0.095509	0.024213
						nsp14	V	398	10	0.102504	0.09987
						nsp14	C	399	10	0.108139	0.108861
						nsp14	R	400	9	0.109918	0.160397
						nsp14	F	401	7	0.114291	0.209737
						nsp14	D	402	9	0.11552	0.242273
						nsp14	T	403	8	0.120316	0.418121
						nsp14	R	404	4	0.115827	0.032627
						nsp14	V	405	6	0.117827	0.320542
						nsp14	L	406	5	0.120737	0.177101
						nsp14	S	407	5	0.12096	0.140704
						nsp14	N	408	5	0.126668	0.496807
						nsp14	L	409	7	0.12177	0.080753
						nsp14	N	410	9	0.122201	0.093525
						nsp14	L	411	7	0.123678	0.019505
						nsp14	P	412	5	0.120849	9e-06
						nsp14	G	413	10	0.129832	0.591486
						nsp14	C	414	9	0.129832	0.524843
						nsp14	D	415	7	0.119832	0.036394
						nsp14	G	416	7	0.121997	0.083891
						nsp14	G	417	11	0.125696	0.484387
						nsp14	S	418	14	0.12778	0.549559
						nsp14	L	419	12	0.126399	0.11328
						nsp14	Y	420	10	0.119941	0.048985
						nsp14	V	421	9	0.120382	0.015678
						nsp14	N	422	8	0.117763	0.161277
						nsp14	K	423	5	0.117111	0.003877
						nsp14	H	424	11	0.119264	0.105771
						nsp14	A	425	8	0.119156	0.018558
						nsp14	F	426	8	0.119156	0.08717
						nsp14	H	427	9	0.120782	0.047498
						nsp14	T	428	8	0.12105	0.382197
						nsp14	P	429	7	0.120316	0.248238
						nsp14	A	430	8	0.118595	0.195496
						nsp14	F	431	6	0.112138	0.055113
						nsp14	D	432	5	0.110455	0.160041
						nsp14	K	433	6	0.103606	0.05387
						nsp14	S	434	6	0.103443	0.031174
						nsp14	A	435	8	0.103705	0.093822
						nsp14	F	436	9	0.097981	0.051354
						nsp14	V	437	6	0.09698	0.020783
						nsp14	N	438	6	0.091442	0.001461
						nsp14	L	439	9	0.093934	0.041051
						nsp14	K	440	8	0.094435	0.033831
						nsp14	Q	441	6	0.095509	0.034946
						nsp14	L	442	7	0.095523	0.076523
						nsp14	P	443	4	0.089152	0.058444
						nsp14	F	444	3	0.08914	0.028821
						nsp14	F	445	6	0.084922	0.081424
						nsp14	Y	446	7	0.082692	0.04719
						nsp14	Y	447	9	0.085531	0.196742
						nsp14	S	448	6	0.079317	0.015824
						nsp14	D	449	4	0.079087	0.012475
						nsp14	S	450	5	0.074028	0.00724
						nsp14	P	451	4	0.071569	0.005087
						nsp14	C	452	6	0.075365	0.008305
						nsp14	E	453	7	0.074814	0.008377
						nsp14	S	454	7	0.074533	0.000395
						nsp14	H	455	7	0.074305	0.000456
						nsp14	G	456	10	0.079413	0.01801
						nsp14	K	457	8	0.079365	0.021928
						nsp14	Q	458	5	0.07367	3.5e-05
						nsp14	V	459	5	0.073678	0.000173
						nsp14	V	460	9	0.079298	0.073027
						nsp14	S	461	6	0.073637	0.002914
						nsp14	D	462	5	0.073629	0.002789
						nsp14	I	463	4	0.068766	0
						nsp14	D	464	6	0.073678	0.003326
						nsp14	Y	465	8	0.073803	0.008879
						nsp14	V	466	4	0.072264	0.002193
						nsp14	P	467	6	0.076716	0.026867
						nsp14	L	468	5	0.07343	0.00686
						nsp14	K	469	7	0.07348	0.005844
						nsp14	S	470	5	0.075644	0.014453
						nsp14	A	471	4	0.075618	0.004206
						nsp14	T	472	6	0.07925	0.015986
						nsp14	C	473	8	0.081366	0.041075
						nsp14	I	474	8	0.079859	0.05624
						nsp14	T	475	7	0.079384	0.057435
						nsp14	R	476	8	0.074398	0.012636
						nsp14	C	477	5	0.073995	0.00723
						nsp14	N	478	7	0.074011	0.019554
						nsp14	L	479	5	0.069224	1.6e-05
						nsp14	G	480	4	0.069217	0
						nsp14	G	481	6	0.073111	0.004023
						nsp14	A	482	8	0.07316	0.011125
						nsp14	V	483	8	0.076815	0.037122
						nsp14	C	484	8	0.076761	0.013469
						nsp14	R	485	11	0.0795	0.009686
						nsp14	H	486	11	0.079771	0.049562
						nsp14	H	487	7	0.080358	0.005946
						nsp14	A	488	10	0.082712	0.10579
						nsp14	N	489	11	0.0858	0.189809
						nsp14	E	490	8	0.086037	0.061404
						nsp14	Y	491	9	0.086835	0.079682
						nsp14	R	492	8	0.088549	0.098379
						nsp14	L	493	8	0.092215	0.203343
						nsp14	Y	494	8	0.092606	0.083283
						nsp14	L	495	8	0.09254	0.050496
						nsp14	D	496	8	0.095107	0.099678
						nsp14	A	497	9	0.099499	0.247669
						nsp14	Y	498	10	0.100153	0.116469
						nsp14	N	499	8	0.099273	0.035221
						nsp14	M	500	9	0.102376	0.111387
						nsp14	M	501	12	0.107783	0.339631
						nsp14	I	502	9	0.105679	0.084866
						nsp14	S	503	6	0.103656	0.012886
						nsp14	A	504	6	0.104616	0.004335
						nsp14	G	505	9	0.112004	0.332458
						nsp14	F	506	10	0.110269	0.158753
						nsp14	S	507	9	0.109258	0.115291
						nsp14	L	508	9	0.102745	0.119828
						nsp14	W	509	10	0.101724	0.077589
						nsp14	V	510	11	0.095914	0.057593
						nsp14	Y	511	10	0.089347	0.068115
						nsp14	K	512	6	0.088502	0.036607
						nsp14	Q	513	4	0.082964	0.017239
						nsp14	F	514	5	0.083621	0.058794
						nsp14	D	515	5	0.078274	0.023504
						nsp14	T	516	5	0.079568	0.032414
						nsp14	Y	517	5	0.075995	0.004275
						nsp14	N	518	7	0.076447	0.017355
						nsp14	L	519	9	0.080103	0.069981
						nsp14	W	520	7	0.074943	0.028418
						nsp14	N	521	6	0.074263	0.014611
						nsp14	T	522	5	0.074238	0.00878
						nsp14	F	523	5	0.06977	0.013779
						nsp14	T	524	4	0.069166	0.002377
						nsp14	R	525	2	0.065233	0

## Sheet: Tables S6, S7 & S8
Table S6: The OLPs (overlapping peptides) designed based on the shared interacting residues of nsp10 to target both the SARS-CoV-2 nsp16 and nsp14 proteins and their docking energy scores.
No.	Peptide name	Peptide length	Sequence	Peptide type	Target	Positions	Docking energy score (Target=nsp16)	Docking energy score (Target=nsp14)
1	OLP-1*	4	NCVK	Linear	nsp16 & nsp14	40-43	-86.981	-98.428
2	OLP-2	4	CVKM	Linear	nsp16 & nsp14	41-44	-108.344	-107.429
3	OLP-3	4	VKML	Linear	nsp16 & nsp14	42-45	-109.459	-112.172
4	OLP-4	4	KMLC	Linear	nsp16 & nsp14	43-46	-97.218	-116.336
5	OLP-5	4	MLCT	Linear	nsp16 & nsp14	44-47	-94.539	-108.867
6	OLP-6	4	GGAS	Linear	nsp16 & nsp14	69-72	-49.141	-67.438
7	OLP-7	4	CRCH	Linear	nsp16 & nsp14	77-80	118.367	109.236
8	OLP-8	4	KGKY	Linear	nsp16 & nsp14	93-96	-120.221	-134.175
9	OLP-9	5	NCVKM	Linear	nsp16 & nsp14	40-44	-112.549	-114.69
10	OLP-10	5	CVKML	Linear	nsp16 & nsp14	41-45	-117.396	-125.433
11	OLP-11	5	VKMLC	Linear	nsp16 & nsp14	42-46	-115.563	-133.597
12	OLP-12	5	KMLCT	Linear	nsp16 & nsp14	43-47	-108.076	-121.674
13	OLP-13	6	NCVKML	Linear	nsp16 & nsp14	40-45	-148.518	-134.697
14	OLP-14	6	CVKMLC	Linear	nsp16 & nsp14	41-46	-127.555	-133.504
15	OLP-15	6	VKMLCT	Linear	nsp16 & nsp14	42-47	-114.654	-132.063
16	OLP-16	7	NCVKMLC	Linear	nsp16 & nsp14	40-46	-129.987	-134.663
17	OLP-17	7	CVKMLCT	Linear	nsp16 & nsp14	41-47	-134.475	-133.086
18	OLP-18	8	NCVKMLCT	Linear	nsp16 & nsp14	40-47	-138.224	-135.334
19	OLP-19	9	TNCVKMLCT	Linear	nsp16 & nsp14	39-47	-129.769	-132.961
* In the peptide name column, OLP represents overlapping peptide.
Table S7: The designed peptide inhibitors targeting the SARS-CoV-2 nsp16-nsp10/nsp14-nsp10 interactions designed by Peptiderive, their positions, interface scores, relative interface scores (%), and their docking energy scores.
No.	Peptide name	Peptide length	Sequence	Peptide type	Target	Position	Interface score	Relative interface score (%)	Docking energy score
1	P-16-5*	5	VKMLC	Linear	nsp16	42-46	-15.401	41.43	-115.563
2	P-16-6	6	NCVKML	Linear	nsp16	40-45	-17.855	48.03	-148.518
3	P-16-7	7	NCVKMLC	Linear	nsp16	40-46	-18.647	50.16	-129.987
4	P-16-8	8	NCVKMLCT	Linear	nsp16	40-47	-20.154	54.21	-138.224
5	P-16-9	9	TNCVKMLCT	Linear	nsp16	39-47	-20.494	55.13	-129.769
6	P-16-10	10	ITNCVKMLCT	Linear	nsp16	38-47	-20.508	55.17	-132.668
7	P-16-11	11	TNCVKMLCTHT	Linear	nsp16	39-49	-20.665	55.59	-150.941
8	P-16-12	12	TNCVKMLCTHTG	Linear	nsp16	39-50	-20.698	55.68	-142.867
9	P-16-13	13	TNCVKMLCTHTGT	Linear	nsp16	39-51	-20.731	55.77	-152.081
10	P-16-14	14	TNCVKMLCTHTGTG	Linear	nsp16	39-52	-20.764	55.86	-143.723
11	P-16-15	15	ITNCVKMLCTHTGTG	Linear	nsp16	38-52	-20.778	55.89	-149.687
12	P-14-5*	5	CAFAV	Linear	nsp14	17-21	-14.707	18.87	-132.034
13	P-14-6	6	FCAFAV	Linear	nsp14	16-21	-20.398	26.17	-163.791
14	P-14-7	7	SFCAFAV	Linear	nsp14	15-21	-21.733	27.88	-180.397
15	P-14-8	8	LSFCAFAV	Linear	nsp14	14-21	-23.695	30.4	-181.291
16	P-14-9	9	LSFCAFAVD	Linear	nsp14	14-22	-23.822	30.56	-186.408
17	P-14-10	10	TVLSFCAFAV	Linear	nsp14	12-21	-24.688	31.67	-180.293
18	P-14-11	11	STVLSFCAFAV	Linear	nsp14	11-21	-25.273	32.42	-206.921
19	P-14-12	12	NSTVLSFCAFAV	Linear	nsp14	10-21	-25.451	32.65	-225.965
20	P-14-13	13	NSTVLSFCAFAVD	Linear	nsp14	10-22	-25.578	32.81	-226.821
21	P-14-14	14	PANSTVLSFCAFAV	Linear	nsp14	8-21	-26.127	33.52	-219.067
22	P-14-15	15	VPANSTVLSFCAFAV	Linear	nsp14	7-21	-26.884	34.49	-204.818
* In the peptide name column, P, 16 (14), and 5 represent Peptiderive (P), the target protein (nsp16/nsp14), and the length of peptide (5), respectively.
Table S8: The designed cyclic peptide inhibitors targeting the SARS-CoV-2 nsp16-nsp10/nsp14-nsp10 interactions.
No.	Peptide name	Peptide length	Sequence	Peptide type	Target	Position	Interface score	Relative interface score (%)
1	P-C16-5*	5	SCCLY	Cyclic	nsp16	72-76	-0.52	1.4
2	P-C16-6	6	CRCHID	Cyclic	nsp16	77-82	-2.111	5.68
3	P-C16-9	9	QAITVTPEA	Cyclic	nsp16	53-61	-1.371	3.69
4	P-C16-10	10	TGQAITVTPE	Cyclic	nsp16	51-60	-1.371	3.69
5	P-C16-11	11	TGQAITVTPEA	Cyclic	nsp16	51-61	-1.371	3.69
6	P-C16-12	12	THTGTGQAITVT	Cyclic	nsp16	47-58	-1.493	4.02
7	P-C16-14	14	LCTHTGTGQAITVT	Cyclic	nsp16	45-58	-8.872	23.87
8	P-C14-5*	5	AFAVD	Cyclic	nsp14	18-22	-14.518	18.62
9	P-C14-6	6	CRCHID	Cyclic	nsp14	77-82	-6.597	8.46
10	P-C14-9	8	AFAVDAAK	Cyclic	nsp14	18-25	-13.98	17.93
11	P-C14-10	10	TGQAITVTPE	Cyclic	nsp14	51-60	-0.482	0.62
12	P-C14-11	11	TGQAITVTPEA	Cyclic	nsp14	51-61	-0.482	0.62
13	P-C14-12	12	TGTGQAITVTPE	Cyclic	nsp14	49-60	-0.482	0.62
14	P-C14-14	14	LCTHTGTGQAITVT	Cyclic	nsp14	45-58	-1.327	1.7
* In the peptide name column, P, C, 16 and 5 represent Peptiderive (P), cyclic form of peptide (C), the target protein (nsp16/nsp14), and the length of peptide (5), respectively. Note that these cyclic peptides have additional N- and C-terminal cysteine residues but not shown in the 'Sequence' column in the above table.

## Sheet: Table S9
Table S9: The HADDOCK results, the binding free energy (ΔG), the dissociation constant (Kd), the residues of target interacting with peptide at the interface, and MM/GBSA results for the best 14 designed peptides.
No.	Peptide name	Length	Sequence	Target	HADDOCK score	RMSD from the overall lowest-energy structure	Van der Waals energy	Electrostatic energy	Desolvation energy	Buried Surface Area (Å2)	Binding free energy (ΔG) (kcal/mol)	Dissociation constant (Kd) (M)	Residues of target interacting with peptide at the interface	ΔG MM/GBSA (kcal/mol)	The energy contributions of peptide inhibitor in per-residue (from large to small)	The energy contributions of target protein in per-residue (top 10 residues, from large to small)
1	OLP-13 (P-16-6)	6	NCVKML	nsp16	−50 ± 2.1	0.2 ± 0.1	−28.7 ± 2.6	−134.1 ± 32.3	−2.8 ± 0.9	950 ± 16.9	-7.6	2.6×〖10〗^(−6)	V78, V84, A83, A79, P80, M41, G77, I40, Q87, L244, T48, A45, V44, M247, D106, V104, P37, G39, S105, F245	-33.83	M5 (-8.04), C2 (-2.56), N1 (-2.49), V3(-0.87), K4 (-0.4), L6 (1.3)	A79 (-3), I40 (-2.5), M247 (-2.23), V44 (-2.09), Q87 (-2.06). V78 (-1.94), D106 (-1.5), P80 (-1.33), M41 ( -1.14), A83 (-0.98)
2	OLP-16 (P-16-7)	7	NCVKMLC	nsp16	−32.3 ± 5.6	1.5	−28.3 ± 3.3	−36.7 ± 16.3	−3.4 ± 2.2	969.6 ± 45.3	-8.1	1.2×〖10〗^(−6)	M247, V84, P80, V44, D106, S248, I40, A83, A79, M41, P37, G39, S105, T48, L244, V78, R86, Q87, V104, K38, F245, D246, T82	-24.25	L6 (-7.75), C2 (-3.88), V3 (-1.13), M5 (-0.53), K4 (0.54), C7 (1.23), N1 (1.98)	I40 (-2.51), M247 (-1.9), A83 (-1.85), V44 ( -1.53), K38 (-1.51), M41 (-1.48), R86 (-1.38), V104 (-0.88), V84 (-0.83), F245 (-0.76)
3	OLP-17	7	CVKMLCT	nsp16	−43.4 ± 1.3	0.2 ± 0.1	−33.6 ± 2.8	−36.5 ± 10.9	−7 ± 1	1095.3 ± 39.6	-6.8	1×〖10〗^(−5)	M247, V78, V104, I40, A79, D106, S248, P80, A107, A83, A45, Q87, T48, L244, G39, V44, V84, M41, S105, T82, F250	-31.32	L5 (-6.44), V2 (-2.52), C6 (-1.84), K3 (-1.62), M4 (-1.11), T7 (0.32), C1 (2.49)	M247(-3.77), Q87 (-2.83), I40 (-2.47), D106 (-2.26), P80 (-2.11), A83 (-2.1), V44 (-1.99), V84 (-1.3), M41 (-1.25), F250 (-0.72)
4	OLP-18 (P-16-8)	8	NCVKMLCT	nsp16	−65.8 ± 4.6	0.2 ± 0.2	−39.6 ± 5.8	−153.1 ± 15	−2 ± 1.4	1213.3 ± 29.8	-9.4	1.2×〖10〗^(−7)	M41, I40, P80, L244, D106, V78, S105, A45, V44, M247, Q87, A79, G77, T48, V84, K38, A83, P37, G39, R86, V104, T82, D246, F103	-45.51	M5 (-9.31), V3 (-2.86), C7 (-2.49), C2 (-2), L6 (-1.04), K4 (-0.58), T8 (-0.09), N1 (3.38)	A83 (-4.98), Q87 (-4.39), D106 (-3.37), I40 (-2.91), V44 (-2.38), M247 (-1.94), P37 (-1.9), V84 ( -1.52), V78 (-1.46), K38 (-1.45)
5	P-16-11	11	TNCVKMLCTHT	nsp16	−68.7 ± 1.6	1.3	−37.7 ± 3.5	−111± 6.5	−15.5 ± 0.8	1361.8 ± 46.6	-9.1	2×〖10〗^(−7)	I40, V44, G77, P37, A83, V78, K38, L244, Q87, D106, M247, M41, P80, V104, K76, T48, G39, V84, S105, L36, F250, F245, T35	-37.21	M6 (-4.62), L7 (-3.45), V4 (-2.82), H10 (-2.66), C3 (-2.24), N2 (-0.9), T11 (-0.81), T9 (-0.43), C8 (0.07), K5 (0.88), T1 (2.99)	I40 (-3.52), P37 (-2.53), V104 (-2.4), V84 (-1.71), K38 (-1.63), V44 (-1.6), A79 (-1.59), F245 (-1.36), V44 (-1.34), S105 (-1.31)
6	P-16-12	12	TNCVKMLCTHTG	nsp16	−48.7 ± 3.2	3.5	−34.7 ± 2.8	−86.5 ± 9.8	−8.1 ± 1.1	1257.9 ± 107.2	-9.5	1.1×〖10〗^(−7)	D106, M41, K76, S248, L244, V104, A107, M247, Q87, T48, I40, A45, S105, A79, V78, A83, K38, V44, G77, P80, M41, V84, G39, F245, F250, P251	-46.06	N2 (-5.22), H10 (-5.01), M6 (-4.74), T9 (-4.42), L7 (-2.22), V4 (-1.29), C8 (-1.25), C3 (-0.58), T11 (-0.17), K5 (0.83), G12 (1.79), T1 (4.48)	M247 (-3.1), T48 (-2.64), V104 (-2.51), I40 (-2.46), D106 (-2.19), S248 (-2.02), F250 (-1.85), Q87 (-1.78), S105 (-1.71), M41 (-1.62)
7	P-16-13	13	TNCVKMLCTHTGT	nsp16	−68.2 ± 3.4	2.2 ± 0.1	−43.6 ± 2.1	−116.8 ± 17.7	−0.5 ± 2.4	1416.5 ± 26.7	-9.3	1.5×〖10〗^(−7)	M41, Q87, D106, S248, I40, V104, P80, K76, G77, V44, P37, M247, G39, S105, A83, T48, K38, V84, V78, A79, A107, K46, L244, T110, D246, F245	-48.32	C8 (-6.87), T9 (-5.44), M6 (-3.74), H10 (-2.58), L7 (-2.23), N2 (-1.87), C3 (-1.82), V4 (-1.06), G12 ( -0.39), T11 (-0.13), K5 (1.05), T1 (1.88), T13 (2.34)	V104 (-5.33), M247 (-4.19), S105 (-2.26), V78 (-2.2), S248 (-2.09), I40 (-2.04), V44 (-1.76), P80 (-1.54), A83 (-1.37), V84 (-1.29)
8	P-16-14	14	TNCVKMLCTHTGTG	nsp16	−67.7 ± 4	2.9 ± 0.3	−46.1 ± 3.5	−78.5 ± 8.2	−12.7 ± 0.9	1225.6 ± 48.1	-9.7	7.8×〖10〗^(−8)	V78, Q87, K38, A83, P80, V84, L244, T48, K76, P37, A79, G77, S105, V104, R86, V44, D106, I40, L244, M247, F245, T82, G39	-36.44	M6 (-7.62), H10 (-4.57), V4 (-2.45), C8 (-2), T11 (-1.76), T13 (-0.92), G12 (-0.65), C3 (-0.64), L7 (0.17), G14 (0.2), N2 (0.25), T1 (0.51), K5 (0.56), T9 (0.56)	I40 (-2.85), V78 (-2.44), A83 (-1.65), P37 (-1.61), F245 (-1.55), Q87 (-1.24), L244 (-1.23), M247 (-1.22), T48 (-1.12), K38 (-1.09)
9	P-16-15	15	ITNCVKMLCTHTGTG	nsp16	−51.9 ± 5.5	2.9 ± 0.1	−29.9 ± 3.1	−136.5 ± 7.5	−2.5 ± 1.3	1315.8 ± 21.2	-9.9	5.4×〖10〗^(−8)	M247, V84, L244, V104, I40, S248, Q87, D106, V78, V44, A83, P80, K76, A79, G77, K38, M41, G39, P37, F245, D246, S105	-40.19	L8 (-3.69), K6 (-2.97), N3 (-2.67), V5 (-2.56), T2 (-2.12), H11 (-1.97), T10 ( -0.6), C4 (-0.56), M7 (-0.46), C9 (-0.2), T14 (0.08), G13 (0.1), G15 (0.17), T12 (0.2), I1 (2.3)	M247 (-3.8), F245 (-3.65), D246 (-2.78), D106 (-2.68), V78 (-2.46), I40 (-2.35), V104 (-1.7), L244 (-1.46), S248 (-1.34), V84 (-1.24)
10	OLP-13 (P-16-6)	6	NCVKML	nsp14	−39.1 ± 11.3	3.3 ± 0.1	−43.8 ± 4.8	−30.2 ± 3	−30.6 ± 4.5	1400 ± 136.9	-8.9	2.6×〖10〗^(−7)	D126, P24, N130, Q22, D10, F8, T131, G6, T25, L7, K9, A23, I55, T127, N129, H26, T5, M57, L27, E2, N3, L18, K196, V4, S28	-33.84	M5 (-7.6), C2 (-3.68), V3 (-3.52), N1 (0.2), L6 (0.59), K4 (0.77)	N130 (-3.6), T25 (-3.48), P24 (-3.31), F8 (-3.17), T5 (-1.82), V4 (-1.77), I55 (-1.53), L27 (-1.39), E2 (-1.07), D10 (-0.95)
11	OLP-16 (P-16-7)	7	NCVKMLC	nsp14	−32.7 ± 4.1	0.4 ± 0.3	−34.8 ± 0.8	−160.5 ± 21.3	−2.4 ± 2.4	1026 ± 25.4	-8.7	3.9×〖10〗^(−7)	N130, A23, P20, T21, H26, P24, S28, C39, F8, I55, K9, T131, D126, V40, Q22, D41, N129, F60, P128, L7, T21, H19, Y51, V29, T127	-30.44	M5 (-4.89), K4 (-4.6), L6 (-3.1), C2 (-2.8), V3 (-2.16), C7 (-0.09), N1 (9.48)	P24 (-5.39), P20 (-3.66), F8 ( -3.26), D126 (-2.38), T25 (-1.83), Y51 (-1.81), T127 (-1.43), Q22 (-1.28), L7 (-0.8), C39 (-0.8)
12	OLP-17	7	CVKMLCT	nsp14	−26.2 ± 3.5	0.4 ± 0.2	−41.4 ± 1.2	−78.4 ± 23.3	−8.9 ± 5.5	1111.7 ± 51.9	-8.7	3.9×〖10〗^(−7)	N129, N130, P24, D126, F8, T127, Q22, M62, F8, I55, T131, P20, L7, K9, T5, A23, T25, Y51, M57, S28, T21, P128, F60, K61	-35.47	C6 (-9.74), M4 (-4.9), L5 (-4.5), T7 (-2.23), V2 (-2.01), K3 (1.26), C1 (4.08)	P24 (-5.3), F8 (-4.14), Q22 (-1.79), A23 ( -1.33), I55 (-1.32), T25 (-1.3), L7 (-1.04), F60 ( -1.02), K61 (-0.9), M62 (-0.67)
13	OLP-18 (P-16-8)	8	NCVKMLCT	nsp14	−41.1 ± 1.9	0.6 ± 0.3	−30.4 ± 3.2	−165.9 ± 29	−4.9 ± 1.8	1172.3 ± 85.5	-8.9	2.8×〖10〗^(−7)	L7, F8, F60, A23, C39, T25, P24, P20, Y64, T21, T5, H26, L38, T131, V40, D41, Q22, K61, M62, D126, V29, T127, G59	-34.08	K4 (-4.14), V3 (-3.44), L6 (-2.83), C2 (-2.39), M5 (0.16), C7 (0.28), T8 (2.15), N1 (2.88)	P24 (-3.17), F8 (-3.15), P20 (-2.38), D126 (-2.32), T25 (-2.25), H26 (-2.06), M62 ( -1.4), F60 (-1.18), Q22 (-1.13), C39 (-1.07)
14	P-14-11	11	STVLSFCAFAV	nsp14	−54.7 ± 1.3	0.4 ± 0.2	−43.9 ± 1.6	−55.8 ± 3.6	−32.3 ± 1	1434.7 ± 39	-9.6	8.7×〖10〗^(−8)	K61, P24, F8, M62, T25, F60, K196, P20, N63, K200, Y64, L38, A23, Q22, V40, V199, T25, I201, D41, G59, H26, C39, V29, L7, D126, T131, T21, K169, L192, Y124, M57, I55	-39.09	V3 (-5.84), F6 (-4.95), F9 (-4.6), L4 (-3.71), A10 (-1.75), C7 (-1.49), A8 (-0.78), V11 (-0.41), S5 (0.09), T2 (0.29), S1 (3.35)	F60 (-3.21), T25 (-2.7), F8 (-2.69), P24 (-2.54), H26 ( -1.61), C39 (-1.55), P20 (-1.3), M62 (-1.24), Y64 (-0.85), I201 (-0.71)
15	P-14-12	12	NSTVLSFCAFAV	nsp14	−59.3 ± 3.5	3.7 ± 0.1	−48.4 ± 2.3	−75.7± 16.9	−24.3 ± 1.6	1622.3 ± 50	-11	8.2×〖10〗^(−9)	Y64, F60, C39, T5, V199, L7, K196, K200, L38, G37, F8, V4, K61, A23, L27, M62, I201, T21, G6, T25, Q22, P24, H26, P20, N63, D41, V40, G59	-41.36	V4 (-4.8), F10 (-4.03), L5 (-3.9), F7 (-3.61), T3 (-2.73), C8 (-2.25), V12 (-1.84), A9 (-1.29), A11 (-0.57), S2 (-0.15), S6 (0.32), N1 (7.74)	H26 (-3.94), M62 (-2.94), K61 (-2.13), Y46 (-2.02), L38 (-1.83), L27 (-1.77), F8 (-1.63), I201 (-1.51), F60 ( -1.48), C39 ( -1.45)
16	P-14-13	13	NSTVLSFCAFAVD	nsp14	−66.9 ± 4.3	0.6 ± 0.4	−61.8 ± 4.2	−81 ± 5.3	−19.1 ± 5.3	1599.4 ± 70.1	-11.6	3×〖10〗^(−9)	Y64, F60, C39, T5, V66, L7, Y69, L27, M62, I201, T21, P24, T25, A23, L38, V29, V40, H26, N63, L27, V4, K61, M62, Q22, D41, P20, N3, K47, F8, L190, Y69, H19, V66	-38.81	F10 (-3.94), V4 (-3.91), C8 (-3.16), V12 (-2.92), L5 (-2.79), T3 (-2.02), F7 (-1.63), A11 (-1.14), A9 (-1.05), S6 (-0.44), S2 (-0.39), D13 (3.48), N1 (5.88)	H26 (-4.21), Y64 (-4.06), L27 ( -2.04), M62 (-1.78), P20 (-1.74), T25 (-1.61), L7 (-1.6), K47 ( -1.4), T5 ( -1.36), Y69 ( -1.27)
17	P-14-14	14	PANSTVLSFCAFAV	nsp14	−82.3 ± 3.9	1.1 ± 0.3	−61.6 ± 7.8	−101.9 ± 13.2	−27.4 ± 1.5	1825.8 ± 66.4	-11.9	1.9×〖10〗^(−9)	F60, F8, T21, T25, A23, K61, C39, Q22, D10, M62, T131, P20, I201, P24, D126, V199, V40, L7, K196, S28, P128, K9, Y64, N63, N129, I55, D41, N130, T5, K47, M195, T127, Y51, M72	-46.39	F9 (-10.32), L7 (-4.47), T5 ( -3.29), S8 (-3.19), F12 (-2.12), A2 (-1.69), V14 (-1.56), C10 ( -1.31), N3 (-0.94), V6 (-0.6), A11 (-0.58), A13 (0), S4 (0.22), P1 ( 9.97)	F60 (-4.43), F8 ( -3.76), P24 (-3.75), L7 (-3.32), M62 (-2.02), Q22 (-2.01), T25 (-1.38), Y64 (-1.31), I55 (-1.24), T21 (-1.23)
18	P-14-15	15	VPANSTVLSFCAFAV	nsp14	−99.4 ± 2.5	0.4 ± 0.3	−70.4 ± 2.3	−106.7 ± 1.6	−32.2 ± 1.5	1918.3 ± 24.4	-13.4	1.5×〖10〗^(−10)	T25, F60, P20, N63, T131, T21, N130, I201, V199, C39, K196, D126, P24, Q22, D41, A23, L7, F8, Y51, Y124, T5, M57, M62, N3, V40, K61, N129, Y64, K200, V4, V29, H26, P128, H19, G59, T31, Y235, T127	-50.06	F13 (-6.83), F10 (-5.68), L8 (-3.68), V15 (-3.01), A3 (-2.61), T6 (-2.41), A12 ( -2.22), V7 (-2.11), S5 (-1.96), N4 (-1.77), C11 (-1.02), P2 (-0.49), A14 (-0.04), S9 (0.84), V1 (2.68)	Y64 (-3.5), P24 (-1.99), M62 ( -1.86), H26 (-1.61), F8 (-1.56), T131 (-1.53), I201 (-1.42), V199 (-1.26), T21 (-1.17), T25 (-1.16)

## Sheet: Table S10
Table S10: In silico saturation mutagenesis analysis of the 6 lead peptides, the ΔΔGAffinity, and the impact of each mutation on the peptide-target binding affinity.
No.	Lead peptide name	Lead peptide sequence	Length	Target	Mutation	Wild type Residue	Residue Position	Mutant Residue	Mutant peptide name	Mutant peptide sequence	ΔΔGaffinity (kcal/mol)	Impact on peptide-target affinity
1	OLP-13	NCVKML	6	nsp16	N1G	N	1	G	OLP-13-M1	GCVKML	-0.54	Decreasing affinity
2	OLP-13	NCVKML	6	nsp16	N1P	N	1	P	OLP-13-M2	PCVKML	-0.89	Decreasing affinity
3	OLP-13	NCVKML	6	nsp16	N1T	N	1	T	OLP-13-M3	TCVKML	-0.594	Decreasing affinity
4	OLP-13	NCVKML	6	nsp16	N1S	N	1	S	OLP-13-M4	SCVKML	-0.437	Decreasing affinity
5	OLP-13	NCVKML	6	nsp16	N1C	N	1	C	OLP-13-M5	CCVKML	-0.715	Decreasing affinity
6	OLP-13	NCVKML	6	nsp16	N1V	N	1	V	OLP-13-M6	VCVKML	-0.715	Decreasing affinity
7	OLP-13	NCVKML	6	nsp16	N1L	N	1	L	OLP-13-M7	LCVKML	-0.311	Decreasing affinity
8	OLP-13	NCVKML	6	nsp16	N1I	N	1	I	OLP-13-M8	ICVKML	-0.362	Decreasing affinity
9	OLP-13	NCVKML	6	nsp16	N1M	N	1	M	OLP-13-M9	MCVKML	-0.385	Decreasing affinity
10	OLP-13	NCVKML	6	nsp16	N1F	N	1	F	OLP-13-M10	FCVKML	-0.095	Decreasing affinity
11	OLP-13	NCVKML	6	nsp16	N1Y	N	1	Y	OLP-13-M11	YCVKML	-0.227	Decreasing affinity
12	OLP-13	NCVKML	6	nsp16	N1W	N	1	W	OLP-13-M12	WCVKML	0.037	Increasing affinity
13	OLP-13	NCVKML	6	nsp16	N1D	N	1	D	OLP-13-M13	DCVKML	0.104	Increasing affinity
14	OLP-13	NCVKML	6	nsp16	N1E	N	1	E	OLP-13-M14	ECVKML	-0.593	Decreasing affinity
15	OLP-13	NCVKML	6	nsp16	N1A	N	1	A	OLP-13-M15	ACVKML	-0.489	Decreasing affinity
16	OLP-13	NCVKML	6	nsp16	N1Q	N	1	Q	OLP-13-M16	QCVKML	-0.658	Decreasing affinity
17	OLP-13	NCVKML	6	nsp16	N1H	N	1	H	OLP-13-M17	HCVKML	-0.398	Decreasing affinity
18	OLP-13	NCVKML	6	nsp16	N1K	N	1	K	OLP-13-M18	KCVKML	-0.459	Decreasing affinity
19	OLP-13	NCVKML	6	nsp16	N1R	N	1	R	OLP-13-M19	RCVKML	-0.474	Decreasing affinity
20	OLP-13	NCVKML	6	nsp16	C2G	C	2	G	OLP-13-M20	NGVKML	-0.783	Decreasing affinity
21	OLP-13	NCVKML	6	nsp16	C2P	C	2	P	OLP-13-M21	NPVKML	-1.165	Decreasing affinity
22	OLP-13	NCVKML	6	nsp16	C2T	C	2	T	OLP-13-M22	NTVKML	-0.437	Decreasing affinity
23	OLP-13	NCVKML	6	nsp16	C2S	C	2	S	OLP-13-M23	NSVKML	-0.742	Decreasing affinity
24	OLP-13	NCVKML	6	nsp16	C2Y	C	2	Y	OLP-13-M24	NYVKML	0.151	Increasing affinity
25	OLP-13	NCVKML	6	nsp16	C2V	C	2	V	OLP-13-M25	NVVKML	-0.129	Decreasing affinity
26	OLP-13	NCVKML	6	nsp16	C2L	C	2	L	OLP-13-M26	NLVKML	-0.09	Decreasing affinity
27	OLP-13	NCVKML	6	nsp16	C2I	C	2	I	OLP-13-M27	NIVKML	-0.011	Decreasing affinity
28	OLP-13	NCVKML	6	nsp16	C2M	C	2	M	OLP-13-M28	NMVKML	-0.136	Decreasing affinity
29	OLP-13	NCVKML	6	nsp16	C2F	C	2	F	OLP-13-M29	NFVKML	0.156	Increasing affinity
30	OLP-13	NCVKML	6	nsp16	C2A	C	2	A	OLP-13-M30	NAVKML	-0.496	Decreasing affinity
31	OLP-13	NCVKML	6	nsp16	C2W	C	2	W	OLP-13-M31	NWVKML	0.401	Increasing affinity
32	OLP-13	NCVKML	6	nsp16	C2D	C	2	D	OLP-13-M32	NDVKML	-1.005	Decreasing affinity
33	OLP-13	NCVKML	6	nsp16	C2E	C	2	E	OLP-13-M33	NEVKML	-0.925	Decreasing affinity
34	OLP-13	NCVKML	6	nsp16	C2N	C	2	N	OLP-13-M34	NNVKML	-0.685	Decreasing affinity
35	OLP-13	NCVKML	6	nsp16	C2Q	C	2	Q	OLP-13-M35	NQVKML	-0.5	Decreasing affinity
36	OLP-13	NCVKML	6	nsp16	C2H	C	2	H	OLP-13-M36	NHVKML	0.019	Increasing affinity
37	OLP-13	NCVKML	6	nsp16	C2K	C	2	K	OLP-13-M37	NKVKML	-0.565	Decreasing affinity
38	OLP-13	NCVKML	6	nsp16	C2R	C	2	R	OLP-13-M38	NRVKML	-0.492	Decreasing affinity
39	OLP-13	NCVKML	6	nsp16	V3G	V	3	G	OLP-13-M39	NCGKML	-0.434	Decreasing affinity
40	OLP-13	NCVKML	6	nsp16	V3P	V	3	P	OLP-13-M40	NCPKML	-0.835	Decreasing affinity
41	OLP-13	NCVKML	6	nsp16	V3T	V	3	T	OLP-13-M41	NCTKML	0.027	Increasing affinity
42	OLP-13	NCVKML	6	nsp16	V3S	V	3	S	OLP-13-M42	NCSKML	-0.1	Decreasing affinity
43	OLP-13	NCVKML	6	nsp16	V3C	V	3	C	OLP-13-M43	NCCKML	-0.066	Decreasing affinity
44	OLP-13	NCVKML	6	nsp16	V3A	V	3	A	OLP-13-M44	NCAKML	-0.246	Decreasing affinity
45	OLP-13	NCVKML	6	nsp16	V3L	V	3	L	OLP-13-M45	NCLKML	-0.112	Decreasing affinity
46	OLP-13	NCVKML	6	nsp16	V3I	V	3	I	OLP-13-M46	NCIKML	-0.082	Decreasing affinity
47	OLP-13	NCVKML	6	nsp16	V3M	V	3	M	OLP-13-M47	NCMKML	-0.195	Decreasing affinity
48	OLP-13	NCVKML	6	nsp16	V3F	V	3	F	OLP-13-M48	NCFKML	0.721	Increasing affinity
49	OLP-13	NCVKML	6	nsp16	V3Y	V	3	Y	OLP-13-M49	NCYKML	0.85	Increasing affinity
50	OLP-13	NCVKML	6	nsp16	V3W	V	3	W	OLP-13-M50	NCWKML	1.072	Increasing affinity
51	OLP-13	NCVKML	6	nsp16	V3D	V	3	D	OLP-13-M51	NCDKML	-0.377	Decreasing affinity
52	OLP-13	NCVKML	6	nsp16	V3E	V	3	E	OLP-13-M52	NCEKML	-0.143	Decreasing affinity
53	OLP-13	NCVKML	6	nsp16	V3N	V	3	N	OLP-13-M53	NCNKML	-0.111	Decreasing affinity
54	OLP-13	NCVKML	6	nsp16	V3Q	V	3	Q	OLP-13-M54	NCQKML	0.002	Increasing affinity
55	OLP-13	NCVKML	6	nsp16	V3H	V	3	H	OLP-13-M55	NCHKML	0.173	Increasing affinity
56	OLP-13	NCVKML	6	nsp16	V3K	V	3	K	OLP-13-M56	NCKKML	-0.061	Decreasing affinity
57	OLP-13	NCVKML	6	nsp16	V3R	V	3	R	OLP-13-M57	NCRKML	-0.147	Decreasing affinity
58	OLP-13	NCVKML	6	nsp16	K4G	K	4	G	OLP-13-M58	NCVGML	-1.169	Decreasing affinity
59	OLP-13	NCVKML	6	nsp16	K4P	K	4	P	OLP-13-M59	NCVPML	-1.9	Decreasing affinity
60	OLP-13	NCVKML	6	nsp16	K4T	K	4	T	OLP-13-M60	NCVTML	-0.855	Decreasing affinity
61	OLP-13	NCVKML	6	nsp16	K4S	K	4	S	OLP-13-M61	NCVSML	-0.87	Decreasing affinity
62	OLP-13	NCVKML	6	nsp16	K4C	K	4	C	OLP-13-M62	NCVCML	-1.009	Decreasing affinity
63	OLP-13	NCVKML	6	nsp16	K4V	K	4	V	OLP-13-M63	NCVVML	-0.8	Decreasing affinity
64	OLP-13	NCVKML	6	nsp16	K4L	K	4	L	OLP-13-M64	NCVLML	-0.555	Decreasing affinity
65	OLP-13	NCVKML	6	nsp16	K4I	K	4	I	OLP-13-M65	NCVIML	-0.618	Decreasing affinity
66	OLP-13	NCVKML	6	nsp16	K4M	K	4	M	OLP-13-M66	NCVMML	-0.754	Decreasing affinity
67	OLP-13	NCVKML	6	nsp16	K4F	K	4	F	OLP-13-M67	NCVFML	-0.24	Decreasing affinity
68	OLP-13	NCVKML	6	nsp16	K4Y	K	4	Y	OLP-13-M68	NCVYML	-0.027	Decreasing affinity
69	OLP-13	NCVKML	6	nsp16	K4W	K	4	W	OLP-13-M69	NCVWML	-0.099	Decreasing affinity
70	OLP-13	NCVKML	6	nsp16	K4D	K	4	D	OLP-13-M70	NCVDML	-1.134	Decreasing affinity
71	OLP-13	NCVKML	6	nsp16	K4E	K	4	E	OLP-13-M71	NCVEML	-1.262	Decreasing affinity
72	OLP-13	NCVKML	6	nsp16	K4N	K	4	N	OLP-13-M72	NCVNML	-0.728	Decreasing affinity
73	OLP-13	NCVKML	6	nsp16	K4Q	K	4	Q	OLP-13-M73	NCVQML	-0.826	Decreasing affinity
74	OLP-13	NCVKML	6	nsp16	K4H	K	4	H	OLP-13-M74	NCVHML	-0.388	Decreasing affinity
75	OLP-13	NCVKML	6	nsp16	K4A	K	4	A	OLP-13-M75	NCVAML	-0.92	Decreasing affinity
76	OLP-13	NCVKML	6	nsp16	K4R	K	4	R	OLP-13-M76	NCVRML	-1.024	Decreasing affinity
77	OLP-13	NCVKML	6	nsp16	M5G	M	5	G	OLP-13-M77	NCVKGL	-1.609	Decreasing affinity
78	OLP-13	NCVKML	6	nsp16	M5P	M	5	P	OLP-13-M78	NCVKPL	-2.186	Decreasing affinity
79	OLP-13	NCVKML	6	nsp16	M5T	M	5	T	OLP-13-M79	NCVKTL	-1.235	Decreasing affinity
80	OLP-13	NCVKML	6	nsp16	M5S	M	5	S	OLP-13-M80	NCVKSL	-1.315	Decreasing affinity
81	OLP-13	NCVKML	6	nsp16	M5C	M	5	C	OLP-13-M81	NCVKCL	-1.427	Decreasing affinity
82	OLP-13	NCVKML	6	nsp16	M5V	M	5	V	OLP-13-M82	NCVKVL	-1.216	Decreasing affinity
83	OLP-13	NCVKML	6	nsp16	M5L	M	5	L	OLP-13-M83	NCVKLL	-1.141	Decreasing affinity
84	OLP-13	NCVKML	6	nsp16	M5I	M	5	I	OLP-13-M84	NCVKIL	-1.082	Decreasing affinity
85	OLP-13	NCVKML	6	nsp16	M5A	M	5	A	OLP-13-M85	NCVKAL	-1.357	Decreasing affinity
86	OLP-13	NCVKML	6	nsp16	M5F	M	5	F	OLP-13-M86	NCVKFL	0.044	Increasing affinity
87	OLP-13	NCVKML	6	nsp16	M5Y	M	5	Y	OLP-13-M87	NCVKYL	-0.054	Decreasing affinity
88	OLP-13	NCVKML	6	nsp16	M5W	M	5	W	OLP-13-M88	NCVKWL	-0.107	Decreasing affinity
89	OLP-13	NCVKML	6	nsp16	M5D	M	5	D	OLP-13-M89	NCVKDL	-1.719	Decreasing affinity
90	OLP-13	NCVKML	6	nsp16	M5E	M	5	E	OLP-13-M90	NCVKEL	-1.434	Decreasing affinity
91	OLP-13	NCVKML	6	nsp16	M5N	M	5	N	OLP-13-M91	NCVKNL	-1.391	Decreasing affinity
92	OLP-13	NCVKML	6	nsp16	M5Q	M	5	Q	OLP-13-M92	NCVKQL	-1.037	Decreasing affinity
93	OLP-13	NCVKML	6	nsp16	M5H	M	5	H	OLP-13-M93	NCVKHL	-0.77	Decreasing affinity
94	OLP-13	NCVKML	6	nsp16	M5K	M	5	K	OLP-13-M94	NCVKKL	-0.723	Decreasing affinity
95	OLP-13	NCVKML	6	nsp16	M5R	M	5	R	OLP-13-M95	NCVKRL	-0.819	Decreasing affinity
96	OLP-13	NCVKML	6	nsp16	L6G	L	6	G	OLP-13-M96	NCVKMG	-0.22	Decreasing affinity
97	OLP-13	NCVKML	6	nsp16	L6P	L	6	P	OLP-13-M97	NCVKMP	-0.65	Decreasing affinity
98	OLP-13	NCVKML	6	nsp16	L6T	L	6	T	OLP-13-M98	NCVKMT	-0.113	Decreasing affinity
99	OLP-13	NCVKML	6	nsp16	L6S	L	6	S	OLP-13-M99	NCVKMS	-0.22	Decreasing affinity
100	OLP-13	NCVKML	6	nsp16	L6C	L	6	C	OLP-13-M100	NCVKMC	-0.229	Decreasing affinity
101	OLP-13	NCVKML	6	nsp16	L6V	L	6	V	OLP-13-M101	NCVKMV	0.188	Increasing affinity
102	OLP-13	NCVKML	6	nsp16	L6A	L	6	A	OLP-13-M102	NCVKMA	-0.053	Decreasing affinity
103	OLP-13	NCVKML	6	nsp16	L6I	L	6	I	OLP-13-M103	NCVKMI	0.427	Increasing affinity
104	OLP-13	NCVKML	6	nsp16	L6M	L	6	M	OLP-13-M104	NCVKMM	0.645	Increasing affinity
105	OLP-13	NCVKML	6	nsp16	L6F	L	6	F	OLP-13-M105	NCVKMF	0.721	Increasing affinity
106	OLP-13	NCVKML	6	nsp16	L6Y	L	6	Y	OLP-13-M106	NCVKMY	0.937	Increasing affinity
107	OLP-13	NCVKML	6	nsp16	L6W	L	6	W	OLP-13-M107	NCVKMW	0.841	Increasing affinity
108	OLP-13	NCVKML	6	nsp16	L6D	L	6	D	OLP-13-M108	NCVKMD	-0.542	Decreasing affinity
109	OLP-13	NCVKML	6	nsp16	L6E	L	6	E	OLP-13-M109	NCVKME	-0.484	Decreasing affinity
110	OLP-13	NCVKML	6	nsp16	L6N	L	6	N	OLP-13-M110	NCVKMN	-0.27	Decreasing affinity
111	OLP-13	NCVKML	6	nsp16	L6Q	L	6	Q	OLP-13-M111	NCVKMQ	-0.244	Decreasing affinity
112	OLP-13	NCVKML	6	nsp16	L6H	L	6	H	OLP-13-M112	NCVKMH	0.231	Increasing affinity
113	OLP-13	NCVKML	6	nsp16	L6K	L	6	K	OLP-13-M113	NCVKMK	-0.123	Decreasing affinity
114	OLP-13	NCVKML	6	nsp16	L6R	L	6	R	OLP-13-M114	NCVKMR	-0.253	Decreasing affinity
115	OLP-18	NCVKMLCT	8	nsp16	N1G	N	1	G	OLP-18-M1	GCVKMLCT	-0.29	Decreasing affinity
116	OLP-18	NCVKMLCT	8	nsp16	N1P	N	1	P	OLP-18-M2	PCVKMLCT	-0.684	Decreasing affinity
117	OLP-18	NCVKMLCT	8	nsp16	N1T	N	1	T	OLP-18-M3	TCVKMLCT	-0.317	Decreasing affinity
118	OLP-18	NCVKMLCT	8	nsp16	N1S	N	1	S	OLP-18-M4	SCVKMLCT	-0.358	Decreasing affinity
119	OLP-18	NCVKMLCT	8	nsp16	N1C	N	1	C	OLP-18-M5	CCVKMLCT	-0.442	Decreasing affinity
120	OLP-18	NCVKMLCT	8	nsp16	N1V	N	1	V	OLP-18-M6	VCVKMLCT	-0.159	Decreasing affinity
121	OLP-18	NCVKMLCT	8	nsp16	N1L	N	1	L	OLP-18-M7	LCVKMLCT	-0.036	Decreasing affinity
122	OLP-18	NCVKMLCT	8	nsp16	N1I	N	1	I	OLP-18-M8	ICVKMLCT	-0.161	Decreasing affinity
123	OLP-18	NCVKMLCT	8	nsp16	N1M	N	1	M	OLP-18-M9	MCVKMLCT	-0.103	Decreasing affinity
124	OLP-18	NCVKMLCT	8	nsp16	N1F	N	1	F	OLP-18-M10	FCVKMLCT	0.204	Increasing affinity
125	OLP-18	NCVKMLCT	8	nsp16	N1Y	N	1	Y	OLP-18-M11	YCVKMLCT	0.046	Increasing affinity
126	OLP-18	NCVKMLCT	8	nsp16	N1W	N	1	W	OLP-18-M12	WCVKMLCT	0.248	Increasing affinity
127	OLP-18	NCVKMLCT	8	nsp16	N1D	N	1	D	OLP-18-M13	DCVKMLCT	0.156	Increasing affinity
128	OLP-18	NCVKMLCT	8	nsp16	N1E	N	1	E	OLP-18-M14	ECVKMLCT	-0.27	Decreasing affinity
129	OLP-18	NCVKMLCT	8	nsp16	N1A	N	1	A	OLP-18-M15	ACVKMLCT	-0.314	Decreasing affinity
130	OLP-18	NCVKMLCT	8	nsp16	N1Q	N	1	Q	OLP-18-M16	QCVKMLCT	-0.303	Decreasing affinity
131	OLP-18	NCVKMLCT	8	nsp16	N1H	N	1	H	OLP-18-M17	HCVKMLCT	-0.111	Decreasing affinity
132	OLP-18	NCVKMLCT	8	nsp16	N1K	N	1	K	OLP-18-M18	KCVKMLCT	-0.324	Decreasing affinity
133	OLP-18	NCVKMLCT	8	nsp16	N1R	N	1	R	OLP-18-M19	RCVKMLCT	-0.139	Decreasing affinity
134	OLP-18	NCVKMLCT	8	nsp16	C2G	C	2	G	OLP-18-M20	NGVKMLCT	0.011	Increasing affinity
135	OLP-18	NCVKMLCT	8	nsp16	C2P	C	2	P	OLP-18-M21	NPVKMLCT	-0.208	Decreasing affinity
136	OLP-18	NCVKMLCT	8	nsp16	C2T	C	2	T	OLP-18-M22	NTVKMLCT	0.11	Increasing affinity
137	OLP-18	NCVKMLCT	8	nsp16	C2S	C	2	S	OLP-18-M23	NSVKMLCT	0.018	Increasing affinity
138	OLP-18	NCVKMLCT	8	nsp16	C2Y	C	2	Y	OLP-18-M24	NYVKMLCT	0.636	Increasing affinity
139	OLP-18	NCVKMLCT	8	nsp16	C2V	C	2	V	OLP-18-M25	NVVKMLCT	0.252	Increasing affinity
140	OLP-18	NCVKMLCT	8	nsp16	C2L	C	2	L	OLP-18-M26	NLVKMLCT	0.385	Increasing affinity
141	OLP-18	NCVKMLCT	8	nsp16	C2I	C	2	I	OLP-18-M27	NIVKMLCT	0.333	Increasing affinity
142	OLP-18	NCVKMLCT	8	nsp16	C2M	C	2	M	OLP-18-M28	NMVKMLCT	0.303	Increasing affinity
143	OLP-18	NCVKMLCT	8	nsp16	C2F	C	2	F	OLP-18-M29	NFVKMLCT	0.649	Increasing affinity
144	OLP-18	NCVKMLCT	8	nsp16	C2A	C	2	A	OLP-18-M30	NAVKMLCT	0.042	Increasing affinity
145	OLP-18	NCVKMLCT	8	nsp16	C2W	C	2	W	OLP-18-M31	NWVKMLCT	0.85	Increasing affinity
146	OLP-18	NCVKMLCT	8	nsp16	C2D	C	2	D	OLP-18-M32	NDVKMLCT	-0.192	Decreasing affinity
147	OLP-18	NCVKMLCT	8	nsp16	C2E	C	2	E	OLP-18-M33	NEVKMLCT	-0.18	Decreasing affinity
148	OLP-18	NCVKMLCT	8	nsp16	C2N	C	2	N	OLP-18-M34	NNVKMLCT	0.013	Increasing affinity
149	OLP-18	NCVKMLCT	8	nsp16	C2Q	C	2	Q	OLP-18-M35	NQVKMLCT	0.277	Increasing affinity
150	OLP-18	NCVKMLCT	8	nsp16	C2H	C	2	H	OLP-18-M36	NHVKMLCT	0.725	Increasing affinity
151	OLP-18	NCVKMLCT	8	nsp16	C2K	C	2	K	OLP-18-M37	NKVKMLCT	0.241	Increasing affinity
152	OLP-18	NCVKMLCT	8	nsp16	C2R	C	2	R	OLP-18-M38	NRVKMLCT	0.282	Increasing affinity
153	OLP-18	NCVKMLCT	8	nsp16	V3G	V	3	G	OLP-18-M39	NCGKMLCT	-0.92	Decreasing affinity
154	OLP-18	NCVKMLCT	8	nsp16	V3P	V	3	P	OLP-18-M40	NCPKMLCT	-1.204	Decreasing affinity
155	OLP-18	NCVKMLCT	8	nsp16	V3T	V	3	T	OLP-18-M41	NCTKMLCT	-0.131	Decreasing affinity
156	OLP-18	NCVKMLCT	8	nsp16	V3S	V	3	S	OLP-18-M42	NCSKMLCT	-0.516	Decreasing affinity
157	OLP-18	NCVKMLCT	8	nsp16	V3C	V	3	C	OLP-18-M43	NCCKMLCT	-0.322	Decreasing affinity
158	OLP-18	NCVKMLCT	8	nsp16	V3A	V	3	A	OLP-18-M44	NCAKMLCT	-0.49	Decreasing affinity
159	OLP-18	NCVKMLCT	8	nsp16	V3L	V	3	L	OLP-18-M45	NCLKMLCT	-0.141	Decreasing affinity
160	OLP-18	NCVKMLCT	8	nsp16	V3I	V	3	I	OLP-18-M46	NCIKMLCT	0.01	Increasing affinity
161	OLP-18	NCVKMLCT	8	nsp16	V3M	V	3	M	OLP-18-M47	NCMKMLCT	-0.363	Decreasing affinity
162	OLP-18	NCVKMLCT	8	nsp16	V3F	V	3	F	OLP-18-M48	NCFKMLCT	0.752	Increasing affinity
163	OLP-18	NCVKMLCT	8	nsp16	V3Y	V	3	Y	OLP-18-M49	NCYKMLCT	1.047	Increasing affinity
164	OLP-18	NCVKMLCT	8	nsp16	V3W	V	3	W	OLP-18-M50	NCWKMLCT	1.216	Increasing affinity
165	OLP-18	NCVKMLCT	8	nsp16	V3D	V	3	D	OLP-18-M51	NCDKMLCT	-0.532	Decreasing affinity
166	OLP-18	NCVKMLCT	8	nsp16	V3E	V	3	E	OLP-18-M52	NCEKMLCT	-0.326	Decreasing affinity
167	OLP-18	NCVKMLCT	8	nsp16	V3N	V	3	N	OLP-18-M53	NCNKMLCT	-0.361	Decreasing affinity
168	OLP-18	NCVKMLCT	8	nsp16	V3Q	V	3	Q	OLP-18-M54	NCQKMLCT	-0.348	Decreasing affinity
169	OLP-18	NCVKMLCT	8	nsp16	V3H	V	3	H	OLP-18-M55	NCHKMLCT	-0.117	Decreasing affinity
170	OLP-18	NCVKMLCT	8	nsp16	V3K	V	3	K	OLP-18-M56	NCKKMLCT	-0.3	Decreasing affinity
171	OLP-18	NCVKMLCT	8	nsp16	V3R	V	3	R	OLP-18-M57	NCRKMLCT	-0.447	Decreasing affinity
172	OLP-18	NCVKMLCT	8	nsp16	K4G	K	4	G	OLP-18-M58	NCVGMLCT	-1.047	Decreasing affinity
173	OLP-18	NCVKMLCT	8	nsp16	K4P	K	4	P	OLP-18-M59	NCVPMLCT	-1.296	Decreasing affinity
174	OLP-18	NCVKMLCT	8	nsp16	K4T	K	4	T	OLP-18-M60	NCVTMLCT	-0.66	Decreasing affinity
175	OLP-18	NCVKMLCT	8	nsp16	K4S	K	4	S	OLP-18-M61	NCVSMLCT	-0.695	Decreasing affinity
176	OLP-18	NCVKMLCT	8	nsp16	K4C	K	4	C	OLP-18-M62	NCVCMLCT	-0.699	Decreasing affinity
177	OLP-18	NCVKMLCT	8	nsp16	K4V	K	4	V	OLP-18-M63	NCVVMLCT	-0.61	Decreasing affinity
178	OLP-18	NCVKMLCT	8	nsp16	K4L	K	4	L	OLP-18-M64	NCVLMLCT	-0.47	Decreasing affinity
179	OLP-18	NCVKMLCT	8	nsp16	K4I	K	4	I	OLP-18-M65	NCVIMLCT	-0.438	Decreasing affinity
180	OLP-18	NCVKMLCT	8	nsp16	K4M	K	4	M	OLP-18-M66	NCVMMLCT	-0.582	Decreasing affinity
181	OLP-18	NCVKMLCT	8	nsp16	K4F	K	4	F	OLP-18-M67	NCVFMLCT	-0.072	Decreasing affinity
182	OLP-18	NCVKMLCT	8	nsp16	K4Y	K	4	Y	OLP-18-M68	NCVYMLCT	-0.062	Decreasing affinity
183	OLP-18	NCVKMLCT	8	nsp16	K4W	K	4	W	OLP-18-M69	NCVWMLCT	0.002	Increasing affinity
184	OLP-18	NCVKMLCT	8	nsp16	K4D	K	4	D	OLP-18-M70	NCVDMLCT	-1.066	Decreasing affinity
185	OLP-18	NCVKMLCT	8	nsp16	K4E	K	4	E	OLP-18-M71	NCVEMLCT	-0.995	Decreasing affinity
186	OLP-18	NCVKMLCT	8	nsp16	K4N	K	4	N	OLP-18-M72	NCVNMLCT	-0.476	Decreasing affinity
187	OLP-18	NCVKMLCT	8	nsp16	K4Q	K	4	Q	OLP-18-M73	NCVQMLCT	-0.525	Decreasing affinity
188	OLP-18	NCVKMLCT	8	nsp16	K4H	K	4	H	OLP-18-M74	NCVHMLCT	-0.525	Decreasing affinity
189	OLP-18	NCVKMLCT	8	nsp16	K4A	K	4	A	OLP-18-M75	NCVAMLCT	-0.824	Decreasing affinity
190	OLP-18	NCVKMLCT	8	nsp16	K4R	K	4	R	OLP-18-M76	NCVRMLCT	-0.898	Decreasing affinity
191	OLP-18	NCVKMLCT	8	nsp16	M5G	M	5	G	OLP-18-M77	NCVKGLCT	-1.806	Decreasing affinity
192	OLP-18	NCVKMLCT	8	nsp16	M5P	M	5	P	OLP-18-M78	NCVKPLCT	-1.996	Decreasing affinity
193	OLP-18	NCVKMLCT	8	nsp16	M5T	M	5	T	OLP-18-M79	NCVKTLCT	-1.526	Decreasing affinity
194	OLP-18	NCVKMLCT	8	nsp16	M5S	M	5	S	OLP-18-M80	NCVKSLCT	-0.695	Decreasing affinity
195	OLP-18	NCVKMLCT	8	nsp16	M5C	M	5	C	OLP-18-M81	NCVKCLCT	-1.523	Decreasing affinity
196	OLP-18	NCVKMLCT	8	nsp16	M5V	M	5	V	OLP-18-M82	NCVKVLCT	-1.545	Decreasing affinity
197	OLP-18	NCVKMLCT	8	nsp16	M5L	M	5	L	OLP-18-M83	NCVKLLCT	-0.838	Decreasing affinity
198	OLP-18	NCVKMLCT	8	nsp16	M5I	M	5	I	OLP-18-M84	NCVKILCT	-1.365	Decreasing affinity
199	OLP-18	NCVKMLCT	8	nsp16	M5A	M	5	A	OLP-18-M85	NCVKALCT	-1.571	Decreasing affinity
200	OLP-18	NCVKMLCT	8	nsp16	M5F	M	5	F	OLP-18-M86	NCVKFLCT	-0.401	Decreasing affinity
201	OLP-18	NCVKMLCT	8	nsp16	M5Y	M	5	Y	OLP-18-M87	NCVKYLCT	-0.459	Decreasing affinity
202	OLP-18	NCVKMLCT	8	nsp16	M5W	M	5	W	OLP-18-M88	NCVKWLCT	-0.525	Decreasing affinity
203	OLP-18	NCVKMLCT	8	nsp16	M5D	M	5	D	OLP-18-M89	NCVKDLCT	-1.735	Decreasing affinity
204	OLP-18	NCVKMLCT	8	nsp16	M5E	M	5	E	OLP-18-M90	NCVKELCT	-1.61	Decreasing affinity
205	OLP-18	NCVKMLCT	8	nsp16	M5N	M	5	N	OLP-18-M91	NCVKNLCT	-1.502	Decreasing affinity
206	OLP-18	NCVKMLCT	8	nsp16	M5Q	M	5	Q	OLP-18-M92	NCVKQLCT	-1.467	Decreasing affinity
207	OLP-18	NCVKMLCT	8	nsp16	M5H	M	5	H	OLP-18-M93	NCVKHLCT	-0.959	Decreasing affinity
208	OLP-18	NCVKMLCT	8	nsp16	M5K	M	5	K	OLP-18-M94	NCVKKLCT	-0.721	Decreasing affinity
209	OLP-18	NCVKMLCT	8	nsp16	M5R	M	5	R	OLP-18-M95	NCVKRLCT	-1.059	Decreasing affinity
210	OLP-18	NCVKMLCT	8	nsp16	L6G	L	6	G	OLP-18-M96	NCVKMGCT	-0.708	Decreasing affinity
211	OLP-18	NCVKMLCT	8	nsp16	L6P	L	6	P	OLP-18-M97	NCVKMPCT	-1.199	Decreasing affinity
212	OLP-18	NCVKMLCT	8	nsp16	L6T	L	6	T	OLP-18-M98	NCVKMTCT	-0.196	Decreasing affinity
213	OLP-18	NCVKMLCT	8	nsp16	L6S	L	6	S	OLP-18-M99	NCVKMSCT	-0.27	Decreasing affinity
214	OLP-18	NCVKMLCT	8	nsp16	L6C	L	6	C	OLP-18-M100	NCVKMCCT	-0.306	Decreasing affinity
215	OLP-18	NCVKMLCT	8	nsp16	L6V	L	6	V	OLP-18-M101	NCVKMVCT	-0.263	Decreasing affinity
216	OLP-18	NCVKMLCT	8	nsp16	L6A	L	6	A	OLP-18-M102	NCVKMACT	-0.467	Decreasing affinity
217	OLP-18	NCVKMLCT	8	nsp16	L6I	L	6	I	OLP-18-M103	NCVKMICT	-0.256	Decreasing affinity
218	OLP-18	NCVKMLCT	8	nsp16	L6M	L	6	M	OLP-18-M104	NCVKMMCT	-0.043	Decreasing affinity
219	OLP-18	NCVKMLCT	8	nsp16	L6F	L	6	F	OLP-18-M105	NCVKMFCT	0.473	Increasing affinity
220	OLP-18	NCVKMLCT	8	nsp16	L6Y	L	6	Y	OLP-18-M106	NCVKMYCT	0.605	Increasing affinity
221	OLP-18	NCVKMLCT	8	nsp16	L6W	L	6	W	OLP-18-M107	NCVKMWCT	0.594	Increasing affinity
222	OLP-18	NCVKMLCT	8	nsp16	L6D	L	6	D	OLP-18-M108	NCVKMDCT	-0.824	Decreasing affinity
223	OLP-18	NCVKMLCT	8	nsp16	L6E	L	6	E	OLP-18-M109	NCVKMECT	-0.646	Decreasing affinity
224	OLP-18	NCVKMLCT	8	nsp16	L6N	L	6	N	OLP-18-M110	NCVKMNCT	-0.31	Decreasing affinity
225	OLP-18	NCVKMLCT	8	nsp16	L6Q	L	6	Q	OLP-18-M111	NCVKMQCT	-0.115	Decreasing affinity
226	OLP-18	NCVKMLCT	8	nsp16	L6H	L	6	H	OLP-18-M112	NCVKMHCT	-0.009	Decreasing affinity
227	OLP-18	NCVKMLCT	8	nsp16	L6K	L	6	K	OLP-18-M113	NCVKMKCT	-0.117	Decreasing affinity
228	OLP-18	NCVKMLCT	8	nsp16	L6R	L	6	R	OLP-18-M114	NCVKMRCT	-0.226	Decreasing affinity
229	OLP-18	NCVKMLCT	8	nsp16	C7G	C	7	G	OLP-18-M115	NCVKMLGT	-0.276	Decreasing affinity
230	OLP-18	NCVKMLCT	8	nsp16	C7P	C	7	P	OLP-18-M116	NCVKMLPT	-0.569	Decreasing affinity
231	OLP-18	NCVKMLCT	8	nsp16	C7T	C	7	T	OLP-18-M117	NCVKMLTT	-0.052	Decreasing affinity
232	OLP-18	NCVKMLCT	8	nsp16	C7S	C	7	S	OLP-18-M118	NCVKMLST	-0.179	Decreasing affinity
233	OLP-18	NCVKMLCT	8	nsp16	C7Y	C	7	Y	OLP-18-M119	NCVKMLYT	0.318	Increasing affinity
234	OLP-18	NCVKMLCT	8	nsp16	C7V	C	7	V	OLP-18-M120	NCVKMLVT	0.07	Increasing affinity
235	OLP-18	NCVKMLCT	8	nsp16	C7L	C	7	L	OLP-18-M121	NCVKMLAT	-0.141	Decreasing affinity
236	OLP-18	NCVKMLCT	8	nsp16	C7I	C	7	I	OLP-18-M122	NCVKMLIT	0.137	Increasing affinity
237	OLP-18	NCVKMLCT	8	nsp16	C7M	C	7	M	OLP-18-M123	NCVKMLMT	0.071	Increasing affinity
238	OLP-18	NCVKMLCT	8	nsp16	C7F	C	7	F	OLP-18-M124	NCVKMLFT	0.438	Increasing affinity
239	OLP-18	NCVKMLCT	8	nsp16	C7A	C	7	A	OLP-18-M125	NCVKMLYT	0.318	Increasing affinity
240	OLP-18	NCVKMLCT	8	nsp16	C7W	C	7	W	OLP-18-M126	NCVKMLWT	0.828	Increasing affinity
241	OLP-18	NCVKMLCT	8	nsp16	C7D	C	7	D	OLP-18-M127	NCVKMLDT	-0.387	Decreasing affinity
242	OLP-18	NCVKMLCT	8	nsp16	C7E	C	7	E	OLP-18-M128	NCVKMLET	-0.347	Decreasing affinity
243	OLP-18	NCVKMLCT	8	nsp16	C7N	C	7	N	OLP-18-M129	NCVKMLNT	-0.066	Decreasing affinity
244	OLP-18	NCVKMLCT	8	nsp16	C7Q	C	7	Q	OLP-18-M130	NCVKMLQT	0.002	Increasing affinity
245	OLP-18	NCVKMLCT	8	nsp16	C7H	C	7	H	OLP-18-M131	NCVKMLHT	0.389	Increasing affinity
246	OLP-18	NCVKMLCT	8	nsp16	C7K	C	7	K	OLP-18-M132	NCVKMLKT	-0.025	Decreasing affinity
247	OLP-18	NCVKMLCT	8	nsp16	C7R	C	7	R	OLP-18-M133	NCVKMLRT	0.252	Increasing affinity
248	OLP-18	NCVKMLCT	8	nsp16	T8G	T	8	G	OLP-18-M134	NCVKMLCG	-0.128	Decreasing affinity
249	OLP-18	NCVKMLCT	8	nsp16	T8P	T	8	P	OLP-18-M135	NCVKMLCP	-0.078	Decreasing affinity
250	OLP-18	NCVKMLCT	8	nsp16	T8C	T	8	C	OLP-18-M136	NCVKMLCC	-0.01	Decreasing affinity
251	OLP-18	NCVKMLCT	8	nsp16	T8S	T	8	S	OLP-18-M137	NCVKMLCS	0.137	Increasing affinity
252	OLP-18	NCVKMLCT	8	nsp16	T8Y	T	8	Y	OLP-18-M138	NCVKMLCY	0.459	Increasing affinity
253	OLP-18	NCVKMLCT	8	nsp16	T8V	T	8	V	OLP-18-M139	NCVKMLCV	0.135	Increasing affinity
254	OLP-18	NCVKMLCT	8	nsp16	T8L	T	8	L	OLP-18-M140	NCVKMLCL	0.152	Increasing affinity
255	OLP-18	NCVKMLCT	8	nsp16	T8I	T	8	I	OLP-18-M141	NCVKMLCI	0.156	Increasing affinity
256	OLP-18	NCVKMLCT	8	nsp16	T8M	T	8	M	OLP-18-M142	NCVKMLCM	0.072	Increasing affinity
257	OLP-18	NCVKMLCT	8	nsp16	T8F	T	8	F	OLP-18-M143	NCVKMLCF	0.431	Increasing affinity
258	OLP-18	NCVKMLCT	8	nsp16	T8A	T	8	A	OLP-18-M144	NCVKMLCA	-0.028	Decreasing affinity
259	OLP-18	NCVKMLCT	8	nsp16	T8W	T	8	W	OLP-18-M145	NCVKMLCW	0.518	Increasing affinity
260	OLP-18	NCVKMLCT	8	nsp16	T8D	T	8	D	OLP-18-M146	NCVKMLCD	0.032	Increasing affinity
261	OLP-18	NCVKMLCT	8	nsp16	T8E	T	8	E	OLP-18-M147	NCVKMLCE	0.119	Increasing affinity
262	OLP-18	NCVKMLCT	8	nsp16	T8N	T	8	N	OLP-18-M148	NCVKMLCN	0.101	Increasing affinity
263	OLP-18	NCVKMLCT	8	nsp16	T8Q	T	8	Q	OLP-18-M149	NCVKMLCQ	0.101	Increasing affinity
264	OLP-18	NCVKMLCT	8	nsp16	T8H	T	8	H	OLP-18-M150	NCVKMLCH	0.282	Increasing affinity
265	OLP-18	NCVKMLCT	8	nsp16	T8K	T	8	K	OLP-18-M151	NCVKMLCK	0.268	Increasing affinity
266	OLP-18	NCVKMLCT	8	nsp16	T8R	T	8	R	OLP-18-M152	NCVKMLCR	0.08	Increasing affinity
267	P-16-11	TNCVKMLCTHT	11	nsp16	T1G	T	1	G	P-16-11-M1	GNCVKMLCTHT	-0.038	Decreasing affinity
268	P-16-11	TNCVKMLCTHT	11	nsp16	T1P	T	1	P	P-16-11-M2	PNCVKMLCTHT	-0.025	Decreasing affinity
269	P-16-11	TNCVKMLCTHT	11	nsp16	T1A	T	1	A	P-16-11-M3	ANCVKMLCTHT	-0.088	Decreasing affinity
270	P-16-11	TNCVKMLCTHT	11	nsp16	T1S	T	1	S	P-16-11-M4	SNCVKMLCTHT	0.166	Increasing affinity
271	P-16-11	TNCVKMLCTHT	11	nsp16	T1C	T	1	C	P-16-11-M5	CNCVKMLCTHT	0.092	Increasing affinity
272	P-16-11	TNCVKMLCTHT	11	nsp16	T1V	T	1	V	P-16-11-M6	VNCVKMLCTHT	0.136	Increasing affinity
273	P-16-11	TNCVKMLCTHT	11	nsp16	T1L	T	1	L	P-16-11-M7	LNCVKMLCTHT	0.2	Increasing affinity
274	P-16-11	TNCVKMLCTHT	11	nsp16	T1I	T	1	I	P-16-11-M8	INCVKMLCTHT	0.112	Increasing affinity
275	P-16-11	TNCVKMLCTHT	11	nsp16	T1M	T	1	M	P-16-11-M9	MNCVKMLCTHT	0.094	Increasing affinity
276	P-16-11	TNCVKMLCTHT	11	nsp16	T1F	T	1	F	P-16-11-M10	FNCVKMLCTHT	0.424	Increasing affinity
277	P-16-11	TNCVKMLCTHT	11	nsp16	T1Y	T	1	Y	P-16-11-M11	YNCVKMLCTHT	0.523	Increasing affinity
278	P-16-11	TNCVKMLCTHT	11	nsp16	T1W	T	1	W	P-16-11-M12	WNCVKMLCTHT	0.386	Increasing affinity
279	P-16-11	TNCVKMLCTHT	11	nsp16	T1D	T	1	D	P-16-11-M13	DNCVKMLCTHT	0.136	Increasing affinity
280	P-16-11	TNCVKMLCTHT	11	nsp16	T1E	T	1	E	P-16-11-M14	ENCVKMLCTHT	0.151	Increasing affinity
281	P-16-11	TNCVKMLCTHT	11	nsp16	T1N	T	1	N	P-16-11-M15	NNCVKMLCTHT	0.188	Increasing affinity
282	P-16-11	TNCVKMLCTHT	11	nsp16	T1Q	T	1	Q	P-16-11-M16	QNCVKMLCTHT	0.289	Increasing affinity
283	P-16-11	TNCVKMLCTHT	11	nsp16	T1H	T	1	H	P-16-11-M17	HNCVKMLCTHT	0.36	Increasing affinity
284	P-16-11	TNCVKMLCTHT	11	nsp16	T1K	T	1	K	P-16-11-M18	KNCVKMLCTHT	0.238	Increasing affinity
285	P-16-11	TNCVKMLCTHT	11	nsp16	T1R	T	1	R	P-16-11-M19	RNCVKMLCTHT	0.268	Increasing affinity
286	P-16-11	TNCVKMLCTHT	11	nsp16	N2G	N	2	G	P-16-11-M20	TGCVKMLCTHT	0.138	Increasing affinity
287	P-16-11	TNCVKMLCTHT	11	nsp16	N2P	N	2	P	P-16-11-M21	TPCVKMLCTHT	-0.524	Decreasing affinity
288	P-16-11	TNCVKMLCTHT	11	nsp16	N2T	N	2	T	P-16-11-M22	TTCVKMLCTHT	0.16	Increasing affinity
289	P-16-11	TNCVKMLCTHT	11	nsp16	N2S	N	2	S	P-16-11-M23	TSCVKMLCTHT	0.007	Increasing affinity
290	P-16-11	TNCVKMLCTHT	11	nsp16	N2C	N	2	C	P-16-11-M24	TCCVKMLCTHT	-0.169	Decreasing affinity
291	P-16-11	TNCVKMLCTHT	11	nsp16	N2V	N	2	V	P-16-11-M25	TVCVKMLCTHT	0.17	Increasing affinity
292	P-16-11	TNCVKMLCTHT	11	nsp16	N2L	N	2	L	P-16-11-M26	TLCVKMLCTHT	0.258	Increasing affinity
293	P-16-11	TNCVKMLCTHT	11	nsp16	N2I	N	2	I	P-16-11-M27	TICVKMLCTHT	0.251	Increasing affinity
294	P-16-11	TNCVKMLCTHT	11	nsp16	N2M	N	2	M	P-16-11-M28	TMCVKMLCTHT	0.156	Increasing affinity
295	P-16-11	TNCVKMLCTHT	11	nsp16	N2F	N	2	F	P-16-11-M29	TFCVKMLCTHT	0.379	Increasing affinity
296	P-16-11	TNCVKMLCTHT	11	nsp16	N2Y	N	2	Y	P-16-11-M30	TYCVKMLCTHT	0.217	Increasing affinity
297	P-16-11	TNCVKMLCTHT	11	nsp16	N2W	N	2	W	P-16-11-M31	TWCVKMLCTHT	0.415	Increasing affinity
298	P-16-11	TNCVKMLCTHT	11	nsp16	N2D	N	2	D	P-16-11-M32	TDCVKMLCTHT	0.683	Increasing affinity
299	P-16-11	TNCVKMLCTHT	11	nsp16	N2E	N	2	E	P-16-11-M33	TECVKMLCTHT	0.196	Increasing affinity
300	P-16-11	TNCVKMLCTHT	11	nsp16	N2A	N	2	A	P-16-11-M34	TACVKMLCTHT	0.069	Increasing affinity
301	P-16-11	TNCVKMLCTHT	11	nsp16	N2Q	N	2	Q	P-16-11-M35	TQCVKMLCTHT	0.119	Increasing affinity
302	P-16-11	TNCVKMLCTHT	11	nsp16	N2H	N	2	H	P-16-11-M36	THCVKMLCTHT	0.088	Increasing affinity
303	P-16-11	TNCVKMLCTHT	11	nsp16	N2K	N	2	K	P-16-11-M37	TKCVKMLCTHT	-0.166	Decreasing affinity
304	P-16-11	TNCVKMLCTHT	11	nsp16	N2R	N	2	R	P-16-11-M38	TRCVKMLCTHT	-0.014	Decreasing affinity
305	P-16-11	TNCVKMLCTHT	11	nsp16	C3G	C	3	G	P-16-11-M39	TNGVKMLCTHT	-0.387	Decreasing affinity
306	P-16-11	TNCVKMLCTHT	11	nsp16	C3P	C	3	P	P-16-11-M40	TNPVKMLCTHT	-0.858	Decreasing affinity
307	P-16-11	TNCVKMLCTHT	11	nsp16	C3T	C	3	T	P-16-11-M41	TNTVKMLCTHT	-0.145	Decreasing affinity
308	P-16-11	TNCVKMLCTHT	11	nsp16	C3S	C	3	S	P-16-11-M42	TNSVKMLCTHT	-0.222	Decreasing affinity
309	P-16-11	TNCVKMLCTHT	11	nsp16	C3Y	C	3	Y	P-16-11-M43	TNYVKMLCTHT	0.495	Increasing affinity
310	P-16-11	TNCVKMLCTHT	11	nsp16	C3V	C	3	V	P-16-11-M44	TNVVKMLCTHT	0.035	Increasing affinity
311	P-16-11	TNCVKMLCTHT	11	nsp16	C3L	C	3	L	P-16-11-M45	TNLVKMLCTHT	0.024	Increasing affinity
312	P-16-11	TNCVKMLCTHT	11	nsp16	C3I	C	3	I	P-16-11-M46	TNIVKMLCTHT	0.033	Increasing affinity
313	P-16-11	TNCVKMLCTHT	11	nsp16	C3M	C	3	M	P-16-11-M47	TNMVKMLCTHT	-0.008	Increasing affinity
314	P-16-11	TNCVKMLCTHT	11	nsp16	C3F	C	3	F	P-16-11-M48	TNFVKMLCTHT	0.39	Increasing affinity
315	P-16-11	TNCVKMLCTHT	11	nsp16	C3A	C	3	A	P-16-11-M49	TNAVKMLCTHT	-0.239	Decreasing affinity
316	P-16-11	TNCVKMLCTHT	11	nsp16	C3W	C	3	W	P-16-11-M50	TNWVKMLCTHT	0.899	Increasing affinity
317	P-16-11	TNCVKMLCTHT	11	nsp16	C3D	C	3	D	P-16-11-M51	TNDVKMLCTHT	-0.419	Decreasing affinity
318	P-16-11	TNCVKMLCTHT	11	nsp16	C3E	C	3	E	P-16-11-M52	TNEVKMLCTHT	-0.488	Decreasing affinity
319	P-16-11	TNCVKMLCTHT	11	nsp16	C3N	C	3	N	P-16-11-M53	TNNVKMLCTHT	-0.157	Decreasing affinity
320	P-16-11	TNCVKMLCTHT	11	nsp16	C3Q	C	3	Q	P-16-11-M54	TNQVKMLCTHT	-0.144	Decreasing affinity
321	P-16-11	TNCVKMLCTHT	11	nsp16	C3H	C	3	H	P-16-11-M55	TNHVKMLCTHT	0.311	Increasing affinity
322	P-16-11	TNCVKMLCTHT	11	nsp16	C3K	C	3	K	P-16-11-M56	TNKVKMLCTHT	-0.1	Decreasing affinity
323	P-16-11	TNCVKMLCTHT	11	nsp16	C3R	C	3	R	P-16-11-M57	TNRVKMLCTHT	0.056	Increasing affinity
324	P-16-11	TNCVKMLCTHT	11	nsp16	V4G	V	4	G	P-16-11-M58	TNCGKMLCTHT	-0.978	Decreasing affinity
325	P-16-11	TNCVKMLCTHT	11	nsp16	V4P	V	4	P	P-16-11-M59	TNCPKMLCTHT	-1.266	Decreasing affinity
326	P-16-11	TNCVKMLCTHT	11	nsp16	V4T	V	4	T	P-16-11-M60	TNCTKMLCTHT	-0.289	Decreasing affinity
327	P-16-11	TNCVKMLCTHT	11	nsp16	V4S	V	4	S	P-16-11-M61	TNCSKMLCTHT	-0.5	Decreasing affinity
328	P-16-11	TNCVKMLCTHT	11	nsp16	V4C	V	4	C	P-16-11-M62	TNCCKMLCTHT	-0.393	Decreasing affinity
329	P-16-11	TNCVKMLCTHT	11	nsp16	V4A	V	4	A	P-16-11-M63	TNCAKMLCTHT	-0.709	Decreasing affinity
330	P-16-11	TNCVKMLCTHT	11	nsp16	V4L	V	4	L	P-16-11-M64	TNCLKMLCTHT	-0.486	Decreasing affinity
331	P-16-11	TNCVKMLCTHT	11	nsp16	V4I	V	4	I	P-16-11-M65	TNCIKMLCTHT	-0.256	Decreasing affinity
332	P-16-11	TNCVKMLCTHT	11	nsp16	V4M	V	4	M	P-16-11-M66	TNCMKMLCTHT	-0.574	Decreasing affinity
333	P-16-11	TNCVKMLCTHT	11	nsp16	V4F	V	4	F	P-16-11-M67	TNCFKMLCTHT	0.402	Increasing affinity
334	P-16-11	TNCVKMLCTHT	11	nsp16	V4Y	V	4	Y	P-16-11-M68	TNCYKMLCTHT	0.726	Increasing affinity
335	P-16-11	TNCVKMLCTHT	11	nsp16	V4W	V	4	W	P-16-11-M69	TNCWKMLCTHT	0.751	Increasing affinity
336	P-16-11	TNCVKMLCTHT	11	nsp16	V4D	V	4	D	P-16-11-M70	TNCDKMLCTHT	-0.853	Decreasing affinity
337	P-16-11	TNCVKMLCTHT	11	nsp16	V4E	V	4	E	P-16-11-M71	TNCEKMLCTHT	-0.536	Decreasing affinity
338	P-16-11	TNCVKMLCTHT	11	nsp16	V4N	V	4	N	P-16-11-M72	TNCNKMLCTHT	-0.504	Decreasing affinity
339	P-16-11	TNCVKMLCTHT	11	nsp16	V4Q	V	4	Q	P-16-11-M73	TNCQKMLCTHT	-0.379	Decreasing affinity
340	P-16-11	TNCVKMLCTHT	11	nsp16	V4H	V	4	H	P-16-11-M74	TNCHKMLCTHT	-0.096	Decreasing affinity
341	P-16-11	TNCVKMLCTHT	11	nsp16	V4K	V	4	K	P-16-11-M75	TNCKKMLCTHT	-0.29	Decreasing affinity
342	P-16-11	TNCVKMLCTHT	11	nsp16	V4R	V	4	R	P-16-11-M76	TNCRKMLCTHT	-0.354	Decreasing affinity
343	P-16-11	TNCVKMLCTHT	11	nsp16	K5G	K	5	G	P-16-11-M77	TNCVGMLCTHT	-0.797	Decreasing affinity
344	P-16-11	TNCVKMLCTHT	11	nsp16	K5P	K	5	P	P-16-11-M78	TNCVPMLCTHT	-1.491	Decreasing affinity
345	P-16-11	TNCVKMLCTHT	11	nsp16	K5T	K	5	T	P-16-11-M79	TNCVTMLCTHT	-0.395	Decreasing affinity
346	P-16-11	TNCVKMLCTHT	11	nsp16	K5S	K	5	S	P-16-11-M80	TNCVSMLCTHT	-0.406	Decreasing affinity
347	P-16-11	TNCVKMLCTHT	11	nsp16	K5C	K	5	C	P-16-11-M81	TNCVCMLCTHT	-0.708	Decreasing affinity
348	P-16-11	TNCVKMLCTHT	11	nsp16	K5V	K	5	V	P-16-11-M82	TNCVVMLCTHT	-0.483	Decreasing affinity
349	P-16-11	TNCVKMLCTHT	11	nsp16	K5L	K	5	L	P-16-11-M83	TNCVLMLCTHT	-0.391	Decreasing affinity
350	P-16-11	TNCVKMLCTHT	11	nsp16	K5I	K	5	I	P-16-11-M84	TNCVIMLCTHT	-0.339	Decreasing affinity
351	P-16-11	TNCVKMLCTHT	11	nsp16	K5M	K	5	M	P-16-11-M85	TNCVMMLCTHT	-0.483	Decreasing affinity
352	P-16-11	TNCVKMLCTHT	11	nsp16	K5F	K	5	F	P-16-11-M86	TNCVFMLCTHT	0.122	Increasing affinity
353	P-16-11	TNCVKMLCTHT	11	nsp16	K5Y	K	5	Y	P-16-11-M87	TNCVYMLCTHT	0.21	Increasing affinity
354	P-16-11	TNCVKMLCTHT	11	nsp16	K5W	K	5	W	P-16-11-M88	TNCVWMLCTHT	0.279	Increasing affinity
355	P-16-11	TNCVKMLCTHT	11	nsp16	K5D	K	5	D	P-16-11-M89	TNCVDMLCTHT	-0.841	Decreasing affinity
356	P-16-11	TNCVKMLCTHT	11	nsp16	K5E	K	5	E	P-16-11-M90	TNCVEMLCTHT	-0.877	Decreasing affinity
357	P-16-11	TNCVKMLCTHT	11	nsp16	K5N	K	5	N	P-16-11-M91	TNCVNMLCTHT	-0.267	Decreasing affinity
358	P-16-11	TNCVKMLCTHT	11	nsp16	K5Q	K	5	Q	P-16-11-M92	TNCVQMLCTHT	-0.346	Decreasing affinity
359	P-16-11	TNCVKMLCTHT	11	nsp16	K5H	K	5	H	P-16-11-M93	TNCVHMLCTHT	0.087	Increasing affinity
360	P-16-11	TNCVKMLCTHT	11	nsp16	K5A	K	5	A	P-16-11-M94	TNCVAMLCTHT	-0.606	Decreasing affinity
361	P-16-11	TNCVKMLCTHT	11	nsp16	K5R	K	5	R	P-16-11-M95	TNCVRMLCTHT	-0.344	Decreasing affinity
362	P-16-11	TNCVKMLCTHT	11	nsp16	M6G	M	6	G	P-16-11-M96	TNCVKGLCTHT	-1.443	Decreasing affinity
363	P-16-11	TNCVKMLCTHT	11	nsp16	M6P	M	6	P	P-16-11-M97	TNCVKPLCTHT	-2.069	Decreasing affinity
364	P-16-11	TNCVKMLCTHT	11	nsp16	M6T	M	6	T	P-16-11-M98	TNCVKTLCTHT	-1.134	Decreasing affinity
365	P-16-11	TNCVKMLCTHT	11	nsp16	M6S	M	6	S	P-16-11-M99	TNCVKSLCTHT	-1.2	Decreasing affinity
366	P-16-11	TNCVKMLCTHT	11	nsp16	M6C	M	6	C	P-16-11-M100	TNCVKCLCTHT	-1.34	Decreasing affinity
367	P-16-11	TNCVKMLCTHT	11	nsp16	M6V	M	6	V	P-16-11-M101	TNCVKVLCTHT	-0.96	Decreasing affinity
368	P-16-11	TNCVKMLCTHT	11	nsp16	M6L	M	6	L	P-16-11-M102	TNCVKLLCTHT	-0.804	Decreasing affinity
369	P-16-11	TNCVKMLCTHT	11	nsp16	M6I	M	6	I	P-16-11-M103	TNCVKILCTHT	-0.864	Decreasing affinity
370	P-16-11	TNCVKMLCTHT	11	nsp16	M6A	M	6	A	P-16-11-M104	TNCVKALCTHT	-1.327	Decreasing affinity
371	P-16-11	TNCVKMLCTHT	11	nsp16	M6F	M	6	F	P-16-11-M105	TNCVKFLCTHT	-0.287	Decreasing affinity
372	P-16-11	TNCVKMLCTHT	11	nsp16	M6Y	M	6	Y	P-16-11-M106	TNCVKYLCTHT	-0.095	Decreasing affinity
373	P-16-11	TNCVKMLCTHT	11	nsp16	M6W	M	6	W	P-16-11-M107	TNCVKWLCTHT	-0.076	Decreasing affinity
374	P-16-11	TNCVKMLCTHT	11	nsp16	M6D	M	6	D	P-16-11-M108	TNCVKDLCTHT	-1.58	Decreasing affinity
375	P-16-11	TNCVKMLCTHT	11	nsp16	M6E	M	6	E	P-16-11-M109	TNCVKELCTHT	-1.288	Decreasing affinity
376	P-16-11	TNCVKMLCTHT	11	nsp16	M6N	M	6	N	P-16-11-M110	TNCVKNLCTHT	-1.117	Decreasing affinity
377	P-16-11	TNCVKMLCTHT	11	nsp16	M6Q	M	6	Q	P-16-11-M111	TNCVKQLCTHT	-0.968	Decreasing affinity
378	P-16-11	TNCVKMLCTHT	11	nsp16	M6H	M	6	H	P-16-11-M112	TNCVKHLCTHT	-0.789	Decreasing affinity
379	P-16-11	TNCVKMLCTHT	11	nsp16	M6K	M	6	K	P-16-11-M113	TNCVKKLCTHT	-0.482	Decreasing affinity
380	P-16-11	TNCVKMLCTHT	11	nsp16	M6R	M	6	R	P-16-11-M114	TNCVKRLCTHT	-0.771	Decreasing affinity
381	P-16-11	TNCVKMLCTHT	11	nsp16	L7G	L	7	G	P-16-11-M115	TNCVKMGCTHT	-1.56	Decreasing affinity
382	P-16-11	TNCVKMLCTHT	11	nsp16	L7P	L	7	P	P-16-11-M116	TNCVKMPCTHT	-2.208	Decreasing affinity
383	P-16-11	TNCVKMLCTHT	11	nsp16	L7T	L	7	T	P-16-11-M117	TNCVKMTCTHT	-0.797	Decreasing affinity
384	P-16-11	TNCVKMLCTHT	11	nsp16	L7S	L	7	S	P-16-11-M118	TNCVKMSCTHT	-0.932	Decreasing affinity
385	P-16-11	TNCVKMLCTHT	11	nsp16	L7C	L	7	C	P-16-11-M119	TNCVKMCCTHT	-0.874	Decreasing affinity
386	P-16-11	TNCVKMLCTHT	11	nsp16	L7V	L	7	V	P-16-11-M120	TNCVKMVCTHT	-0.776	Decreasing affinity
387	P-16-11	TNCVKMLCTHT	11	nsp16	L7A	L	7	A	P-16-11-M121	TNCVKMACTHT	-1.171	Decreasing affinity
388	P-16-11	TNCVKMLCTHT	11	nsp16	L7I	L	7	I	P-16-11-M122	TNCVKMICTHT	-0.749	Decreasing affinity
389	P-16-11	TNCVKMLCTHT	11	nsp16	L7M	L	7	M	P-16-11-M123	TNCVKMMCTHT	-0.856	Decreasing affinity
390	P-16-11	TNCVKMLCTHT	11	nsp16	L7F	L	7	F	P-16-11-M124	TNCVKMFCTHT	0.177	Increasing affinity
391	P-16-11	TNCVKMLCTHT	11	nsp16	L7Y	L	7	Y	P-16-11-M125	TNCVKMYCTHT	0.241	Increasing affinity
392	P-16-11	TNCVKMLCTHT	11	nsp16	L7W	L	7	W	P-16-11-M126	TNCVKMWCTHT	0.211	Increasing affinity
393	P-16-11	TNCVKMLCTHT	11	nsp16	L7D	L	7	D	P-16-11-M127	TNCVKMDCTHT	-1.549	Decreasing affinity
394	P-16-11	TNCVKMLCTHT	11	nsp16	L7E	L	7	E	P-16-11-M128	TNCVKMECTHT	-1.443	Decreasing affinity
395	P-16-11	TNCVKMLCTHT	11	nsp16	L7N	L	7	N	P-16-11-M129	TNCVKMNCTHT	-0.877	Decreasing affinity
396	P-16-11	TNCVKMLCTHT	11	nsp16	L7Q	L	7	Q	P-16-11-M130	TNCVKMQCTHT	-0.669	Decreasing affinity
397	P-16-11	TNCVKMLCTHT	11	nsp16	L7H	L	7	H	P-16-11-M131	TNCVKMHCTHT	-0.74	Decreasing affinity
398	P-16-11	TNCVKMLCTHT	11	nsp16	L7K	L	7	K	P-16-11-M132	TNCVKMKCTHT	-0.816	Decreasing affinity
399	P-16-11	TNCVKMLCTHT	11	nsp16	L7R	L	7	R	P-16-11-M133	TNCVKMRCTHT	-0.887	Decreasing affinity
400	P-16-11	TNCVKMLCTHT	11	nsp16	C8G	C	8	G	P-16-11-M134	TNCVKMLGTHT	-0.25	Decreasing affinity
401	P-16-11	TNCVKMLCTHT	11	nsp16	C8P	C	8	P	P-16-11-M135	TNCVKMLPTHT	-0.533	Decreasing affinity
402	P-16-11	TNCVKMLCTHT	11	nsp16	C8T	C	8	T	P-16-11-M136	TNCVKMLTTHT	0.039	Increasing affinity
403	P-16-11	TNCVKMLCTHT	11	nsp16	C8S	C	8	S	P-16-11-M137	TNCVKMLSTHT	0.019	Increasing affinity
404	P-16-11	TNCVKMLCTHT	11	nsp16	C8Y	C	8	Y	P-16-11-M138	TNCVKMLYTHT	0.571	Increasing affinity
405	P-16-11	TNCVKMLCTHT	11	nsp16	C8V	C	8	V	P-16-11-M139	TNCVKMLVTHT	0.074	Increasing affinity
406	P-16-11	TNCVKMLCTHT	11	nsp16	C8L	C	8	L	P-16-11-M140	TNCVKMLLTHT	0.27	Increasing affinity
407	P-16-11	TNCVKMLCTHT	11	nsp16	C8I	C	8	I	P-16-11-M141	TNCVKMLITHT	0.146	Increasing affinity
408	P-16-11	TNCVKMLCTHT	11	nsp16	C8M	C	8	M	P-16-11-M142	TNCVKMLMTHT	0.084	Increasing affinity
409	P-16-11	TNCVKMLCTHT	11	nsp16	C8F	C	8	F	P-16-11-M143	TNCVKMLFTHT	0.559	Increasing affinity
410	P-16-11	TNCVKMLCTHT	11	nsp16	C8A	C	8	A	P-16-11-M144	TNCVKMLATHT	-0.137	Decreasing affinity
411	P-16-11	TNCVKMLCTHT	11	nsp16	C8W	C	8	W	P-16-11-M145	TNCVKMLWTHT	0.804	Increasing affinity
412	P-16-11	TNCVKMLCTHT	11	nsp16	C8D	C	8	D	P-16-11-M146	TNCVKMLDTHT	-0.262	Decreasing affinity
413	P-16-11	TNCVKMLCTHT	11	nsp16	C8E	C	8	E	P-16-11-M147	TNCVKMLETHT	-0.199	Decreasing affinity
414	P-16-11	TNCVKMLCTHT	11	nsp16	C8N	C	8	N	P-16-11-M148	TNCVKMLNTHT	-0.038	Decreasing affinity
415	P-16-11	TNCVKMLCTHT	11	nsp16	C8Q	C	8	Q	P-16-11-M149	TNCVKMLQTHT	0.023	Increasing affinity
416	P-16-11	TNCVKMLCTHT	11	nsp16	C8H	C	8	H	P-16-11-M150	TNCVKMLHTHT	0.576	Increasing affinity
417	P-16-11	TNCVKMLCTHT	11	nsp16	C8K	C	8	K	P-16-11-M151	TNCVKMLKTHT	0.164	Increasing affinity
418	P-16-11	TNCVKMLCTHT	11	nsp16	C8R	C	8	R	P-16-11-M152	TNCVKMLRTHT	0.23	Increasing affinity
419	P-16-11	TNCVKMLCTHT	11	nsp16	T9G	T	9	G	P-16-11-M153	TNCVKMLCGHT	-0.248	Decreasing affinity
420	P-16-11	TNCVKMLCTHT	11	nsp16	T9P	T	9	P	P-16-11-M154	TNCVKMLCPHT	-0.006	Decreasing affinity
421	P-16-11	TNCVKMLCTHT	11	nsp16	T9A	T	9	A	P-16-11-M155	TNCVKMLCAHT	-0.179	Decreasing affinity
422	P-16-11	TNCVKMLCTHT	11	nsp16	T9S	T	9	S	P-16-11-M156	TNCVKMLCSHT	-0.012	Decreasing affinity
423	P-16-11	TNCVKMLCTHT	11	nsp16	T9C	T	9	C	P-16-11-M157	TNCVKMLCCHT	0.048	Increasing affinity
424	P-16-11	TNCVKMLCTHT	11	nsp16	T9V	T	9	V	P-16-11-M158	TNCVKMLCVHT	-0.004	Decreasing affinity
425	P-16-11	TNCVKMLCTHT	11	nsp16	T9L	T	9	L	P-16-11-M159	TNCVKMLCLHT	-0.004	Decreasing affinity
426	P-16-11	TNCVKMLCTHT	11	nsp16	T9I	T	9	I	P-16-11-M160	TNCVKMLCIHT	-0.019	Decreasing affinity
427	P-16-11	TNCVKMLCTHT	11	nsp16	T9M	T	9	M	P-16-11-M161	TNCVKMLCMHT	0.082	Increasing affinity
428	P-16-11	TNCVKMLCTHT	11	nsp16	T9F	T	9	F	P-16-11-M162	TNCVKMLCFHT	0.292	Increasing affinity
429	P-16-11	TNCVKMLCTHT	11	nsp16	T9Y	T	9	Y	P-16-11-M163	TNCVKMLCYHT	0.415	Increasing affinity
430	P-16-11	TNCVKMLCTHT	11	nsp16	T9W	T	9	W	P-16-11-M164	TNCVKMLCWHT	0.379	Increasing affinity
431	P-16-11	TNCVKMLCTHT	11	nsp16	T9D	T	9	D	P-16-11-M165	TNCVKMLCDHT	0.069	Increasing affinity
432	P-16-11	TNCVKMLCTHT	11	nsp16	T9E	T	9	E	P-16-11-M166	TNCVKMLCEHT	0.036	Increasing affinity
433	P-16-11	TNCVKMLCTHT	11	nsp16	T9N	T	9	N	P-16-11-M167	TNCVKMLCNHT	0.047	Increasing affinity
434	P-16-11	TNCVKMLCTHT	11	nsp16	T9Q	T	9	Q	P-16-11-M168	TNCVKMLCQHT	0.159	Increasing affinity
435	P-16-11	TNCVKMLCTHT	11	nsp16	T9H	T	9	H	P-16-11-M169	TNCVKMLCHHT	0.44	Increasing affinity
436	P-16-11	TNCVKMLCTHT	11	nsp16	T9K	T	9	K	P-16-11-M170	TNCVKMLCKHT	0.247	Increasing affinity
437	P-16-11	TNCVKMLCTHT	11	nsp16	T9R	T	9	R	P-16-11-M171	TNCVKMLCRHT	0.332	Increasing affinity
438	P-16-11	TNCVKMLCTHT	11	nsp16	H10G	H	10	G	P-16-11-M172	TNCVKMLCTGT	-1.354	Decreasing affinity
439	P-16-11	TNCVKMLCTHT	11	nsp16	H10P	H	10	P	P-16-11-M173	TNCVKMLCTPT	-1.02	Decreasing affinity
440	P-16-11	TNCVKMLCTHT	11	nsp16	H10A	H	10	A	P-16-11-M174	TNCVKMLCTAT	-0.972	Decreasing affinity
441	P-16-11	TNCVKMLCTHT	11	nsp16	H10S	H	10	S	P-16-11-M175	TNCVKMLCTST	-0.929	Decreasing affinity
442	P-16-11	TNCVKMLCTHT	11	nsp16	H10C	H	10	C	P-16-11-M176	TNCVKMLCTCT	-0.779	Decreasing affinity
443	P-16-11	TNCVKMLCTHT	11	nsp16	H10V	H	10	V	P-16-11-M177	TNCVKMLCTVT	-0.849	Decreasing affinity
444	P-16-11	TNCVKMLCTHT	11	nsp16	H10L	H	10	L	P-16-11-M178	TNCVKMLCTLT	-0.984	Decreasing affinity
445	P-16-11	TNCVKMLCTHT	11	nsp16	H10I	H	10	I	P-16-11-M179	TNCVKMLCTIT	-0.978	Decreasing affinity
446	P-16-11	TNCVKMLCTHT	11	nsp16	H10M	H	10	M	P-16-11-M180	TNCVKMLCTMT	-0.926	Decreasing affinity
447	P-16-11	TNCVKMLCTHT	11	nsp16	H10F	H	10	F	P-16-11-M181	TNCVKMLCTFT	0.013	Increasing affinity
448	P-16-11	TNCVKMLCTHT	11	nsp16	H10Y	H	10	Y	P-16-11-M182	TNCVKMLCTYT	-0.137	Decreasing affinity
449	P-16-11	TNCVKMLCTHT	11	nsp16	H10W	H	10	W	P-16-11-M183	TNCVKMLCTWT	0.424	Increasing affinity
450	P-16-11	TNCVKMLCTHT	11	nsp16	H10D	H	10	D	P-16-11-M184	TNCVKMLCTDT	-0.92	Decreasing affinity
451	P-16-11	TNCVKMLCTHT	11	nsp16	H10E	H	10	E	P-16-11-M185	TNCVKMLCTET	-0.834	Decreasing affinity
452	P-16-11	TNCVKMLCTHT	11	nsp16	H10N	H	10	N	P-16-11-M186	TNCVKMLCTNT	-0.841	Decreasing affinity
453	P-16-11	TNCVKMLCTHT	11	nsp16	H10Q	H	10	Q	P-16-11-M187	TNCVKMLCTQT	-0.707	Decreasing affinity
454	P-16-11	TNCVKMLCTHT	11	nsp16	H10T	H	10	T	P-16-11-M188	TNCVKMLCTTT	-0.774	Decreasing affinity
455	P-16-11	TNCVKMLCTHT	11	nsp16	H10K	H	10	K	P-16-11-M189	TNCVKMLCTKT	-0.552	Decreasing affinity
456	P-16-11	TNCVKMLCTHT	11	nsp16	H10R	H	10	R	P-16-11-M190	TNCVKMLCTRT	-0.093	Decreasing affinity
457	P-16-11	TNCVKMLCTHT	11	nsp16	T11G	T	11	G	P-16-11-M191	TNCVKMLCTHG	-0.01	Decreasing affinity
458	P-16-11	TNCVKMLCTHT	11	nsp16	T11P	T	11	P	P-16-11-M192	TNCVKMLCTHP	0.001	Increasing affinity
459	P-16-11	TNCVKMLCTHT	11	nsp16	T11A	T	11	A	P-16-11-M193	TNCVKMLCTHA	0.039	Increasing affinity
460	P-16-11	TNCVKMLCTHT	11	nsp16	T11S	T	11	S	P-16-11-M194	TNCVKMLCTHS	0.13	Increasing affinity
461	P-16-11	TNCVKMLCTHT	11	nsp16	T11C	T	11	C	P-16-11-M195	TNCVKMLCTHC	0.045	Increasing affinity
462	P-16-11	TNCVKMLCTHT	11	nsp16	T11V	T	11	V	P-16-11-M196	TNCVKMLCTHV	0.106	Increasing affinity
463	P-16-11	TNCVKMLCTHT	11	nsp16	T11L	T	11	L	P-16-11-M197	TNCVKMLCTHL	0.282	Increasing affinity
464	P-16-11	TNCVKMLCTHT	11	nsp16	T11I	T	11	I	P-16-11-M198	TNCVKMLCTHI	0.116	Increasing affinity
465	P-16-11	TNCVKMLCTHT	11	nsp16	T11M	T	11	M	P-16-11-M199	TNCVKMLCTHM	0.112	Increasing affinity
466	P-16-11	TNCVKMLCTHT	11	nsp16	T11F	T	11	F	P-16-11-M200	TNCVKMLCTHF	0.537	Increasing affinity
467	P-16-11	TNCVKMLCTHT	11	nsp16	T11Y	T	11	Y	P-16-11-M201	TNCVKMLCTHY	0.613	Increasing affinity
468	P-16-11	TNCVKMLCTHT	11	nsp16	T11W	T	11	W	P-16-11-M202	TNCVKMLCTHW	0.604	Increasing affinity
469	P-16-11	TNCVKMLCTHT	11	nsp16	T11D	T	11	D	P-16-11-M203	TNCVKMLCTHD	0.216	Increasing affinity
470	P-16-11	TNCVKMLCTHT	11	nsp16	T11E	T	11	E	P-16-11-M204	TNCVKMLCTHE	0.238	Increasing affinity
471	P-16-11	TNCVKMLCTHT	11	nsp16	T11N	T	11	N	P-16-11-M205	TNCVKMLCTHN	0.313	Increasing affinity
472	P-16-11	TNCVKMLCTHT	11	nsp16	T11Q	T	11	Q	P-16-11-M206	TNCVKMLCTHQ	0.243	Increasing affinity
473	P-16-11	TNCVKMLCTHT	11	nsp16	T11H	T	11	H	P-16-11-M207	TNCVKMLCTHH	0.501	Increasing affinity
474	P-16-11	TNCVKMLCTHT	11	nsp16	T11K	T	11	K	P-16-11-M208	TNCVKMLCTHK	0.326	Increasing affinity
475	P-16-11	TNCVKMLCTHT	11	nsp16	T11R	T	11	R	P-16-11-M209	TNCVKMLCTHR	0.242	Increasing affinity
476	P-16-13	TNCVKMLCTHTGT	13	nsp16	T1G	T	1	G	P-16-13-M1	GNCVKMLCTHTGT	-0.519	Decreasing affinity
477	P-16-13	TNCVKMLCTHTGT	13	nsp16	T1P	T	1	P	P-16-13-M2	PNCVKMLCTHTGT	-0.501	Decreasing affinity
478	P-16-13	TNCVKMLCTHTGT	13	nsp16	T1A	T	1	A	P-16-13-M3	ANCVKMLCTHTGT	-0.354	Decreasing affinity
479	P-16-13	TNCVKMLCTHTGT	13	nsp16	T1S	T	1	S	P-16-13-M4	SNCVKMLCTHTGT	-0.176	Decreasing affinity
480	P-16-13	TNCVKMLCTHTGT	13	nsp16	T1C	T	1	C	P-16-13-M5	CNCVKMLCTHTGT	-0.417	Decreasing affinity
481	P-16-13	TNCVKMLCTHTGT	13	nsp16	T1V	T	1	V	P-16-13-M6	VNCVKMLCTHTGT	-0.201	Decreasing affinity
482	P-16-13	TNCVKMLCTHTGT	13	nsp16	T1L	T	1	L	P-16-13-M7	LNCVKMLCTHTGT	-0.163	Decreasing affinity
483	P-16-13	TNCVKMLCTHTGT	13	nsp16	T1I	T	1	I	P-16-13-M8	INCVKMLCTHTGT	-0.074	Decreasing affinity
484	P-16-13	TNCVKMLCTHTGT	13	nsp16	T1M	T	1	M	P-16-13-M9	MNCVKMLCTHTGT	-0.274	Decreasing affinity
485	P-16-13	TNCVKMLCTHTGT	13	nsp16	T1F	T	1	F	P-16-13-M10	FNCVKMLCTHTGT	0.086	Increasing affinity
486	P-16-13	TNCVKMLCTHTGT	13	nsp16	T1Y	T	1	Y	P-16-13-M11	YNCVKMLCTHTGT	0.211	Increasing affinity
487	P-16-13	TNCVKMLCTHTGT	13	nsp16	T1W	T	1	W	P-16-13-M12	WNCVKMLCTHTGT	0.089	Increasing affinity
488	P-16-13	TNCVKMLCTHTGT	13	nsp16	T1D	T	1	D	P-16-13-M13	DNCVKMLCTHTGT	-0.353	Decreasing affinity
489	P-16-13	TNCVKMLCTHTGT	13	nsp16	T1E	T	1	E	P-16-13-M14	ENCVKMLCTHTGT	-0.341	Decreasing affinity
490	P-16-13	TNCVKMLCTHTGT	13	nsp16	T1N	T	1	N	P-16-13-M15	NNCVKMLCTHTGT	-0.013	Decreasing affinity
491	P-16-13	TNCVKMLCTHTGT	13	nsp16	T1Q	T	1	Q	P-16-13-M16	QNCVKMLCTHTGT	-0.098	Decreasing affinity
492	P-16-13	TNCVKMLCTHTGT	13	nsp16	T1H	T	1	H	P-16-13-M17	HNCVKMLCTHTGT	0.11	Increasing affinity
493	P-16-13	TNCVKMLCTHTGT	13	nsp16	T1K	T	1	K	P-16-13-M18	KNCVKMLCTHTGT	-0.018	Decreasing affinity
494	P-16-13	TNCVKMLCTHTGT	13	nsp16	T1R	T	1	R	P-16-13-M19	RNCVKMLCTHTGT	-0.131	Decreasing affinity
495	P-16-13	TNCVKMLCTHTGT	13	nsp16	N2G	N	2	G	P-16-13-M20	TGCVKMLCTHTGT	-0.005	Decreasing affinity
496	P-16-13	TNCVKMLCTHTGT	13	nsp16	N2P	N	2	P	P-16-13-M21	TPCVKMLCTHTGT	-0.604	Decreasing affinity
497	P-16-13	TNCVKMLCTHTGT	13	nsp16	N2T	N	2	T	P-16-13-M22	TTCVKMLCTHTGT	0.064	Increasing affinity
498	P-16-13	TNCVKMLCTHTGT	13	nsp16	N2S	N	2	S	P-16-13-M23	TSCVKMLCTHTGT	-0.018	Decreasing affinity
499	P-16-13	TNCVKMLCTHTGT	13	nsp16	N2C	N	2	C	P-16-13-M24	TCCVKMLCTHTGT	-0.197	Decreasing affinity
500	P-16-13	TNCVKMLCTHTGT	13	nsp16	N2V	N	2	V	P-16-13-M25	TVCVKMLCTHTGT	0.084	Increasing affinity
501	P-16-13	TNCVKMLCTHTGT	13	nsp16	N2L	N	2	L	P-16-13-M26	TLCVKMLCTHTGT	0.153	Increasing affinity
502	P-16-13	TNCVKMLCTHTGT	13	nsp16	N2I	N	2	I	P-16-13-M27	TICVKMLCTHTGT	0.174	Increasing affinity
503	P-16-13	TNCVKMLCTHTGT	13	nsp16	N2M	N	2	M	P-16-13-M28	TMCVKMLCTHTGT	0.045	Increasing affinity
504	P-16-13	TNCVKMLCTHTGT	13	nsp16	N2F	N	2	F	P-16-13-M29	TFCVKMLCTHTGT	0.359	Increasing affinity
505	P-16-13	TNCVKMLCTHTGT	13	nsp16	N2Y	N	2	Y	P-16-13-M30	TYCVKMLCTHTGT	0.349	Increasing affinity
506	P-16-13	TNCVKMLCTHTGT	13	nsp16	N2W	N	2	W	P-16-13-M31	TWCVKMLCTHTGT	0.349	Increasing affinity
507	P-16-13	TNCVKMLCTHTGT	13	nsp16	N2D	N	2	D	P-16-13-M32	TDCVKMLCTHTGT	0.729	Increasing affinity
508	P-16-13	TNCVKMLCTHTGT	13	nsp16	N2E	N	2	E	P-16-13-M33	TECVKMLCTHTGT	0.175	Increasing affinity
509	P-16-13	TNCVKMLCTHTGT	13	nsp16	N2A	N	2	A	P-16-13-M34	TACVKMLCTHTGT	0.043	Increasing affinity
510	P-16-13	TNCVKMLCTHTGT	13	nsp16	N2Q	N	2	Q	P-16-13-M35	TQCVKMLCTHTGT	0.113	Increasing affinity
511	P-16-13	TNCVKMLCTHTGT	13	nsp16	N2H	N	2	H	P-16-13-M36	THCVKMLCTHTGT	0.175	Increasing affinity
512	P-16-13	TNCVKMLCTHTGT	13	nsp16	N2K	N	2	K	P-16-13-M37	TKCVKMLCTHTGT	0.026	Increasing affinity
513	P-16-13	TNCVKMLCTHTGT	13	nsp16	N2R	N	2	R	P-16-13-M38	TRCVKMLCTHTGT	0.234	Increasing affinity
514	P-16-13	TNCVKMLCTHTGT	13	nsp16	C3G	C	3	G	P-16-13-M39	TNGVKMLCTHTGT	-0.407	Decreasing affinity
515	P-16-13	TNCVKMLCTHTGT	13	nsp16	C3P	C	3	P	P-16-13-M40	TNPVKMLCTHTGT	-0.888	Decreasing affinity
516	P-16-13	TNCVKMLCTHTGT	13	nsp16	C3T	C	3	T	P-16-13-M41	TNTVKMLCTHTGT	-0.04	Decreasing affinity
517	P-16-13	TNCVKMLCTHTGT	13	nsp16	C3S	C	3	S	P-16-13-M42	TNSVKMLCTHTGT	-0.122	Decreasing affinity
518	P-16-13	TNCVKMLCTHTGT	13	nsp16	C3Y	C	3	Y	P-16-13-M43	TNYVKMLCTHTGT	0.454	Increasing affinity
519	P-16-13	TNCVKMLCTHTGT	13	nsp16	C3V	C	3	V	P-16-13-M44	TNVVKMLCTHTGT	0.002	Increasing affinity
520	P-16-13	TNCVKMLCTHTGT	13	nsp16	C3L	C	3	L	P-16-13-M45	TNLVKMLCTHTGT	-0.037	Decreasing affinity
521	P-16-13	TNCVKMLCTHTGT	13	nsp16	C3I	C	3	I	P-16-13-M46	TNIVKMLCTHTGT	0.067	Increasing affinity
522	P-16-13	TNCVKMLCTHTGT	13	nsp16	C3M	C	3	M	P-16-13-M47	TNMVKMLCTHTGT	-0.17	Decreasing affinity
523	P-16-13	TNCVKMLCTHTGT	13	nsp16	C3F	C	3	F	P-16-13-M48	TNFVKMLCTHTGT	0.295	Increasing affinity
524	P-16-13	TNCVKMLCTHTGT	13	nsp16	C3A	C	3	A	P-16-13-M49	TNAVKMLCTHTGT	-0.223	Decreasing affinity
525	P-16-13	TNCVKMLCTHTGT	13	nsp16	C3W	C	3	W	P-16-13-M50	TNWVKMLCTHTGT	0.651	Increasing affinity
526	P-16-13	TNCVKMLCTHTGT	13	nsp16	C3D	C	3	D	P-16-13-M51	TNDVKMLCTHTGT	-0.5	Decreasing affinity
527	P-16-13	TNCVKMLCTHTGT	13	nsp16	C3E	C	3	E	P-16-13-M52	TNEVKMLCTHTGT	-0.456	Decreasing affinity
528	P-16-13	TNCVKMLCTHTGT	13	nsp16	C3N	C	3	N	P-16-13-M53	TNNVKMLCTHTGT	-0.333	Decreasing affinity
529	P-16-13	TNCVKMLCTHTGT	13	nsp16	C3Q	C	3	Q	P-16-13-M54	TNQVKMLCTHTGT	-0.223	Decreasing affinity
530	P-16-13	TNCVKMLCTHTGT	13	nsp16	C3H	C	3	H	P-16-13-M55	TNHVKMLCTHTGT	0.322	Increasing affinity
531	P-16-13	TNCVKMLCTHTGT	13	nsp16	C3K	C	3	K	P-16-13-M56	TNKVKMLCTHTGT	-0.135	Decreasing affinity
532	P-16-13	TNCVKMLCTHTGT	13	nsp16	C3R	C	3	R	P-16-13-M57	TNRVKMLCTHTGT	0.043	Increasing affinity
533	P-16-13	TNCVKMLCTHTGT	13	nsp16	V4G	V	4	G	P-16-13-M58	TNCGKMLCTHTGT	-0.581	Decreasing affinity
534	P-16-13	TNCVKMLCTHTGT	13	nsp16	V4P	V	4	P	P-16-13-M59	TNCPKMLCTHTGT	-1.502	Decreasing affinity
535	P-16-13	TNCVKMLCTHTGT	13	nsp16	V4T	V	4	T	P-16-13-M60	TNCTKMLCTHTGT	-0.104	Decreasing affinity
536	P-16-13	TNCVKMLCTHTGT	13	nsp16	V4S	V	4	S	P-16-13-M61	TNCSKMLCTHTGT	-0.303	Decreasing affinity
537	P-16-13	TNCVKMLCTHTGT	13	nsp16	V4C	V	4	C	P-16-13-M62	TNCCKMLCTHTGT	-0.284	Decreasing affinity
538	P-16-13	TNCVKMLCTHTGT	13	nsp16	V4A	V	4	A	P-16-13-M63	TNCAKMLCTHTGT	-0.347	Decreasing affinity
539	P-16-13	TNCVKMLCTHTGT	13	nsp16	V4L	V	4	L	P-16-13-M64	TNCLKMLCTHTGT	-0.224	Decreasing affinity
540	P-16-13	TNCVKMLCTHTGT	13	nsp16	V4I	V	4	I	P-16-13-M65	TNCIKMLCTHTGT	0.022	Increasing affinity
541	P-16-13	TNCVKMLCTHTGT	13	nsp16	V4M	V	4	M	P-16-13-M66	TNCMKMLCTHTGT	-0.212	Decreasing affinity
542	P-16-13	TNCVKMLCTHTGT	13	nsp16	V4F	V	4	F	P-16-13-M67	TNCFKMLCTHTGT	0.648	Increasing affinity
543	P-16-13	TNCVKMLCTHTGT	13	nsp16	V4Y	V	4	Y	P-16-13-M68	TNCYKMLCTHTGT	0.884	Increasing affinity
544	P-16-13	TNCVKMLCTHTGT	13	nsp16	V4W	V	4	W	P-16-13-M69	TNCWKMLCTHTGT	1.059	Increasing affinity
545	P-16-13	TNCVKMLCTHTGT	13	nsp16	V4D	V	4	D	P-16-13-M70	TNCDKMLCTHTGT	-0.746	Decreasing affinity
546	P-16-13	TNCVKMLCTHTGT	13	nsp16	V4E	V	4	E	P-16-13-M71	TNCEKMLCTHTGT	-0.6	Decreasing affinity
547	P-16-13	TNCVKMLCTHTGT	13	nsp16	V4N	V	4	N	P-16-13-M72	TNCNKMLCTHTGT	-0.247	Decreasing affinity
548	P-16-13	TNCVKMLCTHTGT	13	nsp16	V4Q	V	4	Q	P-16-13-M73	TNCQKMLCTHTGT	-0.261	Decreasing affinity
549	P-16-13	TNCVKMLCTHTGT	13	nsp16	V4H	V	4	H	P-16-13-M74	TNCHKMLCTHTGT	0.027	Increasing affinity
550	P-16-13	TNCVKMLCTHTGT	13	nsp16	V4K	V	4	K	P-16-13-M75	TNCKKMLCTHTGT	-0.188	Decreasing affinity
551	P-16-13	TNCVKMLCTHTGT	13	nsp16	V4R	V	4	R	P-16-13-M76	TNCRKMLCTHTGT	-0.263	Decreasing affinity
552	P-16-13	TNCVKMLCTHTGT	13	nsp16	K5G	K	5	G	P-16-13-M77	TNCVGMLCTHTGT	-0.871	Decreasing affinity
553	P-16-13	TNCVKMLCTHTGT	13	nsp16	K5P	K	5	P	P-16-13-M78	TNCVPMLCTHTGT	-1.385	Decreasing affinity
554	P-16-13	TNCVKMLCTHTGT	13	nsp16	K5T	K	5	T	P-16-13-M79	TNCVTMLCTHTGT	-0.195	Decreasing affinity
555	P-16-13	TNCVKMLCTHTGT	13	nsp16	K5S	K	5	S	P-16-13-M80	TNCVSMLCTHTGT	-0.306	Decreasing affinity
556	P-16-13	TNCVKMLCTHTGT	13	nsp16	K5C	K	5	C	P-16-13-M81	TNCVCMLCTHTGT	-0.57	Decreasing affinity
557	P-16-13	TNCVKMLCTHTGT	13	nsp16	K5V	K	5	V	P-16-13-M82	TNCVVMLCTHTGT	-0.57	Decreasing affinity
558	P-16-13	TNCVKMLCTHTGT	13	nsp16	K5L	K	5	L	P-16-13-M83	TNCVLMLCTHTGT	-0.46	Decreasing affinity
559	P-16-13	TNCVKMLCTHTGT	13	nsp16	K5I	K	5	I	P-16-13-M84	TNCVIMLCTHTGT	-0.412	Decreasing affinity
560	P-16-13	TNCVKMLCTHTGT	13	nsp16	K5M	K	5	M	P-16-13-M85	TNCVMMLCTHTGT	-0.352	Decreasing affinity
561	P-16-13	TNCVKMLCTHTGT	13	nsp16	K5F	K	5	F	P-16-13-M86	TNCVFMLCTHTGT	-0.051	Decreasing affinity
562	P-16-13	TNCVKMLCTHTGT	13	nsp16	K5Y	K	5	Y	P-16-13-M87	TNCVYMLCTHTGT	0.08	Increasing affinity
563	P-16-13	TNCVKMLCTHTGT	13	nsp16	K5W	K	5	W	P-16-13-M88	TNCVWMLCTHTGT	0.166	Increasing affinity
564	P-16-13	TNCVKMLCTHTGT	13	nsp16	K5D	K	5	D	P-16-13-M89	TNCVDMLCTHTGT	-1.018	Decreasing affinity
565	P-16-13	TNCVKMLCTHTGT	13	nsp16	K5E	K	5	E	P-16-13-M90	TNCVEMLCTHTGT	-0.873	Decreasing affinity
566	P-16-13	TNCVKMLCTHTGT	13	nsp16	K5N	K	5	N	P-16-13-M91	TNCVNMLCTHTGT	-0.114	Decreasing affinity
567	P-16-13	TNCVKMLCTHTGT	13	nsp16	K5Q	K	5	Q	P-16-13-M92	TNCVQMLCTHTGT	-0.184	Decreasing affinity
568	P-16-13	TNCVKMLCTHTGT	13	nsp16	K5H	K	5	H	P-16-13-M93	TNCVHMLCTHTGT	0.033	Increasing affinity
569	P-16-13	TNCVKMLCTHTGT	13	nsp16	K5A	K	5	A	P-16-13-M94	TNCVAMLCTHTGT	-0.739	Decreasing affinity
570	P-16-13	TNCVKMLCTHTGT	13	nsp16	K5R	K	5	R	P-16-13-M95	TNCVRMLCTHTGT	-0.378	Decreasing affinity
571	P-16-13	TNCVKMLCTHTGT	13	nsp16	M6G	M	6	G	P-16-13-M96	TNCVKGLCTHTGT	-1.271	Decreasing affinity
572	P-16-13	TNCVKMLCTHTGT	13	nsp16	M6P	M	6	P	P-16-13-M97	TNCVKPLCTHTGT	-1.188	Decreasing affinity
573	P-16-13	TNCVKMLCTHTGT	13	nsp16	M6T	M	6	T	P-16-13-M98	TNCVKTLCTHTGT	-0.559	Decreasing affinity
574	P-16-13	TNCVKMLCTHTGT	13	nsp16	M6S	M	6	S	P-16-13-M99	TNCVKSLCTHTGT	-0.879	Decreasing affinity
575	P-16-13	TNCVKMLCTHTGT	13	nsp16	M6C	M	6	C	P-16-13-M100	TNCVKCLCTHTGT	-0.816	Decreasing affinity
576	P-16-13	TNCVKMLCTHTGT	13	nsp16	M6V	M	6	V	P-16-13-M101	TNCVKVLCTHTGT	-0.763	Decreasing affinity
577	P-16-13	TNCVKMLCTHTGT	13	nsp16	M6L	M	6	L	P-16-13-M102	TNCVKLLCTHTGT	-0.46	Decreasing affinity
578	P-16-13	TNCVKMLCTHTGT	13	nsp16	M6I	M	6	I	P-16-13-M103	TNCVKILCTHTGT	-0.651	Decreasing affinity
579	P-16-13	TNCVKMLCTHTGT	13	nsp16	M6A	M	6	A	P-16-13-M104	TNCVKALCTHTGT	-0.927	Decreasing affinity
580	P-16-13	TNCVKMLCTHTGT	13	nsp16	M6F	M	6	F	P-16-13-M105	TNCVKFLCTHTGT	0.253	Increasing affinity
581	P-16-13	TNCVKMLCTHTGT	13	nsp16	M6Y	M	6	Y	P-16-13-M106	TNCVKYLCTHTGT	0.549	Increasing affinity
582	P-16-13	TNCVKMLCTHTGT	13	nsp16	M6W	M	6	W	P-16-13-M107	TNCVKWLCTHTGT	0.549	Increasing affinity
583	P-16-13	TNCVKMLCTHTGT	13	nsp16	M6D	M	6	D	P-16-13-M108	TNCVKDLCTHTGT	-1.07	Decreasing affinity
584	P-16-13	TNCVKMLCTHTGT	13	nsp16	M6E	M	6	E	P-16-13-M109	TNCVKELCTHTGT	-0.809	Decreasing affinity
585	P-16-13	TNCVKMLCTHTGT	13	nsp16	M6N	M	6	N	P-16-13-M110	TNCVKNLCTHTGT	-0.687	Decreasing affinity
586	P-16-13	TNCVKMLCTHTGT	13	nsp16	M6Q	M	6	Q	P-16-13-M111	TNCVKQLCTHTGT	-0.417	Decreasing affinity
587	P-16-13	TNCVKMLCTHTGT	13	nsp16	M6H	M	6	H	P-16-13-M112	TNCVKHLCTHTGT	-0.268	Decreasing affinity
588	P-16-13	TNCVKMLCTHTGT	13	nsp16	M6K	M	6	K	P-16-13-M113	TNCVKKLCTHTGT	0.026	Increasing affinity
589	P-16-13	TNCVKMLCTHTGT	13	nsp16	M6R	M	6	R	P-16-13-M114	TNCVKRLCTHTGT	-0.317	Decreasing affinity
590	P-16-13	TNCVKMLCTHTGT	13	nsp16	L7G	L	7	G	P-16-13-M115	TNCVKMGCTHTGT	-1.059	Decreasing affinity
591	P-16-13	TNCVKMLCTHTGT	13	nsp16	L7P	L	7	P	P-16-13-M116	TNCVKMPCTHTGT	-1.754	Decreasing affinity
592	P-16-13	TNCVKMLCTHTGT	13	nsp16	L7T	L	7	T	P-16-13-M117	TNCVKMTCTHTGT	-0.531	Decreasing affinity
593	P-16-13	TNCVKMLCTHTGT	13	nsp16	L7S	L	7	S	P-16-13-M118	TNCVKMSCTHTGT	-0.589	Decreasing affinity
594	P-16-13	TNCVKMLCTHTGT	13	nsp16	L7C	L	7	C	P-16-13-M119	TNCVKMCCTHTGT	-0.479	Decreasing affinity
595	P-16-13	TNCVKMLCTHTGT	13	nsp16	L7V	L	7	V	P-16-13-M120	TNCVKMVCTHTGT	-0.574	Decreasing affinity
596	P-16-13	TNCVKMLCTHTGT	13	nsp16	L7A	L	7	A	P-16-13-M121	TNCVKMACTHTGT	-0.745	Decreasing affinity
597	P-16-13	TNCVKMLCTHTGT	13	nsp16	L7I	L	7	I	P-16-13-M122	TNCVKMICTHTGT	-0.445	Decreasing affinity
598	P-16-13	TNCVKMLCTHTGT	13	nsp16	L7M	L	7	M	P-16-13-M123	TNCVKMMCTHTGT	-0.373	Decreasing affinity
599	P-16-13	TNCVKMLCTHTGT	13	nsp16	L7F	L	7	F	P-16-13-M124	TNCVKMFCTHTGT	0.038	Increasing affinity
600	P-16-13	TNCVKMLCTHTGT	13	nsp16	L7Y	L	7	Y	P-16-13-M125	TNCVKMYCTHTGT	0.144	Increasing affinity
601	P-16-13	TNCVKMLCTHTGT	13	nsp16	L7W	L	7	W	P-16-13-M126	TNCVKMWCTHTGT	0.216	Increasing affinity
602	P-16-13	TNCVKMLCTHTGT	13	nsp16	L7D	L	7	D	P-16-13-M127	TNCVKMDCTHTGT	-1.189	Decreasing affinity
603	P-16-13	TNCVKMLCTHTGT	13	nsp16	L7E	L	7	E	P-16-13-M128	TNCVKMECTHTGT	-1.098	Decreasing affinity
604	P-16-13	TNCVKMLCTHTGT	13	nsp16	L7N	L	7	N	P-16-13-M129	TNCVKMNCTHTGT	-0.604	Decreasing affinity
605	P-16-13	TNCVKMLCTHTGT	13	nsp16	L7Q	L	7	Q	P-16-13-M130	TNCVKMQCTHTGT	-0.457	Decreasing affinity
606	P-16-13	TNCVKMLCTHTGT	13	nsp16	L7H	L	7	H	P-16-13-M131	TNCVKMHCTHTGT	-0.684	Decreasing affinity
607	P-16-13	TNCVKMLCTHTGT	13	nsp16	L7K	L	7	K	P-16-13-M132	TNCVKMKCTHTGT	-0.66	Decreasing affinity
608	P-16-13	TNCVKMLCTHTGT	13	nsp16	L7R	L	7	R	P-16-13-M133	TNCVKMRCTHTGT	-0.706	Decreasing affinity
609	P-16-13	TNCVKMLCTHTGT	13	nsp16	C8G	C	8	G	P-16-13-M134	TNCVKMLGTHTGT	-1.086	Decreasing affinity
610	P-16-13	TNCVKMLCTHTGT	13	nsp16	C8P	C	8	P	P-16-13-M135	TNCVKMLPTHTGT	-1.097	Decreasing affinity
611	P-16-13	TNCVKMLCTHTGT	13	nsp16	C8T	C	8	T	P-16-13-M136	TNCVKMLTTHTGT	-0.826	Decreasing affinity
612	P-16-13	TNCVKMLCTHTGT	13	nsp16	C8S	C	8	S	P-16-13-M137	TNCVKMLSTHTGT	-0.734	Decreasing affinity
613	P-16-13	TNCVKMLCTHTGT	13	nsp16	C8Y	C	8	Y	P-16-13-M138	TNCVKMLYTHTGT	0.13	Increasing affinity
614	P-16-13	TNCVKMLCTHTGT	13	nsp16	C8V	C	8	V	P-16-13-M139	TNCVKMLVTHTGT	-0.435	Decreasing affinity
615	P-16-13	TNCVKMLCTHTGT	13	nsp16	C8L	C	8	L	P-16-13-M140	TNCVKMLLTHTGT	-0.409	Decreasing affinity
616	P-16-13	TNCVKMLCTHTGT	13	nsp16	C8I	C	8	I	P-16-13-M141	TNCVKMLITHTGT	-0.274	Decreasing affinity
617	P-16-13	TNCVKMLCTHTGT	13	nsp16	C8M	C	8	M	P-16-13-M142	TNCVKMLMTHTGT	-0.525	Decreasing affinity
618	P-16-13	TNCVKMLCTHTGT	13	nsp16	C8F	C	8	F	P-16-13-M143	TNCVKMLFTHTGT	-0.143	Decreasing affinity
619	P-16-13	TNCVKMLCTHTGT	13	nsp16	C8A	C	8	A	P-16-13-M144	TNCVKMLATHTGT	-0.854	Decreasing affinity
620	P-16-13	TNCVKMLCTHTGT	13	nsp16	C8W	C	8	W	P-16-13-M145	TNCVKMLWTHTGT	-0.121	Decreasing affinity
621	P-16-13	TNCVKMLCTHTGT	13	nsp16	C8D	C	8	D	P-16-13-M146	TNCVKMLDTHTGT	-0.995	Decreasing affinity
622	P-16-13	TNCVKMLCTHTGT	13	nsp16	C8E	C	8	E	P-16-13-M147	TNCVKMLETHTGT	-0.913	Decreasing affinity
623	P-16-13	TNCVKMLCTHTGT	13	nsp16	C8N	C	8	N	P-16-13-M148	TNCVKMLNTHTGT	-0.895	Decreasing affinity
624	P-16-13	TNCVKMLCTHTGT	13	nsp16	C8Q	C	8	Q	P-16-13-M149	TNCVKMLQTHTGT	-0.714	Decreasing affinity
625	P-16-13	TNCVKMLCTHTGT	13	nsp16	C8H	C	8	H	P-16-13-M150	TNCVKMLHTHTGT	-0.34	Decreasing affinity
626	P-16-13	TNCVKMLCTHTGT	13	nsp16	C8K	C	8	K	P-16-13-M151	TNCVKMLKTHTGT	-0.775	Decreasing affinity
627	P-16-13	TNCVKMLCTHTGT	13	nsp16	C8R	C	8	R	P-16-13-M152	TNCVKMLRTHTGT	-0.702	Decreasing affinity
628	P-16-13	TNCVKMLCTHTGT	13	nsp16	T9G	T	9	G	P-16-13-M153	TNCVKMLCGHTGT	-0.402	Decreasing affinity
629	P-16-13	TNCVKMLCTHTGT	13	nsp16	T9P	T	9	P	P-16-13-M154	TNCVKMLCPHTGT	-0.897	Decreasing affinity
630	P-16-13	TNCVKMLCTHTGT	13	nsp16	T9A	T	9	A	P-16-13-M155	TNCVKMLCAHTGT	-0.428	Decreasing affinity
631	P-16-13	TNCVKMLCTHTGT	13	nsp16	T9S	T	9	S	P-16-13-M156	TNCVKMLCSHTGT	-0.316	Decreasing affinity
632	P-16-13	TNCVKMLCTHTGT	13	nsp16	T9C	T	9	C	P-16-13-M157	TNCVKMLCCHTGT	-0.502	Decreasing affinity
633	P-16-13	TNCVKMLCTHTGT	13	nsp16	T9V	T	9	V	P-16-13-M158	TNCVKMLCVHTGT	-0.272	Decreasing affinity
634	P-16-13	TNCVKMLCTHTGT	13	nsp16	T9L	T	9	L	P-16-13-M159	TNCVKMLCLHTGT	-0.229	Decreasing affinity
635	P-16-13	TNCVKMLCTHTGT	13	nsp16	T9I	T	9	I	P-16-13-M160	TNCVKMLCIHTGT	-0.268	Decreasing affinity
636	P-16-13	TNCVKMLCTHTGT	13	nsp16	T9M	T	9	M	P-16-13-M161	TNCVKMLCMHTGT	-0.247	Decreasing affinity
637	P-16-13	TNCVKMLCTHTGT	13	nsp16	T9F	T	9	F	P-16-13-M162	TNCVKMLCFHTGT	-0.055	Decreasing affinity
638	P-16-13	TNCVKMLCTHTGT	13	nsp16	T9Y	T	9	Y	P-16-13-M163	TNCVKMLCYHTGT	0.05	Increasing affinity
639	P-16-13	TNCVKMLCTHTGT	13	nsp16	T9W	T	9	W	P-16-13-M164	TNCVKMLCWHTGT	0.168	Increasing affinity
640	P-16-13	TNCVKMLCTHTGT	13	nsp16	T9D	T	9	D	P-16-13-M165	TNCVKMLCDHTGT	0.986	Increasing affinity
641	P-16-13	TNCVKMLCTHTGT	13	nsp16	T9E	T	9	E	P-16-13-M166	TNCVKMLCEHTGT	0.443	Increasing affinity
642	P-16-13	TNCVKMLCTHTGT	13	nsp16	T9N	T	9	N	P-16-13-M167	TNCVKMLCNHTGT	-0.101	Decreasing affinity
643	P-16-13	TNCVKMLCTHTGT	13	nsp16	T9Q	T	9	Q	P-16-13-M168	TNCVKMLCQHTGT	-0.37	Decreasing affinity
644	P-16-13	TNCVKMLCTHTGT	13	nsp16	T9H	T	9	H	P-16-13-M169	TNCVKMLCHHTGT	-0.115	Decreasing affinity
645	P-16-13	TNCVKMLCTHTGT	13	nsp16	T9K	T	9	K	P-16-13-M170	TNCVKMLCKHTGT	-0.343	Decreasing affinity
646	P-16-13	TNCVKMLCTHTGT	13	nsp16	T9R	T	9	R	P-16-13-M171	TNCVKMLCRHTGT	-0.417	Decreasing affinity
647	P-16-13	TNCVKMLCTHTGT	13	nsp16	H10G	H	10	G	P-16-13-M172	TNCVKMLCTGTGT	-0.78	Decreasing affinity
648	P-16-13	TNCVKMLCTHTGT	13	nsp16	H10P	H	10	P	P-16-13-M173	TNCVKMLCTPTGT	-0.984	Decreasing affinity
649	P-16-13	TNCVKMLCTHTGT	13	nsp16	H10A	H	10	A	P-16-13-M174	TNCVKMLCTATGT	-0.693	Decreasing affinity
650	P-16-13	TNCVKMLCTHTGT	13	nsp16	H10S	H	10	S	P-16-13-M175	TNCVKMLCTSTGT	-0.499	Decreasing affinity
651	P-16-13	TNCVKMLCTHTGT	13	nsp16	H10C	H	10	C	P-16-13-M176	TNCVKMLCTCTGT	-0.594	Decreasing affinity
652	P-16-13	TNCVKMLCTHTGT	13	nsp16	H10V	H	10	V	P-16-13-M177	TNCVKMLCTVTGT	-0.571	Decreasing affinity
653	P-16-13	TNCVKMLCTHTGT	13	nsp16	H10L	H	10	L	P-16-13-M178	TNCVKMLCTLTGT	-0.492	Decreasing affinity
654	P-16-13	TNCVKMLCTHTGT	13	nsp16	H10I	H	10	I	P-16-13-M179	TNCVKMLCTITGT	-0.539	Decreasing affinity
655	P-16-13	TNCVKMLCTHTGT	13	nsp16	H10M	H	10	M	P-16-13-M180	TNCVKMLCTMTGT	-0.698	Decreasing affinity
656	P-16-13	TNCVKMLCTHTGT	13	nsp16	H10F	H	10	F	P-16-13-M181	TNCVKMLCTFTGT	0.118	Increasing affinity
657	P-16-13	TNCVKMLCTHTGT	13	nsp16	H10Y	H	10	Y	P-16-13-M182	TNCVKMLCTYTGT	-0.033	Decreasing affinity
658	P-16-13	TNCVKMLCTHTGT	13	nsp16	H10W	H	10	W	P-16-13-M183	TNCVKMLCTWTGT	0.321	Increasing affinity
659	P-16-13	TNCVKMLCTHTGT	13	nsp16	H10D	H	10	D	P-16-13-M184	TNCVKMLCTDTGT	-0.805	Decreasing affinity
660	P-16-13	TNCVKMLCTHTGT	13	nsp16	H10E	H	10	E	P-16-13-M185	TNCVKMLCTETGT	-0.694	Decreasing affinity
661	P-16-13	TNCVKMLCTHTGT	13	nsp16	H10N	H	10	N	P-16-13-M186	TNCVKMLCTNTGT	-0.777	Decreasing affinity
662	P-16-13	TNCVKMLCTHTGT	13	nsp16	H10Q	H	10	Q	P-16-13-M187	TNCVKMLCTQTGT	-0.551	Decreasing affinity
663	P-16-13	TNCVKMLCTHTGT	13	nsp16	H10T	H	10	T	P-16-13-M188	TNCVKMLCTTTGT	-0.501	Decreasing affinity
664	P-16-13	TNCVKMLCTHTGT	13	nsp16	H10K	H	10	K	P-16-13-M189	TNCVKMLCTKTGT	-0.282	Decreasing affinity
665	P-16-13	TNCVKMLCTHTGT	13	nsp16	H10R	H	10	R	P-16-13-M190	TNCVKMLCTRTGT	-0.276	Decreasing affinity
666	P-16-13	TNCVKMLCTHTGT	13	nsp16	T11G	T	11	G	P-16-13-M191	TNCVKMLCTHGGT	-0.182	Decreasing affinity
667	P-16-13	TNCVKMLCTHTGT	13	nsp16	T11P	T	11	P	P-16-13-M192	TNCVKMLCTHPGT	-0.303	Decreasing affinity
668	P-16-13	TNCVKMLCTHTGT	13	nsp16	T11A	T	11	A	P-16-13-M193	TNCVKMLCTHAGT	0.612	Increasing affinity
669	P-16-13	TNCVKMLCTHTGT	13	nsp16	T11S	T	11	S	P-16-13-M194	TNCVKMLCTHSGT	0.02	Increasing affinity
670	P-16-13	TNCVKMLCTHTGT	13	nsp16	T11C	T	11	C	P-16-13-M195	TNCVKMLCTHCGT	-0.079	Decreasing affinity
671	P-16-13	TNCVKMLCTHTGT	13	nsp16	T11V	T	11	V	P-16-13-M196	TNCVKMLCTHVGT	-0.053	Decreasing affinity
672	P-16-13	TNCVKMLCTHTGT	13	nsp16	T11L	T	11	L	P-16-13-M197	TNCVKMLCTHLGT	0.049	Increasing affinity
673	P-16-13	TNCVKMLCTHTGT	13	nsp16	T11I	T	11	I	P-16-13-M198	TNCVKMLCTHIGT	0.035	Increasing affinity
674	P-16-13	TNCVKMLCTHTGT	13	nsp16	T11M	T	11	M	P-16-13-M199	TNCVKMLCTHMGT	-0.023	Decreasing affinity
675	P-16-13	TNCVKMLCTHTGT	13	nsp16	T11F	T	11	F	P-16-13-M200	TNCVKMLCTHFGT	0.356	Increasing affinity
676	P-16-13	TNCVKMLCTHTGT	13	nsp16	T11Y	T	11	Y	P-16-13-M201	TNCVKMLCTHYGT	0.463	Increasing affinity
677	P-16-13	TNCVKMLCTHTGT	13	nsp16	T11W	T	11	W	P-16-13-M202	TNCVKMLCTHWGT	0.455	Increasing affinity
678	P-16-13	TNCVKMLCTHTGT	13	nsp16	T11D	T	11	D	P-16-13-M203	TNCVKMLCTHDGT	0.02	Increasing affinity
679	P-16-13	TNCVKMLCTHTGT	13	nsp16	T11E	T	11	E	P-16-13-M204	TNCVKMLCTHEGT	0.191	Increasing affinity
680	P-16-13	TNCVKMLCTHTGT	13	nsp16	T11N	T	11	N	P-16-13-M205	TNCVKMLCTHNGT	0.051	Increasing affinity
681	P-16-13	TNCVKMLCTHTGT	13	nsp16	T11Q	T	11	Q	P-16-13-M206	TNCVKMLCTHQGT	0.156	Increasing affinity
682	P-16-13	TNCVKMLCTHTGT	13	nsp16	T11H	T	11	H	P-16-13-M207	TNCVKMLCTHHGT	0.279	Increasing affinity
683	P-16-13	TNCVKMLCTHTGT	13	nsp16	T11K	T	11	K	P-16-13-M208	TNCVKMLCTHKGT	0.226	Increasing affinity
684	P-16-13	TNCVKMLCTHTGT	13	nsp16	T11R	T	11	R	P-16-13-M209	TNCVKMLCTHRGT	0.129	Increasing affinity
685	P-16-13	TNCVKMLCTHTGT	13	nsp16	G12A	G	12	A	P-16-13-M210	TNCVKMLCTHTAT	-0.415	Decreasing affinity
686	P-16-13	TNCVKMLCTHTGT	13	nsp16	G12P	G	12	P	P-16-13-M211	TNCVKMLCTHTPT	-1.161	Decreasing affinity
687	P-16-13	TNCVKMLCTHTGT	13	nsp16	G12T	G	12	T	P-16-13-M212	TNCVKMLCTHTTT	-0.314	Decreasing affinity
688	P-16-13	TNCVKMLCTHTGT	13	nsp16	G12S	G	12	S	P-16-13-M213	TNCVKMLCTHTST	-0.38	Decreasing affinity
689	P-16-13	TNCVKMLCTHTGT	13	nsp16	G12C	G	12	C	P-16-13-M214	TNCVKMLCTHTCT	-0.24	Decreasing affinity
690	P-16-13	TNCVKMLCTHTGT	13	nsp16	G12V	G	12	V	P-16-13-M215	TNCVKMLCTHTVT	-0.35	Decreasing affinity
691	P-16-13	TNCVKMLCTHTGT	13	nsp16	G12L	G	12	L	P-16-13-M216	TNCVKMLCTHTLT	-0.544	Decreasing affinity
692	P-16-13	TNCVKMLCTHTGT	13	nsp16	G12I	G	12	I	P-16-13-M217	TNCVKMLCTHTIT	-0.539	Decreasing affinity
693	P-16-13	TNCVKMLCTHTGT	13	nsp16	G12M	G	12	M	P-16-13-M218	TNCVKMLCTHTMT	-0.415	Decreasing affinity
694	P-16-13	TNCVKMLCTHTGT	13	nsp16	G12F	G	12	F	P-16-13-M219	TNCVKMLCTHTFT	-0.04	Decreasing affinity
695	P-16-13	TNCVKMLCTHTGT	13	nsp16	G12Y	G	12	Y	P-16-13-M220	TNCVKMLCTHTYT	0.077	Increasing affinity
696	P-16-13	TNCVKMLCTHTGT	13	nsp16	G12W	G	12	W	P-16-13-M221	TNCVKMLCTHTWT	0.178	Increasing affinity
697	P-16-13	TNCVKMLCTHTGT	13	nsp16	G12D	G	12	D	P-16-13-M222	TNCVKMLCTHTDT	-0.137	Decreasing affinity
698	P-16-13	TNCVKMLCTHTGT	13	nsp16	G12E	G	12	E	P-16-13-M223	TNCVKMLCTHTET	-0.162	Decreasing affinity
699	P-16-13	TNCVKMLCTHTGT	13	nsp16	G12N	G	12	N	P-16-13-M224	TNCVKMLCTHTNT	-0.257	Decreasing affinity
700	P-16-13	TNCVKMLCTHTGT	13	nsp16	G12Q	G	12	Q	P-16-13-M225	TNCVKMLCTHTQT	-0.348	Decreasing affinity
701	P-16-13	TNCVKMLCTHTGT	13	nsp16	G12H	G	12	H	P-16-13-M226	TNCVKMLCTHTHT	-0.249	Decreasing affinity
702	P-16-13	TNCVKMLCTHTGT	13	nsp16	G12K	G	12	K	P-16-13-M227	TNCVKMLCTHTKT	-0.433	Decreasing affinity
703	P-16-13	TNCVKMLCTHTGT	13	nsp16	G12R	G	12	R	P-16-13-M228	TNCVKMLCTHTRT	-0.423	Decreasing affinity
704	P-16-13	TNCVKMLCTHTGT	13	nsp16	T13G	T	13	G	P-16-13-M229	TNCVKMLCTHTGG	0.106	Increasing affinity
705	P-16-13	TNCVKMLCTHTGT	13	nsp16	T13P	T	13	P	P-16-13-M230	TNCVKMLCTHTGP	-0.029	Decreasing affinity
706	P-16-13	TNCVKMLCTHTGT	13	nsp16	T13A	T	13	A	P-16-13-M231	TNCVKMLCTHTGA	-0.137	Decreasing affinity
707	P-16-13	TNCVKMLCTHTGT	13	nsp16	T13S	T	13	S	P-16-13-M232	TNCVKMLCTHTGS	-0.007	Decreasing affinity
708	P-16-13	TNCVKMLCTHTGT	13	nsp16	T13C	T	13	C	P-16-13-M233	TNCVKMLCTHTGC	0.082	Increasing affinity
709	P-16-13	TNCVKMLCTHTGT	13	nsp16	T13V	T	13	V	P-16-13-M234	TNCVKMLCTHTGV	0.137	Increasing affinity
710	P-16-13	TNCVKMLCTHTGT	13	nsp16	T13L	T	13	L	P-16-13-M235	TNCVKMLCTHTGL	0.285	Increasing affinity
711	P-16-13	TNCVKMLCTHTGT	13	nsp16	T13I	T	13	I	P-16-13-M236	TNCVKMLCTHTGI	0.18	Increasing affinity
712	P-16-13	TNCVKMLCTHTGT	13	nsp16	T13M	T	13	M	P-16-13-M237	TNCVKMLCTHTGM	0.137	Increasing affinity
713	P-16-13	TNCVKMLCTHTGT	13	nsp16	T13F	T	13	F	P-16-13-M238	TNCVKMLCTHTGF	0.494	Increasing affinity
714	P-16-13	TNCVKMLCTHTGT	13	nsp16	T13Y	T	13	Y	P-16-13-M239	TNCVKMLCTHTGY	0.527	Increasing affinity
715	P-16-13	TNCVKMLCTHTGT	13	nsp16	T13W	T	13	W	P-16-13-M240	TNCVKMLCTHTGW	0.546	Increasing affinity
716	P-16-13	TNCVKMLCTHTGT	13	nsp16	T13D	T	13	D	P-16-13-M241	TNCVKMLCTHTGD	0.192	Increasing affinity
717	P-16-13	TNCVKMLCTHTGT	13	nsp16	T13E	T	13	E	P-16-13-M242	TNCVKMLCTHTGE	0.172	Increasing affinity
718	P-16-13	TNCVKMLCTHTGT	13	nsp16	T13N	T	13	N	P-16-13-M243	TNCVKMLCTHTGN	0.147	Increasing affinity
719	P-16-13	TNCVKMLCTHTGT	13	nsp16	T13Q	T	13	Q	P-16-13-M244	TNCVKMLCTHTGQ	0.309	Increasing affinity
720	P-16-13	TNCVKMLCTHTGT	13	nsp16	T13H	T	13	H	P-16-13-M245	TNCVKMLCTHTGH	0.448	Increasing affinity
721	P-16-13	TNCVKMLCTHTGT	13	nsp16	T13K	T	13	K	P-16-13-M246	TNCVKMLCTHTGK	0.344	Increasing affinity
722	P-16-13	TNCVKMLCTHTGT	13	nsp16	T13R	T	13	R	P-16-13-M247	TNCVKMLCTHTGR	0.296	Increasing affinity
723	OLP-13	NCVKML	6	nsp14	N1G	N	1	G	OLP-13-M'1	GCVKML	-0.638	Decreasing affinity
724	OLP-13	NCVKML	6	nsp14	N1P	N	1	P	OLP-13-M'2	PCVKML	-1.552	Decreasing affinity
725	OLP-13	NCVKML	6	nsp14	N1T	N	1	T	OLP-13-M'3	TCVKML	-0.695	Decreasing affinity
726	OLP-13	NCVKML	6	nsp14	N1S	N	1	S	OLP-13-M'4	SCVKML	-0.398	Decreasing affinity
727	OLP-13	NCVKML	6	nsp14	N1C	N	1	C	OLP-13-M'5	CCVKML	-0.832	Decreasing affinity
728	OLP-13	NCVKML	6	nsp14	N1V	N	1	V	OLP-13-M'6	VCVKML	-0.517	Decreasing affinity
729	OLP-13	NCVKML	6	nsp14	N1L	N	1	L	OLP-13-M'7	LCVKML	-0.429	Decreasing affinity
730	OLP-13	NCVKML	6	nsp14	N1I	N	1	I	OLP-13-M'8	ICVKML	-0.439	Decreasing affinity
731	OLP-13	NCVKML	6	nsp14	N1M	N	1	M	OLP-13-M'9	MCVKML	-0.541	Decreasing affinity
732	OLP-13	NCVKML	6	nsp14	N1F	N	1	F	OLP-13-M'10	FCVKML	-0.156	Decreasing affinity
733	OLP-13	NCVKML	6	nsp14	N1Y	N	1	Y	OLP-13-M'11	YCVKML	-0.173	Decreasing affinity
734	OLP-13	NCVKML	6	nsp14	N1W	N	1	W	OLP-13-M'12	WCVKML	0.002	Increasing affinity
735	OLP-13	NCVKML	6	nsp14	N1D	N	1	D	OLP-13-M'13	DCVKML	-0.376	Decreasing affinity
736	OLP-13	NCVKML	6	nsp14	N1E	N	1	E	OLP-13-M'14	ECVKML	-0.852	Decreasing affinity
737	OLP-13	NCVKML	6	nsp14	N1A	N	1	A	OLP-13-M'15	ACVKML	-0.577	Decreasing affinity
738	OLP-13	NCVKML	6	nsp14	N1Q	N	1	Q	OLP-13-M'16	QCVKML	-0.845	Decreasing affinity
739	OLP-13	NCVKML	6	nsp14	N1H	N	1	H	OLP-13-M'17	HCVKML	-0.367	Decreasing affinity
740	OLP-13	NCVKML	6	nsp14	N1K	N	1	K	OLP-13-M'18	KCVKML	-0.893	Decreasing affinity
741	OLP-13	NCVKML	6	nsp14	N1R	N	1	R	OLP-13-M'19	RCVKML	-0.725	Decreasing affinity
742	OLP-13	NCVKML	6	nsp14	C2G	C	2	G	OLP-13-M'20	NGVKML	-1.477	Decreasing affinity
743	OLP-13	NCVKML	6	nsp14	C2P	C	2	P	OLP-13-M'21	NPVKML	-1.654	Decreasing affinity
744	OLP-13	NCVKML	6	nsp14	C2T	C	2	T	OLP-13-M'22	NTVKML	-0.942	Decreasing affinity
745	OLP-13	NCVKML	6	nsp14	C2S	C	2	S	OLP-13-M'23	NSVKML	-1.276	Decreasing affinity
746	OLP-13	NCVKML	6	nsp14	C2Y	C	2	Y	OLP-13-M'24	NYVKML	-0.329	Decreasing affinity
747	OLP-13	NCVKML	6	nsp14	C2V	C	2	V	OLP-13-M'25	NVVKML	-0.399	Decreasing affinity
748	OLP-13	NCVKML	6	nsp14	C2L	C	2	L	OLP-13-M'26	NLVKML	-0.275	Decreasing affinity
749	OLP-13	NCVKML	6	nsp14	C2I	C	2	I	OLP-13-M'27	NIVKML	-0.161	Decreasing affinity
750	OLP-13	NCVKML	6	nsp14	C2M	C	2	M	OLP-13-M'28	NMVKML	-0.409	Decreasing affinity
751	OLP-13	NCVKML	6	nsp14	C2F	C	2	F	OLP-13-M'29	NFVKML	-0.245	Decreasing affinity
752	OLP-13	NCVKML	6	nsp14	C2A	C	2	A	OLP-13-M'30	NAVKML	-0.905	Decreasing affinity
753	OLP-13	NCVKML	6	nsp14	C2W	C	2	W	OLP-13-M'31	NWVKML	-0.173	Decreasing affinity
754	OLP-13	NCVKML	6	nsp14	C2D	C	2	D	OLP-13-M'32	NDVKML	-1.532	Decreasing affinity
755	OLP-13	NCVKML	6	nsp14	C2E	C	2	E	OLP-13-M'33	NEVKML	-1.539	Decreasing affinity
756	OLP-13	NCVKML	6	nsp14	C2N	C	2	N	OLP-13-M'34	NNVKML	-1.245	Decreasing affinity
757	OLP-13	NCVKML	6	nsp14	C2Q	C	2	Q	OLP-13-M'35	NQVKML	-0.864	Decreasing affinity
758	OLP-13	NCVKML	6	nsp14	C2H	C	2	H	OLP-13-M'36	NHVKML	-0.599	Decreasing affinity
759	OLP-13	NCVKML	6	nsp14	C2K	C	2	K	OLP-13-M'37	NKVKML	-0.905	Decreasing affinity
760	OLP-13	NCVKML	6	nsp14	C2R	C	2	R	OLP-13-M'38	NRVKML	-0.636	Decreasing affinity
761	OLP-13	NCVKML	6	nsp14	V3G	V	3	G	OLP-13-M'39	NCGKML	-0.964	Decreasing affinity
762	OLP-13	NCVKML	6	nsp14	V3P	V	3	P	OLP-13-M'40	NCPKML	-1.367	Decreasing affinity
763	OLP-13	NCVKML	6	nsp14	V3T	V	3	T	OLP-13-M'41	NCTKML	0.181	Increasing affinity
764	OLP-13	NCVKML	6	nsp14	V3S	V	3	S	OLP-13-M'42	NCSKML	-0.196	Decreasing affinity
765	OLP-13	NCVKML	6	nsp14	V3C	V	3	C	OLP-13-M'43	NCCKML	0.076	Increasing affinity
766	OLP-13	NCVKML	6	nsp14	V3A	V	3	A	OLP-13-M'44	NCAKML	-0.927	Decreasing affinity
767	OLP-13	NCVKML	6	nsp14	V3L	V	3	L	OLP-13-M'45	NCLKML	-0.464	Decreasing affinity
768	OLP-13	NCVKML	6	nsp14	V3I	V	3	I	OLP-13-M'46	NCIKML	-0.301	Decreasing affinity
769	OLP-13	NCVKML	6	nsp14	V3M	V	3	M	OLP-13-M'47	NCMKML	-0.619	Decreasing affinity
770	OLP-13	NCVKML	6	nsp14	V3F	V	3	F	OLP-13-M'48	NCFKML	0.866	Increasing affinity
771	OLP-13	NCVKML	6	nsp14	V3Y	V	3	Y	OLP-13-M'49	NCYKML	0.761	Increasing affinity
772	OLP-13	NCVKML	6	nsp14	V3W	V	3	W	OLP-13-M'50	NCWKML	0.797	Increasing affinity
773	OLP-13	NCVKML	6	nsp14	V3D	V	3	D	OLP-13-M'51	NCDKML	-0.62	Decreasing affinity
774	OLP-13	NCVKML	6	nsp14	V3E	V	3	E	OLP-13-M'52	NCEKML	-0.472	Decreasing affinity
775	OLP-13	NCVKML	6	nsp14	V3N	V	3	N	OLP-13-M'53	NCNKML	-0.04	Decreasing affinity
776	OLP-13	NCVKML	6	nsp14	V3Q	V	3	Q	OLP-13-M'54	NCQKML	0.093	Increasing affinity
777	OLP-13	NCVKML	6	nsp14	V3H	V	3	H	OLP-13-M'55	NCHKML	-0.102	Decreasing affinity
778	OLP-13	NCVKML	6	nsp14	V3K	V	3	K	OLP-13-M'56	NCKKML	0.245	Increasing affinity
779	OLP-13	NCVKML	6	nsp14	V3R	V	3	R	OLP-13-M'57	NCRKML	0.171	Increasing affinity
780	OLP-13	NCVKML	6	nsp14	K4G	K	4	G	OLP-13-M'58	NCVGML	-1.381	Decreasing affinity
781	OLP-13	NCVKML	6	nsp14	K4P	K	4	P	OLP-13-M'59	NCVPML	-1.856	Decreasing affinity
782	OLP-13	NCVKML	6	nsp14	K4T	K	4	T	OLP-13-M'60	NCVTML	-0.887	Decreasing affinity
783	OLP-13	NCVKML	6	nsp14	K4S	K	4	S	OLP-13-M'61	NCVSML	-0.981	Decreasing affinity
784	OLP-13	NCVKML	6	nsp14	K4C	K	4	C	OLP-13-M'62	NCVCML	-1.112	Decreasing affinity
785	OLP-13	NCVKML	6	nsp14	K4V	K	4	V	OLP-13-M'63	NCVVML	-0.918	Decreasing affinity
786	OLP-13	NCVKML	6	nsp14	K4L	K	4	L	OLP-13-M'64	NCVLML	-0.762	Decreasing affinity
787	OLP-13	NCVKML	6	nsp14	K4I	K	4	I	OLP-13-M'65	NCVIML	-0.689	Decreasing affinity
788	OLP-13	NCVKML	6	nsp14	K4M	K	4	M	OLP-13-M'66	NCVMML	-1.262	Decreasing affinity
789	OLP-13	NCVKML	6	nsp14	K4F	K	4	F	OLP-13-M'67	NCVFML	-0.243	Decreasing affinity
790	OLP-13	NCVKML	6	nsp14	K4Y	K	4	Y	OLP-13-M'68	NCVYML	-0.205	Decreasing affinity
791	OLP-13	NCVKML	6	nsp14	K4W	K	4	W	OLP-13-M'69	NCVWML	-0.202	Decreasing affinity
792	OLP-13	NCVKML	6	nsp14	K4D	K	4	D	OLP-13-M'70	NCVDML	-1.39	Decreasing affinity
793	OLP-13	NCVKML	6	nsp14	K4E	K	4	E	OLP-13-M'71	NCVEML	-1.394	Decreasing affinity
794	OLP-13	NCVKML	6	nsp14	K4N	K	4	N	OLP-13-M'72	NCVNML	-0.899	Decreasing affinity
795	OLP-13	NCVKML	6	nsp14	K4Q	K	4	Q	OLP-13-M'73	NCVQML	-0.899	Decreasing affinity
796	OLP-13	NCVKML	6	nsp14	K4H	K	4	H	OLP-13-M'74	NCVHML	-0.55	Decreasing affinity
797	OLP-13	NCVKML	6	nsp14	K4A	K	4	A	OLP-13-M'75	NCVAML	-0.959	Decreasing affinity
798	OLP-13	NCVKML	6	nsp14	K4R	K	4	R	OLP-13-M'76	NCVRML	-1.017	Decreasing affinity
799	OLP-13	NCVKML	6	nsp14	M5G	M	5	G	OLP-13-M'77	NCVKGL	-1.475	Decreasing affinity
800	OLP-13	NCVKML	6	nsp14	M5P	M	5	P	OLP-13-M'78	NCVKPL	-2.265	Decreasing affinity
801	OLP-13	NCVKML	6	nsp14	M5T	M	5	T	OLP-13-M'79	NCVKTL	-0.819	Decreasing affinity
802	OLP-13	NCVKML	6	nsp14	M5S	M	5	S	OLP-13-M'80	NCVKSL	-0.83	Decreasing affinity
803	OLP-13	NCVKML	6	nsp14	M5C	M	5	C	OLP-13-M'81	NCVKCL	-1.034	Decreasing affinity
804	OLP-13	NCVKML	6	nsp14	M5V	M	5	V	OLP-13-M'82	NCVKVL	-1.123	Decreasing affinity
805	OLP-13	NCVKML	6	nsp14	M5L	M	5	L	OLP-13-M'83	NCVKLL	-0.989	Decreasing affinity
806	OLP-13	NCVKML	6	nsp14	M5I	M	5	I	OLP-13-M'84	NCVKIL	-0.999	Decreasing affinity
807	OLP-13	NCVKML	6	nsp14	M5A	M	5	A	OLP-13-M'85	NCVKAL	-1.259	Decreasing affinity
808	OLP-13	NCVKML	6	nsp14	M5F	M	5	F	OLP-13-M'86	NCVKFL	0.063	Increasing affinity
809	OLP-13	NCVKML	6	nsp14	M5Y	M	5	Y	OLP-13-M'87	NCVKYL	0.025	Increasing affinity
810	OLP-13	NCVKML	6	nsp14	M5W	M	5	W	OLP-13-M'88	NCVKWL	0.002	Increasing affinity
811	OLP-13	NCVKML	6	nsp14	M5D	M	5	D	OLP-13-M'89	NCVKDL	-1.355	Decreasing affinity
812	OLP-13	NCVKML	6	nsp14	M5E	M	5	E	OLP-13-M'90	NCVKEL	-0.996	Decreasing affinity
813	OLP-13	NCVKML	6	nsp14	M5N	M	5	N	OLP-13-M'91	NCVKNL	-0.901	Decreasing affinity
814	OLP-13	NCVKML	6	nsp14	M5Q	M	5	Q	OLP-13-M'92	NCVKQL	-0.581	Decreasing affinity
815	OLP-13	NCVKML	6	nsp14	M5H	M	5	H	OLP-13-M'93	NCVKHL	-0.738	Decreasing affinity
816	OLP-13	NCVKML	6	nsp14	M5K	M	5	K	OLP-13-M'94	NCVKKL	-0.133	Decreasing affinity
817	OLP-13	NCVKML	6	nsp14	M5R	M	5	R	OLP-13-M'95	NCVKRL	-0.536	Decreasing affinity
818	OLP-13	NCVKML	6	nsp14	L6G	L	6	G	OLP-13-M'96	NCVKMG	-0.484	Decreasing affinity
819	OLP-13	NCVKML	6	nsp14	L6P	L	6	P	OLP-13-M'97	NCVKMP	-0.89	Decreasing affinity
820	OLP-13	NCVKML	6	nsp14	L6T	L	6	T	OLP-13-M'98	NCVKMT	-0.012	Decreasing affinity
821	OLP-13	NCVKML	6	nsp14	L6S	L	6	S	OLP-13-M'99	NCVKMS	-0.109	Decreasing affinity
822	OLP-13	NCVKML	6	nsp14	L6C	L	6	C	OLP-13-M'100	NCVKMC	-0.134	Decreasing affinity
823	OLP-13	NCVKML	6	nsp14	L6V	L	6	V	OLP-13-M'101	NCVKMV	-0.124	Decreasing affinity
824	OLP-13	NCVKML	6	nsp14	L6A	L	6	A	OLP-13-M'102	NCVKMA	-0.327	Decreasing affinity
825	OLP-13	NCVKML	6	nsp14	L6I	L	6	I	OLP-13-M'103	NCVKMI	-0.093	Decreasing affinity
826	OLP-13	NCVKML	6	nsp14	L6M	L	6	M	OLP-13-M'104	NCVKMM	0.026	Increasing affinity
827	OLP-13	NCVKML	6	nsp14	L6F	L	6	F	OLP-13-M'105	NCVKMF	0.591	Increasing affinity
828	OLP-13	NCVKML	6	nsp14	L6Y	L	6	Y	OLP-13-M'106	NCVKMY	0.8	Increasing affinity
829	OLP-13	NCVKML	6	nsp14	L6W	L	6	W	OLP-13-M'107	NCVKMW	0.702	Increasing affinity
830	OLP-13	NCVKML	6	nsp14	L6D	L	6	D	OLP-13-M'108	NCVKMD	-0.35	Decreasing affinity
831	OLP-13	NCVKML	6	nsp14	L6E	L	6	E	OLP-13-M'109	NCVKME	-0.3	Decreasing affinity
832	OLP-13	NCVKML	6	nsp14	L6N	L	6	N	OLP-13-M'110	NCVKMN	-0.102	Decreasing affinity
833	OLP-13	NCVKML	6	nsp14	L6Q	L	6	Q	OLP-13-M'111	NCVKMQ	0.048	Increasing affinity
834	OLP-13	NCVKML	6	nsp14	L6H	L	6	H	OLP-13-M'112	NCVKMH	0.134	Increasing affinity
835	OLP-13	NCVKML	6	nsp14	L6K	L	6	K	OLP-13-M'113	NCVKMK	-0.049	Decreasing affinity
836	OLP-13	NCVKML	6	nsp14	L6R	L	6	R	OLP-13-M'114	NCVKMR	-0.176	Decreasing affinity
837	OLP-18	NCVKMLCT	8	nsp14	N1G	N	1	G	OLP-18-M'1	GCVKMLCT	-0.105	Decreasing affinity
838	OLP-18	NCVKMLCT	8	nsp14	N1P	N	1	P	OLP-18-M'2	PCVKMLCT	-0.287	Decreasing affinity
839	OLP-18	NCVKMLCT	8	nsp14	N1T	N	1	T	OLP-18-M'3	TCVKMLCT	-0.037	Decreasing affinity
840	OLP-18	NCVKMLCT	8	nsp14	N1S	N	1	S	OLP-18-M'4	SCVKMLCT	-0.053	Decreasing affinity
841	OLP-18	NCVKMLCT	8	nsp14	N1C	N	1	C	OLP-18-M'5	CCVKMLCT	-0.176	Decreasing affinity
842	OLP-18	NCVKMLCT	8	nsp14	N1V	N	1	V	OLP-18-M'6	VCVKMLCT	0.118	Increasing affinity
843	OLP-18	NCVKMLCT	8	nsp14	N1L	N	1	L	OLP-18-M'7	LCVKMLCT	0.241	Increasing affinity
844	OLP-18	NCVKMLCT	8	nsp14	N1I	N	1	I	OLP-18-M'8	ICVKMLCT	0.152	Increasing affinity
845	OLP-18	NCVKMLCT	8	nsp14	N1M	N	1	M	OLP-18-M'9	MCVKMLCT	0.088	Increasing affinity
846	OLP-18	NCVKMLCT	8	nsp14	N1F	N	1	F	OLP-18-M'10	FCVKMLCT	0.415	Increasing affinity
847	OLP-18	NCVKMLCT	8	nsp14	N1Y	N	1	Y	OLP-18-M'11	YCVKMLCT	-0.092	Decreasing affinity
848	OLP-18	NCVKMLCT	8	nsp14	N1W	N	1	W	OLP-18-M'12	WCVKMLCT	0.284	Increasing affinity
849	OLP-18	NCVKMLCT	8	nsp14	N1D	N	1	D	OLP-18-M'13	DCVKMLCT	0.692	Increasing affinity
850	OLP-18	NCVKMLCT	8	nsp14	N1E	N	1	E	OLP-18-M'14	ECVKMLCT	0.141	Increasing affinity
851	OLP-18	NCVKMLCT	8	nsp14	N1A	N	1	A	OLP-18-M'15	ACVKMLCT	0.022	Increasing affinity
852	OLP-18	NCVKMLCT	8	nsp14	N1Q	N	1	Q	OLP-18-M'16	QCVKMLCT	0.068	Increasing affinity
853	OLP-18	NCVKMLCT	8	nsp14	N1H	N	1	H	OLP-18-M'17	HCVKMLCT	0.062	Increasing affinity
854	OLP-18	NCVKMLCT	8	nsp14	N1K	N	1	K	OLP-18-M'18	KCVKMLCT	-0.193	Decreasing affinity
855	OLP-18	NCVKMLCT	8	nsp14	N1R	N	1	R	OLP-18-M'19	RCVKMLCT	0.472	Increasing affinity
856	OLP-18	NCVKMLCT	8	nsp14	C2G	C	2	G	OLP-18-M'20	NGVKMLCT	-0.903	Decreasing affinity
857	OLP-18	NCVKMLCT	8	nsp14	C2P	C	2	P	OLP-18-M'21	NPVKMLCT	-1.328	Decreasing affinity
858	OLP-18	NCVKMLCT	8	nsp14	C2T	C	2	T	OLP-18-M'22	NTVKMLCT	-0.679	Decreasing affinity
859	OLP-18	NCVKMLCT	8	nsp14	C2S	C	2	S	OLP-18-M'23	NSVKMLCT	-0.47	Decreasing affinity
860	OLP-18	NCVKMLCT	8	nsp14	C2Y	C	2	Y	OLP-18-M'24	NYVKMLCT	0.108	Increasing affinity
861	OLP-18	NCVKMLCT	8	nsp14	C2V	C	2	V	OLP-18-M'25	NVVKMLCT	-0.445	Decreasing affinity
862	OLP-18	NCVKMLCT	8	nsp14	C2L	C	2	L	OLP-18-M'26	NLVKMLCT	-0.296	Decreasing affinity
863	OLP-18	NCVKMLCT	8	nsp14	C2I	C	2	I	OLP-18-M'27	NIVKMLCT	-0.326	Decreasing affinity
864	OLP-18	NCVKMLCT	8	nsp14	C2M	C	2	M	OLP-18-M'28	NMVKMLCT	-0.424	Decreasing affinity
865	OLP-18	NCVKMLCT	8	nsp14	C2F	C	2	F	OLP-18-M'29	NFVKMLCT	0.145	Increasing affinity
866	OLP-18	NCVKMLCT	8	nsp14	C2A	C	2	A	OLP-18-M'30	NAVKMLCT	-0.641	Decreasing affinity
867	OLP-18	NCVKMLCT	8	nsp14	C2W	C	2	W	OLP-18-M'31	NWVKMLCT	0.465	Increasing affinity
868	OLP-18	NCVKMLCT	8	nsp14	C2D	C	2	D	OLP-18-M'32	NDVKMLCT	-0.809	Decreasing affinity
869	OLP-18	NCVKMLCT	8	nsp14	C2E	C	2	E	OLP-18-M'33	NEVKMLCT	-0.81	Decreasing affinity
870	OLP-18	NCVKMLCT	8	nsp14	C2N	C	2	N	OLP-18-M'34	NNVKMLCT	-0.678	Decreasing affinity
871	OLP-18	NCVKMLCT	8	nsp14	C2Q	C	2	Q	OLP-18-M'35	NQVKMLCT	-0.567	Decreasing affinity
872	OLP-18	NCVKMLCT	8	nsp14	C2H	C	2	H	OLP-18-M'36	NHVKMLCT	-0.066	Decreasing affinity
873	OLP-18	NCVKMLCT	8	nsp14	C2K	C	2	K	OLP-18-M'37	NKVKMLCT	-0.458	Decreasing affinity
874	OLP-18	NCVKMLCT	8	nsp14	C2R	C	2	R	OLP-18-M'38	NRVKMLCT	-0.446	Decreasing affinity
875	OLP-18	NCVKMLCT	8	nsp14	V3G	V	3	G	OLP-18-M'39	NCGKMLCT	-0.321	Decreasing affinity
876	OLP-18	NCVKMLCT	8	nsp14	V3P	V	3	P	OLP-18-M'40	NCPKMLCT	-0.944	Decreasing affinity
877	OLP-18	NCVKMLCT	8	nsp14	V3T	V	3	T	OLP-18-M'41	NCTKMLCT	0.316	Increasing affinity
878	OLP-18	NCVKMLCT	8	nsp14	V3S	V	3	S	OLP-18-M'42	NCSKMLCT	0.052	Increasing affinity
879	OLP-18	NCVKMLCT	8	nsp14	V3C	V	3	C	OLP-18-M'43	NCCKMLCT	0.004	Increasing affinity
880	OLP-18	NCVKMLCT	8	nsp14	V3A	V	3	A	OLP-18-M'44	NCAKMLCT	0.003	Increasing affinity
881	OLP-18	NCVKMLCT	8	nsp14	V3L	V	3	L	OLP-18-M'45	NCLKMLCT	-0.086	Decreasing affinity
882	OLP-18	NCVKMLCT	8	nsp14	V3I	V	3	I	OLP-18-M'46	NCIKMLCT	-0.035	Decreasing affinity
883	OLP-18	NCVKMLCT	8	nsp14	V3M	V	3	M	OLP-18-M'47	NCMKMLCT	-0.18	Decreasing affinity
884	OLP-18	NCVKMLCT	8	nsp14	V3F	V	3	F	OLP-18-M'48	NCFKMLCT	0.883	Increasing affinity
885	OLP-18	NCVKMLCT	8	nsp14	V3Y	V	3	Y	OLP-18-M'49	NCYKMLCT	1.283	Increasing affinity
886	OLP-18	NCVKMLCT	8	nsp14	V3W	V	3	W	OLP-18-M'50	NCWKMLCT	1.402	Increasing affinity
887	OLP-18	NCVKMLCT	8	nsp14	V3D	V	3	D	OLP-18-M'51	NCDKMLCT	-0.125	Decreasing affinity
888	OLP-18	NCVKMLCT	8	nsp14	V3E	V	3	E	OLP-18-M'52	NCEKMLCT	-0.041	Decreasing affinity
889	OLP-18	NCVKMLCT	8	nsp14	V3N	V	3	N	OLP-18-M'53	NCNKMLCT	0.083	Increasing affinity
890	OLP-18	NCVKMLCT	8	nsp14	V3Q	V	3	Q	OLP-18-M'54	NCQKMLCT	0.048	Increasing affinity
891	OLP-18	NCVKMLCT	8	nsp14	V3H	V	3	H	OLP-18-M'55	NCHKMLCT	0.459	Increasing affinity
892	OLP-18	NCVKMLCT	8	nsp14	V3K	V	3	K	OLP-18-M'56	NCKKMLCT	0.007	Increasing affinity
893	OLP-18	NCVKMLCT	8	nsp14	V3R	V	3	R	OLP-18-M'57	NCRKMLCT	-0.042	Decreasing affinity
894	OLP-18	NCVKMLCT	8	nsp14	K4G	K	4	G	OLP-18-M'58	NCVGMLCT	-0.854	Decreasing affinity
895	OLP-18	NCVKMLCT	8	nsp14	K4P	K	4	P	OLP-18-M'59	NCVPMLCT	-1.559	Decreasing affinity
896	OLP-18	NCVKMLCT	8	nsp14	K4T	K	4	T	OLP-18-M'60	NCVTMLCT	-0.691	Decreasing affinity
897	OLP-18	NCVKMLCT	8	nsp14	K4S	K	4	S	OLP-18-M'61	NCVSMLCT	-0.638	Decreasing affinity
898	OLP-18	NCVKMLCT	8	nsp14	K4C	K	4	C	OLP-18-M'62	NCVCMLCT	-1.029	Decreasing affinity
899	OLP-18	NCVKMLCT	8	nsp14	K4V	K	4	V	OLP-18-M'63	NCVVMLCT	-0.755	Decreasing affinity
900	OLP-18	NCVKMLCT	8	nsp14	K4L	K	4	L	OLP-18-M'64	NCVLMLCT	-0.631	Decreasing affinity
901	OLP-18	NCVKMLCT	8	nsp14	K4I	K	4	I	OLP-18-M'65	NCVIMLCT	-0.524	Decreasing affinity
902	OLP-18	NCVKMLCT	8	nsp14	K4M	K	4	M	OLP-18-M'66	NCVMMLCT	-0.692	Decreasing affinity
903	OLP-18	NCVKMLCT	8	nsp14	K4F	K	4	F	OLP-18-M'67	NCVFMLCT	-0.019	Decreasing affinity
904	OLP-18	NCVKMLCT	8	nsp14	K4Y	K	4	Y	OLP-18-M'68	NCVYMLCT	-0.094	Decreasing affinity
905	OLP-18	NCVKMLCT	8	nsp14	K4W	K	4	W	OLP-18-M'69	NCVWMLCT	0.02	Increasing affinity
906	OLP-18	NCVKMLCT	8	nsp14	K4D	K	4	D	OLP-18-M'70	NCVDMLCT	-1.17	Decreasing affinity
907	OLP-18	NCVKMLCT	8	nsp14	K4E	K	4	E	OLP-18-M'71	NCVEMLCT	-1.235	Decreasing affinity
908	OLP-18	NCVKMLCT	8	nsp14	K4N	K	4	N	OLP-18-M'72	NCVNMLCT	-0.599	Decreasing affinity
909	OLP-18	NCVKMLCT	8	nsp14	K4Q	K	4	Q	OLP-18-M'73	NCVQMLCT	-0.657	Decreasing affinity
910	OLP-18	NCVKMLCT	8	nsp14	K4H	K	4	H	OLP-18-M'74	NCVHMLCT	-0.153	Decreasing affinity
911	OLP-18	NCVKMLCT	8	nsp14	K4A	K	4	A	OLP-18-M'75	NCVAMLCT	-0.804	Decreasing affinity
912	OLP-18	NCVKMLCT	8	nsp14	K4R	K	4	R	OLP-18-M'76	NCVRMLCT	-0.669	Decreasing affinity
913	OLP-18	NCVKMLCT	8	nsp14	M5G	M	5	G	OLP-18-M'77	NCVKGLCT	-0.345	Decreasing affinity
914	OLP-18	NCVKMLCT	8	nsp14	M5P	M	5	P	OLP-18-M'78	NCVKPLCT	-0.72	Decreasing affinity
915	OLP-18	NCVKMLCT	8	nsp14	M5T	M	5	T	OLP-18-M'79	NCVKTLCT	-0.273	Decreasing affinity
916	OLP-18	NCVKMLCT	8	nsp14	M5S	M	5	S	OLP-18-M'80	NCVKSLCT	-0.207	Decreasing affinity
917	OLP-18	NCVKMLCT	8	nsp14	M5C	M	5	C	OLP-18-M'81	NCVKCLCT	-0.301	Decreasing affinity
918	OLP-18	NCVKMLCT	8	nsp14	M5V	M	5	V	OLP-18-M'82	NCVKVLCT	0.163	Increasing affinity
919	OLP-18	NCVKMLCT	8	nsp14	M5L	M	5	L	OLP-18-M'83	NCVKLLCT	0.618	Increasing affinity
920	OLP-18	NCVKMLCT	8	nsp14	M5I	M	5	I	OLP-18-M'84	NCVKILCT	0.127	Increasing affinity
921	OLP-18	NCVKMLCT	8	nsp14	M5A	M	5	A	OLP-18-M'85	NCVKALCT	-0.06	Decreasing affinity
922	OLP-18	NCVKMLCT	8	nsp14	M5F	M	5	F	OLP-18-M'86	NCVKFLCT	0.709	Increasing affinity
923	OLP-18	NCVKMLCT	8	nsp14	M5Y	M	5	Y	OLP-18-M'87	NCVKYLCT	1.006	Increasing affinity
924	OLP-18	NCVKMLCT	8	nsp14	M5W	M	5	W	OLP-18-M'88	NCVKWLCT	0.994	Increasing affinity
925	OLP-18	NCVKMLCT	8	nsp14	M5D	M	5	D	OLP-18-M'89	NCVKDLCT	-0.68	Decreasing affinity
926	OLP-18	NCVKMLCT	8	nsp14	M5E	M	5	E	OLP-18-M'90	NCVKELCT	-0.471	Decreasing affinity
927	OLP-18	NCVKMLCT	8	nsp14	M5N	M	5	N	OLP-18-M'91	NCVKNLCT	-0.236	Decreasing affinity
928	OLP-18	NCVKMLCT	8	nsp14	M5Q	M	5	Q	OLP-18-M'92	NCVKQLCT	-0.199	Decreasing affinity
929	OLP-18	NCVKMLCT	8	nsp14	M5H	M	5	H	OLP-18-M'93	NCVKHLCT	0.293	Increasing affinity
930	OLP-18	NCVKMLCT	8	nsp14	M5K	M	5	K	OLP-18-M'94	NCVKKLCT	-0.065	Decreasing affinity
931	OLP-18	NCVKMLCT	8	nsp14	M5R	M	5	R	OLP-18-M'95	NCVKRLCT	-0.143	Decreasing affinity
932	OLP-18	NCVKMLCT	8	nsp14	L6G	L	6	G	OLP-18-M'96	NCVKMGCT	-0.873	Decreasing affinity
933	OLP-18	NCVKMLCT	8	nsp14	L6P	L	6	P	OLP-18-M'97	NCVKMPCT	-1.616	Decreasing affinity
934	OLP-18	NCVKMLCT	8	nsp14	L6T	L	6	T	OLP-18-M'98	NCVKMTCT	-0.483	Decreasing affinity
935	OLP-18	NCVKMLCT	8	nsp14	L6S	L	6	S	OLP-18-M'99	NCVKMSCT	-0.591	Decreasing affinity
936	OLP-18	NCVKMLCT	8	nsp14	L6C	L	6	C	OLP-18-M'100	NCVKMCCT	-0.591	Decreasing affinity
937	OLP-18	NCVKMLCT	8	nsp14	L6V	L	6	V	OLP-18-M'101	NCVKMVCT	-0.407	Decreasing affinity
938	OLP-18	NCVKMLCT	8	nsp14	L6A	L	6	A	OLP-18-M'102	NCVKMACT	-0.541	Decreasing affinity
939	OLP-18	NCVKMLCT	8	nsp14	L6I	L	6	I	OLP-18-M'103	NCVKMICT	-0.31	Decreasing affinity
940	OLP-18	NCVKMLCT	8	nsp14	L6M	L	6	M	OLP-18-M'104	NCVKMMCT	-0.163	Decreasing affinity
941	OLP-18	NCVKMLCT	8	nsp14	L6F	L	6	F	OLP-18-M'105	NCVKMFCT	0.271	Increasing affinity
942	OLP-18	NCVKMLCT	8	nsp14	L6Y	L	6	Y	OLP-18-M'106	NCVKMYCT	0.524	Increasing affinity
943	OLP-18	NCVKMLCT	8	nsp14	L6W	L	6	W	OLP-18-M'107	NCVKMWCT	0.408	Increasing affinity
944	OLP-18	NCVKMLCT	8	nsp14	L6D	L	6	D	OLP-18-M'108	NCVKMDCT	-1.19	Decreasing affinity
945	OLP-18	NCVKMLCT	8	nsp14	L6E	L	6	E	OLP-18-M'109	NCVKMECT	-1.123	Decreasing affinity
946	OLP-18	NCVKMLCT	8	nsp14	L6N	L	6	N	OLP-18-M'110	NCVKMNCT	-0.549	Decreasing affinity
947	OLP-18	NCVKMLCT	8	nsp14	L6Q	L	6	Q	OLP-18-M'111	NCVKMQCT	-0.429	Decreasing affinity
948	OLP-18	NCVKMLCT	8	nsp14	L6H	L	6	H	OLP-18-M'112	NCVKMHCT	-0.33	Decreasing affinity
949	OLP-18	NCVKMLCT	8	nsp14	L6K	L	6	K	OLP-18-M'113	NCVKMKCT	-0.461	Decreasing affinity
950	OLP-18	NCVKMLCT	8	nsp14	L6R	L	6	R	OLP-18-M'114	NCVKMRCT	-0.559	Decreasing affinity
951	OLP-18	NCVKMLCT	8	nsp14	C7G	C	7	G	OLP-18-M'115	NCVKMLGT	-0.152	Decreasing affinity
952	OLP-18	NCVKMLCT	8	nsp14	C7P	C	7	P	OLP-18-M'116	NCVKMLPT	-0.543	Decreasing affinity
953	OLP-18	NCVKMLCT	8	nsp14	C7T	C	7	T	OLP-18-M'117	NCVKMLTT	0.129	Increasing affinity
954	OLP-18	NCVKMLCT	8	nsp14	C7S	C	7	S	OLP-18-M'118	NCVKMLST	0.001	Increasing affinity
955	OLP-18	NCVKMLCT	8	nsp14	C7Y	C	7	Y	OLP-18-M'119	NCVKMLYT	0.406	Increasing affinity
956	OLP-18	NCVKMLCT	8	nsp14	C7V	C	7	V	OLP-18-M'120	NCVKMLVT	0.053	Increasing affinity
957	OLP-18	NCVKMLCT	8	nsp14	C7L	C	7	L	OLP-18-M'121	NCVKMLAT	0.0541	Increasing affinity
958	OLP-18	NCVKMLCT	8	nsp14	C7I	C	7	I	OLP-18-M'122	NCVKMLIT	0.059	Increasing affinity
959	OLP-18	NCVKMLCT	8	nsp14	C7M	C	7	M	OLP-18-M'123	NCVKMLMT	0.058	Increasing affinity
960	OLP-18	NCVKMLCT	8	nsp14	C7F	C	7	F	OLP-18-M'124	NCVKMLFT	0.512	Increasing affinity
961	OLP-18	NCVKMLCT	8	nsp14	C7A	C	7	A	OLP-18-M'125	NCVKMLYT	0.406	Increasing affinity
962	OLP-18	NCVKMLCT	8	nsp14	C7W	C	7	W	OLP-18-M'126	NCVKMLWT	0.649	Increasing affinity
963	OLP-18	NCVKMLCT	8	nsp14	C7D	C	7	D	OLP-18-M'127	NCVKMLDT	-0.336	Decreasing affinity
964	OLP-18	NCVKMLCT	8	nsp14	C7E	C	7	E	OLP-18-M'128	NCVKMLET	-0.287	Decreasing affinity
965	OLP-18	NCVKMLCT	8	nsp14	C7N	C	7	N	OLP-18-M'129	NCVKMLNT	0.016	Increasing affinity
966	OLP-18	NCVKMLCT	8	nsp14	C7Q	C	7	Q	OLP-18-M'130	NCVKMLQT	0.085	Increasing affinity
967	OLP-18	NCVKMLCT	8	nsp14	C7H	C	7	H	OLP-18-M'131	NCVKMLHT	0.413	Increasing affinity
968	OLP-18	NCVKMLCT	8	nsp14	C7K	C	7	K	OLP-18-M'132	NCVKMLKT	0.064	Increasing affinity
969	OLP-18	NCVKMLCT	8	nsp14	C7R	C	7	R	OLP-18-M'133	NCVKMLRT	0.22	Increasing affinity
970	OLP-18	NCVKMLCT	8	nsp14	T8G	T	8	G	OLP-18-M'134	NCVKMLCG	-0.297	Decreasing affinity
971	OLP-18	NCVKMLCT	8	nsp14	T8P	T	8	P	OLP-18-M'135	NCVKMLCP	-0.063	Decreasing affinity
972	OLP-18	NCVKMLCT	8	nsp14	T8S	T	8	S	OLP-18-M'136	NCVKMLCS	-0.111	Decreasing affinity
973	OLP-18	NCVKMLCT	8	nsp14	T8C	T	8	C	OLP-18-M'137	NCVKMLCC	0.012	Increasing affinity
974	OLP-18	NCVKMLCT	8	nsp14	T8Y	T	8	Y	OLP-18-M'138	NCVKMLCY	0.36	Increasing affinity
975	OLP-18	NCVKMLCT	8	nsp14	T8V	T	8	V	OLP-18-M'139	NCVKMLCV	-0.385	Decreasing affinity
976	OLP-18	NCVKMLCT	8	nsp14	T8L	T	8	L	OLP-18-M'140	NCVKMLCL	-0.054	Decreasing affinity
977	OLP-18	NCVKMLCT	8	nsp14	T8I	T	8	I	OLP-18-M'141	NCVKMLCI	-0.464	Decreasing affinity
978	OLP-18	NCVKMLCT	8	nsp14	T8M	T	8	M	OLP-18-M'142	NCVKMLCM	-0.253	Decreasing affinity
979	OLP-18	NCVKMLCT	8	nsp14	T8F	T	8	F	OLP-18-M'143	NCVKMLCF	0.238	Increasing affinity
980	OLP-18	NCVKMLCT	8	nsp14	T8A	T	8	A	OLP-18-M'144	NCVKMLCA	-0.433	Decreasing affinity
981	OLP-18	NCVKMLCT	8	nsp14	T8W	T	8	W	OLP-18-M'145	NCVKMLCW	0.405	Increasing affinity
982	OLP-18	NCVKMLCT	8	nsp14	T8D	T	8	D	OLP-18-M'146	NCVKMLCD	-0.185	Decreasing affinity
983	OLP-18	NCVKMLCT	8	nsp14	T8E	T	8	E	OLP-18-M'147	NCVKMLCE	0.004	Increasing affinity
984	OLP-18	NCVKMLCT	8	nsp14	T8N	T	8	N	OLP-18-M'148	NCVKMLCN	-0.05	Decreasing affinity
985	OLP-18	NCVKMLCT	8	nsp14	T8Q	T	8	Q	OLP-18-M'149	NCVKMLCQ	0.16	Increasing affinity
986	OLP-18	NCVKMLCT	8	nsp14	T8H	T	8	H	OLP-18-M'150	NCVKMLCH	0.27	Increasing affinity
987	OLP-18	NCVKMLCT	8	nsp14	T8K	T	8	K	OLP-18-M'151	NCVKMLCK	0.119	Increasing affinity
988	OLP-18	NCVKMLCT	8	nsp14	T8R	T	8	R	OLP-18-M'152	NCVKMLCR	0.367	Increasing affinity
989	P-14-14	PANSTVLSFCAFAV	14	nsp14	P1G	P	1	G	P-14-14-M1	GANSTVLSFCAFAV	-1.122	Decreasing affinity
990	P-14-14	PANSTVLSFCAFAV	14	nsp14	P1A	P	1	A	P-14-14-M2	AANSTVLSFCAFAV	-0.278	Decreasing affinity
991	P-14-14	PANSTVLSFCAFAV	14	nsp14	P1T	P	1	T	P-14-14-M3	TANSTVLSFCAFAV	-0.093	Decreasing affinity
992	P-14-14	PANSTVLSFCAFAV	14	nsp14	P1S	P	1	S	P-14-14-M4	SANSTVLSFCAFAV	0.224	Increasing affinity
993	P-14-14	PANSTVLSFCAFAV	14	nsp14	P1C	P	1	C	P-14-14-M5	CANSTVLSFCAFAV	-0.424	Decreasing affinity
994	P-14-14	PANSTVLSFCAFAV	14	nsp14	P1V	P	1	V	P-14-14-M6	VANSTVLSFCAFAV	-0.726	Decreasing affinity
995	P-14-14	PANSTVLSFCAFAV	14	nsp14	P1L	P	1	L	P-14-14-M7	LANSTVLSFCAFAV	-0.394	Decreasing affinity
996	P-14-14	PANSTVLSFCAFAV	14	nsp14	P1I	P	1	I	P-14-14-M8	IANSTVLSFCAFAV	-0.343	Decreasing affinity
997	P-14-14	PANSTVLSFCAFAV	14	nsp14	P1M	P	1	M	P-14-14-M9	MANSTVLSFCAFAV	-0.552	Decreasing affinity
998	P-14-14	PANSTVLSFCAFAV	14	nsp14	P1F	P	1	F	P-14-14-M10	FANSTVLSFCAFAV	0.567	Increasing affinity
999	P-14-14	PANSTVLSFCAFAV	14	nsp14	P1Y	P	1	Y	P-14-14-M11	YANSTVLSFCAFAV	0.489	Increasing affinity
1000	P-14-14	PANSTVLSFCAFAV	14	nsp14	P1W	P	1	W	P-14-14-M12	WANSTVLSFCAFAV	0.863	Increasing affinity
1001	P-14-14	PANSTVLSFCAFAV	14	nsp14	P1D	P	1	D	P-14-14-M13	DANSTVLSFCAFAV	-0.663	Decreasing affinity
1002	P-14-14	PANSTVLSFCAFAV	14	nsp14	P1E	P	1	E	P-14-14-M14	EANSTVLSFCAFAV	-0.299	Decreasing affinity
1003	P-14-14	PANSTVLSFCAFAV	14	nsp14	P1N	P	1	N	P-14-14-M15	NANSTVLSFCAFAV	-0.467	Decreasing affinity
1004	P-14-14	PANSTVLSFCAFAV	14	nsp14	P1Q	P	1	Q	P-14-14-M16	QANSTVLSFCAFAV	0.516	Increasing affinity
1005	P-14-14	PANSTVLSFCAFAV	14	nsp14	P1H	P	1	H	P-14-14-M17	HANSTVLSFCAFAV	-0.114	Decreasing affinity
1006	P-14-14	PANSTVLSFCAFAV	14	nsp14	P1K	P	1	K	P-14-14-M18	KANSTVLSFCAFAV	-0.143	Decreasing affinity
1007	P-14-14	PANSTVLSFCAFAV	14	nsp14	P1R	P	1	R	P-14-14-M19	RANSTVLSFCAFAV	0.307	Increasing affinity
1008	P-14-14	PANSTVLSFCAFAV	14	nsp14	A2G	A	2	G	P-14-14-M20	PGNSTVLSFCAFAV	-0.137	Decreasing affinity
1009	P-14-14	PANSTVLSFCAFAV	14	nsp14	A2P	A	2	P	P-14-14-M21	PPNSTVLSFCAFAV	0.022	Increasing affinity
1010	P-14-14	PANSTVLSFCAFAV	14	nsp14	A2T	A	2	T	P-14-14-M22	PTNSTVLSFCAFAV	0.51	Increasing affinity
1011	P-14-14	PANSTVLSFCAFAV	14	nsp14	A2S	A	2	S	P-14-14-M23	PSNSTVLSFCAFAV	0.525	Increasing affinity
1012	P-14-14	PANSTVLSFCAFAV	14	nsp14	A2C	A	2	C	P-14-14-M24	PCNSTVLSFCAFAV	0.318	Increasing affinity
1013	P-14-14	PANSTVLSFCAFAV	14	nsp14	A2V	A	2	V	P-14-14-M25	PVNSTVLSFCAFAV	0.402	Increasing affinity
1014	P-14-14	PANSTVLSFCAFAV	14	nsp14	A2L	A	2	L	P-14-14-M26	PLNSTVLSFCAFAV	0.664	Increasing affinity
1015	P-14-14	PANSTVLSFCAFAV	14	nsp14	A2I	A	2	I	P-14-14-M27	PINSTVLSFCAFAV	0.686	Increasing affinity
1016	P-14-14	PANSTVLSFCAFAV	14	nsp14	A2M	A	2	M	P-14-14-M28	PMNSTVLSFCAFAV	0.496	Increasing affinity
1017	P-14-14	PANSTVLSFCAFAV	14	nsp14	A2F	A	2	F	P-14-14-M29	PFNSTVLSFCAFAV	1.261	Increasing affinity
1018	P-14-14	PANSTVLSFCAFAV	14	nsp14	A2Y	A	2	Y	P-14-14-M30	PYNSTVLSFCAFAV	1.425	Increasing affinity
1019	P-14-14	PANSTVLSFCAFAV	14	nsp14	A2W	A	2	W	P-14-14-M31	PWNSTVLSFCAFAV	1.693	Increasing affinity
1020	P-14-14	PANSTVLSFCAFAV	14	nsp14	A2D	A	2	D	P-14-14-M32	PDNSTVLSFCAFAV	0.383	Increasing affinity
1021	P-14-14	PANSTVLSFCAFAV	14	nsp14	A2E	A	2	E	P-14-14-M33	PENSTVLSFCAFAV	0.483	Increasing affinity
1022	P-14-14	PANSTVLSFCAFAV	14	nsp14	A2N	A	2	N	P-14-14-M34	PNNSTVLSFCAFAV	0.292	Increasing affinity
1023	P-14-14	PANSTVLSFCAFAV	14	nsp14	A2Q	A	2	Q	P-14-14-M35	PQNSTVLSFCAFAV	0.347	Increasing affinity
1024	P-14-14	PANSTVLSFCAFAV	14	nsp14	A2H	A	2	H	P-14-14-M36	PHNSTVLSFCAFAV	0.907	Increasing affinity
1025	P-14-14	PANSTVLSFCAFAV	14	nsp14	A2K	A	2	K	P-14-14-M37	PKNSTVLSFCAFAV	0.194	Increasing affinity
1026	P-14-14	PANSTVLSFCAFAV	14	nsp14	A2R	A	2	R	P-14-14-M38	PRNSTVLSFCAFAV	0.313	Increasing affinity
1027	P-14-14	PANSTVLSFCAFAV	14	nsp14	N3G	N	3	G	P-14-14-M39	PAGSTVLSFCAFAV	-0.593	Decreasing affinity
1028	P-14-14	PANSTVLSFCAFAV	14	nsp14	N3P	N	3	P	P-14-14-M40	PAPSTVLSFCAFAV	-1.138	Decreasing affinity
1029	P-14-14	PANSTVLSFCAFAV	14	nsp14	N3T	N	3	T	P-14-14-M41	PATSTVLSFCAFAV	-0.602	Decreasing affinity
1030	P-14-14	PANSTVLSFCAFAV	14	nsp14	N3S	N	3	S	P-14-14-M42	PASSTVLSFCAFAV	-0.526	Decreasing affinity
1031	P-14-14	PANSTVLSFCAFAV	14	nsp14	N3C	N	3	C	P-14-14-M43	PACSTVLSFCAFAV	-0.753	Decreasing affinity
1032	P-14-14	PANSTVLSFCAFAV	14	nsp14	N3V	N	3	V	P-14-14-M44	PAVSTVLSFCAFAV	-0.465	Decreasing affinity
1033	P-14-14	PANSTVLSFCAFAV	14	nsp14	N3L	N	3	L	P-14-14-M45	PALSTVLSFCAFAV	-0.344	Decreasing affinity
1034	P-14-14	PANSTVLSFCAFAV	14	nsp14	N3I	N	3	I	P-14-14-M46	PAISTVLSFCAFAV	-0.34	Decreasing affinity
1035	P-14-14	PANSTVLSFCAFAV	14	nsp14	N3M	N	3	M	P-14-14-M47	PAMSTVLSFCAFAV	-0.465	Decreasing affinity
1036	P-14-14	PANSTVLSFCAFAV	14	nsp14	N3F	N	3	F	P-14-14-M48	PAFSTVLSFCAFAV	-0.04	Decreasing affinity
1037	P-14-14	PANSTVLSFCAFAV	14	nsp14	N3Y	N	3	Y	P-14-14-M49	PAYSTVLSFCAFAV	-0.179	Decreasing affinity
1038	P-14-14	PANSTVLSFCAFAV	14	nsp14	N3W	N	3	W	P-14-14-M50	PAWSTVLSFCAFAV	0.092	Increasing affinity
1039	P-14-14	PANSTVLSFCAFAV	14	nsp14	N3D	N	3	D	P-14-14-M51	PADSTVLSFCAFAV	0.104	Increasing affinity
1040	P-14-14	PANSTVLSFCAFAV	14	nsp14	N3E	N	3	E	P-14-14-M52	PAESTVLSFCAFAV	-0.563	Decreasing affinity
1041	P-14-14	PANSTVLSFCAFAV	14	nsp14	N3A	N	3	A	P-14-14-M53	PAASTVLSFCAFAV	-0.645	Decreasing affinity
1042	P-14-14	PANSTVLSFCAFAV	14	nsp14	N3Q	N	3	Q	P-14-14-M54	PAQSTVLSFCAFAV	-0.585	Decreasing affinity
1043	P-14-14	PANSTVLSFCAFAV	14	nsp14	N3H	N	3	H	P-14-14-M55	PAHSTVLSFCAFAV	-0.125	Decreasing affinity
1044	P-14-14	PANSTVLSFCAFAV	14	nsp14	N3K	N	3	K	P-14-14-M56	PAKSTVLSFCAFAV	-0.794	Decreasing affinity
1045	P-14-14	PANSTVLSFCAFAV	14	nsp14	N3R	N	3	R	P-14-14-M57	PARSTVLSFCAFAV	-0.612	Decreasing affinity
1046	P-14-14	PANSTVLSFCAFAV	14	nsp14	S4G	S	4	G	P-14-14-M58	PANGTVLSFCAFAV	-0.619	Decreasing affinity
1047	P-14-14	PANSTVLSFCAFAV	14	nsp14	S4P	S	4	P	P-14-14-M59	PANPTVLSFCAFAV	-0.44	Decreasing affinity
1048	P-14-14	PANSTVLSFCAFAV	14	nsp14	S4T	S	4	T	P-14-14-M60	PANTTVLSFCAFAV	-0.369	Decreasing affinity
1049	P-14-14	PANSTVLSFCAFAV	14	nsp14	S4A	S	4	A	P-14-14-M61	PANATVLSFCAFAV	-0.685	Decreasing affinity
1050	P-14-14	PANSTVLSFCAFAV	14	nsp14	S4C	S	4	C	P-14-14-M62	PANCTVLSFCAFAV	-0.304	Decreasing affinity
1051	P-14-14	PANSTVLSFCAFAV	14	nsp14	S4V	S	4	V	P-14-14-M63	PANVTVLSFCAFAV	-0.466	Decreasing affinity
1052	P-14-14	PANSTVLSFCAFAV	14	nsp14	S4L	S	4	L	P-14-14-M64	PANLTVLSFCAFAV	-0.394	Decreasing affinity
1053	P-14-14	PANSTVLSFCAFAV	14	nsp14	S4I	S	4	I	P-14-14-M65	PANITVLSFCAFAV	-0.444	Decreasing affinity
1054	P-14-14	PANSTVLSFCAFAV	14	nsp14	S4M	S	4	M	P-14-14-M66	PANMTVLSFCAFAV	-0.474	Decreasing affinity
1055	P-14-14	PANSTVLSFCAFAV	14	nsp14	S4F	S	4	F	P-14-14-M67	PANFTVLSFCAFAV	-0.354	Decreasing affinity
1056	P-14-14	PANSTVLSFCAFAV	14	nsp14	S4Y	S	4	Y	P-14-14-M68	PANYTVLSFCAFAV	-0.187	Decreasing affinity
1057	P-14-14	PANSTVLSFCAFAV	14	nsp14	S4W	S	4	W	P-14-14-M69	PANWTVLSFCAFAV	-0.209	Decreasing affinity
1058	P-14-14	PANSTVLSFCAFAV	14	nsp14	S4D	S	4	D	P-14-14-M70	PANDTVLSFCAFAV	-0.349	Decreasing affinity
1059	P-14-14	PANSTVLSFCAFAV	14	nsp14	S4E	S	4	E	P-14-14-M71	PANETVLSFCAFAV	-0.454	Decreasing affinity
1060	P-14-14	PANSTVLSFCAFAV	14	nsp14	S4N	S	4	N	P-14-14-M72	PANNTVLSFCAFAV	-0.286	Decreasing affinity
1061	P-14-14	PANSTVLSFCAFAV	14	nsp14	S4Q	S	4	Q	P-14-14-M73	PANQTVLSFCAFAV	-0.325	Decreasing affinity
1062	P-14-14	PANSTVLSFCAFAV	14	nsp14	S4H	S	4	H	P-14-14-M74	PANHTVLSFCAFAV	-0.166	Decreasing affinity
1063	P-14-14	PANSTVLSFCAFAV	14	nsp14	S4K	S	4	K	P-14-14-M75	PANKTVLSFCAFAV	-0.259	Decreasing affinity
1064	P-14-14	PANSTVLSFCAFAV	14	nsp14	S4R	S	4	R	P-14-14-M76	PANRTVLSFCAFAV	-0.12	Decreasing affinity
1065	P-14-14	PANSTVLSFCAFAV	14	nsp14	T5A	T	5	A	P-14-14-M77	PANSAVLSFCAFAV	1.079	Increasing affinity
1066	P-14-14	PANSTVLSFCAFAV	14	nsp14	T5P	T	5	P	P-14-14-M78	PANSPVLSFCAFAV	-0.212	Decreasing affinity
1067	P-14-14	PANSTVLSFCAFAV	14	nsp14	T5G	T	5	G	P-14-14-M79	PANSGVLSFCAFAV	-0.477	Decreasing affinity
1068	P-14-14	PANSTVLSFCAFAV	14	nsp14	T5S	T	5	S	P-14-14-M80	PANSSVLSFCAFAV	-0.13	Decreasing affinity
1069	P-14-14	PANSTVLSFCAFAV	14	nsp14	T5C	T	5	C	P-14-14-M81	PANSCVLSFCAFAV	-0.137	Decreasing affinity
1070	P-14-14	PANSTVLSFCAFAV	14	nsp14	T5V	T	5	V	P-14-14-M82	PANSVVLSFCAFAV	-0.222	Decreasing affinity
1071	P-14-14	PANSTVLSFCAFAV	14	nsp14	T5L	T	5	L	P-14-14-M83	PANSLVLSFCAFAV	-0.158	Decreasing affinity
1072	P-14-14	PANSTVLSFCAFAV	14	nsp14	T5I	T	5	I	P-14-14-M84	PANSIVLSFCAFAV	-0.147	Decreasing affinity
1073	P-14-14	PANSTVLSFCAFAV	14	nsp14	T5M	T	5	M	P-14-14-M85	PANSMVLSFCAFAV	-0.189	Decreasing affinity
1074	P-14-14	PANSTVLSFCAFAV	14	nsp14	T5F	T	5	F	P-14-14-M86	PANSFVLSFCAFAV	0.08	Increasing affinity
1075	P-14-14	PANSTVLSFCAFAV	14	nsp14	T5Y	T	5	Y	P-14-14-M87	PANSYVLSFCAFAV	0.341	Increasing affinity
1076	P-14-14	PANSTVLSFCAFAV	14	nsp14	T5W	T	5	W	P-14-14-M88	PANSWVLSFCAFAV	0.235	Increasing affinity
1077	P-14-14	PANSTVLSFCAFAV	14	nsp14	T5D	T	5	D	P-14-14-M89	PANSDVLSFCAFAV	-0.268	Decreasing affinity
1078	P-14-14	PANSTVLSFCAFAV	14	nsp14	T5E	T	5	E	P-14-14-M90	PANSEVLSFCAFAV	0.039	Decreasing affinity
1079	P-14-14	PANSTVLSFCAFAV	14	nsp14	T5N	T	5	N	P-14-14-M91	PANSNVLSFCAFAV	-0.088	Decreasing affinity
1080	P-14-14	PANSTVLSFCAFAV	14	nsp14	T5Q	T	5	Q	P-14-14-M92	PANSQVLSFCAFAV	-0.162	Decreasing affinity
1081	P-14-14	PANSTVLSFCAFAV	14	nsp14	T5H	T	5	H	P-14-14-M93	PANSHVLSFCAFAV	0.278	Increasing affinity
1082	P-14-14	PANSTVLSFCAFAV	14	nsp14	T5K	T	5	K	P-14-14-M94	PANSKVLSFCAFAV	0.176	Increasing affinity
1083	P-14-14	PANSTVLSFCAFAV	14	nsp14	T5R	T	5	R	P-14-14-M95	PANSRVLSFCAFAV	0.165	Increasing affinity
1084	P-14-14	PANSTVLSFCAFAV	14	nsp14	V6G	V	6	G	P-14-14-M96	PANSTGLSFCAFAV	-0.507	Decreasing affinity
1085	P-14-14	PANSTVLSFCAFAV	14	nsp14	V6P	V	6	P	P-14-14-M97	PANSTPLSFCAFAV	-0.848	Decreasing affinity
1086	P-14-14	PANSTVLSFCAFAV	14	nsp14	V6T	V	6	T	P-14-14-M98	PANSTTLSFCAFAV	0.168	Increasing affinity
1087	P-14-14	PANSTVLSFCAFAV	14	nsp14	V6S	V	6	S	P-14-14-M99	PANSTSLSFCAFAV	-0.072	Decreasing affinity
1088	P-14-14	PANSTVLSFCAFAV	14	nsp14	V6C	V	6	C	P-14-14-M100	PANSTCLSFCAFAV	-0.012	Decreasing affinity
1089	P-14-14	PANSTVLSFCAFAV	14	nsp14	V6A	V	6	A	P-14-14-M101	PANSTALSFCAFAV	-0.258	Decreasing affinity
1090	P-14-14	PANSTVLSFCAFAV	14	nsp14	V6L	V	6	L	P-14-14-M102	PANSTLLSFCAFAV	-0.152	Decreasing affinity
1091	P-14-14	PANSTVLSFCAFAV	14	nsp14	V6I	V	6	I	P-14-14-M103	PANSTILSFCAFAV	0.075	Increasing affinity
1092	P-14-14	PANSTVLSFCAFAV	14	nsp14	V6M	V	6	M	P-14-14-M104	PANSTMLSFCAFAV	-0.182	Decreasing affinity
1093	P-14-14	PANSTVLSFCAFAV	14	nsp14	V6F	V	6	F	P-14-14-M105	PANSTFLSFCAFAV	0.524	Increasing affinity
1094	P-14-14	PANSTVLSFCAFAV	14	nsp14	V6Y	V	6	Y	P-14-14-M106	PANSTYLSFCAFAV	0.777	Increasing affinity
1095	P-14-14	PANSTVLSFCAFAV	14	nsp14	V6W	V	6	W	P-14-14-M107	PANSTWLSFCAFAV	0.987	Increasing affinity
1096	P-14-14	PANSTVLSFCAFAV	14	nsp14	V6D	V	6	D	P-14-14-M108	PANSTDLSFCAFAV	-0.254	Decreasing affinity
1097	P-14-14	PANSTVLSFCAFAV	14	nsp14	V6E	V	6	E	P-14-14-M109	PANSTELSFCAFAV	-0.096	Decreasing affinity
1098	P-14-14	PANSTVLSFCAFAV	14	nsp14	V6N	V	6	N	P-14-14-M110	PANSTNLSFCAFAV	-0.001	Decreasing affinity
1099	P-14-14	PANSTVLSFCAFAV	14	nsp14	V6Q	V	6	Q	P-14-14-M111	PANSTQLSFCAFAV	0.054	Increasing affinity
1100	P-14-14	PANSTVLSFCAFAV	14	nsp14	V6H	V	6	H	P-14-14-M112	PANSTHLSFCAFAV	0.142	Increasing affinity
1101	P-14-14	PANSTVLSFCAFAV	14	nsp14	V6K	V	6	K	P-14-14-M113	PANSTKLSFCAFAV	0.03	Increasing affinity
1102	P-14-14	PANSTVLSFCAFAV	14	nsp14	V6R	V	6	R	P-14-14-M114	PANSTRLSFCAFAV	-0.045	Decreasing affinity
1103	P-14-14	PANSTVLSFCAFAV	14	nsp14	L7G	L	7	G	P-14-14-M115	PANSTVGSFCAFAV	-1.509	Decreasing affinity
1104	P-14-14	PANSTVLSFCAFAV	14	nsp14	L7P	L	7	P	P-14-14-M116	PANSTVPSFCAFAV	-2.068	Decreasing affinity
1105	P-14-14	PANSTVLSFCAFAV	14	nsp14	L7T	L	7	T	P-14-14-M117	PANSTVTSFCAFAV	-0.734	Decreasing affinity
1106	P-14-14	PANSTVLSFCAFAV	14	nsp14	L7S	L	7	S	P-14-14-M118	PANSTVSSFCAFAV	-0.803	Decreasing affinity
1107	P-14-14	PANSTVLSFCAFAV	14	nsp14	L7C	L	7	C	P-14-14-M119	PANSTVCSFCAFAV	-0.511	Decreasing affinity
1108	P-14-14	PANSTVLSFCAFAV	14	nsp14	L7V	L	7	V	P-14-14-M120	PANSTVVSFCAFAV	-1.063	Decreasing affinity
1109	P-14-14	PANSTVLSFCAFAV	14	nsp14	L7A	L	7	A	P-14-14-M121	PANSTVASFCAFAV	-1.183	Decreasing affinity
1110	P-14-14	PANSTVLSFCAFAV	14	nsp14	L7I	L	7	I	P-14-14-M122	PANSTVISFCAFAV	-1.139	Decreasing affinity
1111	P-14-14	PANSTVLSFCAFAV	14	nsp14	L7M	L	7	M	P-14-14-M123	PANSTVMSFCAFAV	-0.692	Decreasing affinity
1112	P-14-14	PANSTVLSFCAFAV	14	nsp14	L7F	L	7	F	P-14-14-M124	PANSTVFSFCAFAV	0.098	Increasing affinity
1113	P-14-14	PANSTVLSFCAFAV	14	nsp14	L7Y	L	7	Y	P-14-14-M125	PANSTVYSFCAFAV	-0.203	Decreasing affinity
1114	P-14-14	PANSTVLSFCAFAV	14	nsp14	L7W	L	7	W	P-14-14-M126	PANSTVWSFCAFAV	-0.31	Decreasing affinity
1115	P-14-14	PANSTVLSFCAFAV	14	nsp14	L7D	L	7	D	P-14-14-M127	PANSTVDSFCAFAV	-1.384	Decreasing affinity
1116	P-14-14	PANSTVLSFCAFAV	14	nsp14	L7E	L	7	E	P-14-14-M128	PANSTVESFCAFAV	-1.09	Decreasing affinity
1117	P-14-14	PANSTVLSFCAFAV	14	nsp14	L7N	L	7	N	P-14-14-M129	PANSTVNSFCAFAV	-0.805	Decreasing affinity
1118	P-14-14	PANSTVLSFCAFAV	14	nsp14	L7Q	L	7	Q	P-14-14-M130	PANSTVQSFCAFAV	-0.633	Decreasing affinity
1119	P-14-14	PANSTVLSFCAFAV	14	nsp14	L7H	L	7	H	P-14-14-M131	PANSTVHSFCAFAV	-0.788	Decreasing affinity
1120	P-14-14	PANSTVLSFCAFAV	14	nsp14	L7K	L	7	K	P-14-14-M132	PANSTVKSFCAFAV	-0.65	Decreasing affinity
1121	P-14-14	PANSTVLSFCAFAV	14	nsp14	L7R	L	7	R	P-14-14-M133	PANSTVRSFCAFAV	-0.746	Decreasing affinity
1122	P-14-14	PANSTVLSFCAFAV	14	nsp14	S8G	S	8	G	P-14-14-M134	PANSTVLGFCAFAV	-0.993	Decreasing affinity
1123	P-14-14	PANSTVLSFCAFAV	14	nsp14	S8P	S	8	P	P-14-14-M135	PANSTVLPFCAFAV	-0.953	Decreasing affinity
1124	P-14-14	PANSTVLSFCAFAV	14	nsp14	S8T	S	8	T	P-14-14-M136	PANSTVLTFCAFAV	-0.541	Decreasing affinity
1125	P-14-14	PANSTVLSFCAFAV	14	nsp14	S8A	S	8	A	P-14-14-M137	PANSTVLAFCAFAV	-1.001	Decreasing affinity
1126	P-14-14	PANSTVLSFCAFAV	14	nsp14	S8C	S	8	C	P-14-14-M138	PANSTVLCFCAFAV	-0.62	Decreasing affinity
1127	P-14-14	PANSTVLSFCAFAV	14	nsp14	S8V	S	8	V	P-14-14-M139	PANSTVLVFCAFAV	-0.536	Decreasing affinity
1128	P-14-14	PANSTVLSFCAFAV	14	nsp14	S8L	S	8	L	P-14-14-M140	PANSTVLLFCAFAV	-0.546	Decreasing affinity
1129	P-14-14	PANSTVLSFCAFAV	14	nsp14	S8I	S	8	I	P-14-14-M141	PANSTVLIFCAFAV	-0.579	Decreasing affinity
1130	P-14-14	PANSTVLSFCAFAV	14	nsp14	S8M	S	8	M	P-14-14-M142	PANSTVLMFCAFAV	-0.628	Decreasing affinity
1131	P-14-14	PANSTVLSFCAFAV	14	nsp14	S8F	S	8	F	P-14-14-M143	PANSTVLFFCAFAV	-0.28	Decreasing affinity
1132	P-14-14	PANSTVLSFCAFAV	14	nsp14	S8Y	S	8	Y	P-14-14-M144	PANSTVLYFCAFAV	-0.189	Decreasing affinity
1133	P-14-14	PANSTVLSFCAFAV	14	nsp14	S8W	S	8	W	P-14-14-M145	PANSTVLWFCAFAV	-0.041	Decreasing affinity
1134	P-14-14	PANSTVLSFCAFAV	14	nsp14	S8D	S	8	D	P-14-14-M146	PANSTVLDFCAFAV	-0.817	Decreasing affinity
1135	P-14-14	PANSTVLSFCAFAV	14	nsp14	S8E	S	8	E	P-14-14-M147	PANSTVLEFCAFAV	-1.036	Decreasing affinity
1136	P-14-14	PANSTVLSFCAFAV	14	nsp14	S8N	S	8	N	P-14-14-M148	PANSTVLNFCAFAV	-0.487	Decreasing affinity
1137	P-14-14	PANSTVLSFCAFAV	14	nsp14	S8Q	S	8	Q	P-14-14-M149	PANSTVLQFCAFAV	-0.692	Decreasing affinity
1138	P-14-14	PANSTVLSFCAFAV	14	nsp14	S8H	S	8	H	P-14-14-M150	PANSTVLHFCAFAV	-0.239	Decreasing affinity
1139	P-14-14	PANSTVLSFCAFAV	14	nsp14	S8K	S	8	K	P-14-14-M151	PANSTVLKFCAFAV	-0.041	Decreasing affinity
1140	P-14-14	PANSTVLSFCAFAV	14	nsp14	S8R	S	8	R	P-14-14-M152	PANSTVLRFCAFAV	-0.317	Decreasing affinity
1141	P-14-14	PANSTVLSFCAFAV	14	nsp14	F9G	F	9	G	P-14-14-M153	PANSTVLSGCAFAV	-1.676	Decreasing affinity
1142	P-14-14	PANSTVLSFCAFAV	14	nsp14	F9P	F	9	P	P-14-14-M154	PANSTVLSPCAFAV	-2.317	Decreasing affinity
1143	P-14-14	PANSTVLSFCAFAV	14	nsp14	F9T	F	9	T	P-14-14-M155	PANSTVLSTCAFAV	-0.953	Decreasing affinity
1144	P-14-14	PANSTVLSFCAFAV	14	nsp14	F9S	F	9	S	P-14-14-M156	PANSTVLSSCAFAV	-0.997	Decreasing affinity
1145	P-14-14	PANSTVLSFCAFAV	14	nsp14	F9C	F	9	C	P-14-14-M157	PANSTVLSCCAFAV	-1.103	Decreasing affinity
1146	P-14-14	PANSTVLSFCAFAV	14	nsp14	F9V	F	9	V	P-14-14-M158	PANSTVLSVCAFAV	-1.408	Decreasing affinity
1147	P-14-14	PANSTVLSFCAFAV	14	nsp14	F9L	F	9	L	P-14-14-M159	PANSTVLSLCAFAV	-1.181	Decreasing affinity
1148	P-14-14	PANSTVLSFCAFAV	14	nsp14	F9I	F	9	I	P-14-14-M160	PANSTVLSICAFAV	-1.303	Decreasing affinity
1149	P-14-14	PANSTVLSFCAFAV	14	nsp14	F9M	F	9	M	P-14-14-M161	PANSTVLSMCAFAV	-1.181	Decreasing affinity
1150	P-14-14	PANSTVLSFCAFAV	14	nsp14	F9A	F	9	A	P-14-14-M162	PANSTVLSACAFAV	-1.543	Decreasing affinity
1151	P-14-14	PANSTVLSFCAFAV	14	nsp14	F9Y	F	9	Y	P-14-14-M163	PANSTVLSYCAFAV	-0.287	Decreasing affinity
1152	P-14-14	PANSTVLSFCAFAV	14	nsp14	F9W	F	9	W	P-14-14-M164	PANSTVLSWCAFAV	0.052	Increasing affinity
1153	P-14-14	PANSTVLSFCAFAV	14	nsp14	F9D	F	9	D	P-14-14-M165	PANSTVLSDCAFAV	-1.495	Decreasing affinity
1154	P-14-14	PANSTVLSFCAFAV	14	nsp14	F9E	F	9	E	P-14-14-M166	PANSTVLSECAFAV	-1.438	Decreasing affinity
1155	P-14-14	PANSTVLSFCAFAV	14	nsp14	F9N	F	9	N	P-14-14-M167	PANSTVLSNCAFAV	-0.981	Decreasing affinity
1156	P-14-14	PANSTVLSFCAFAV	14	nsp14	F9Q	F	9	Q	P-14-14-M168	PANSTVLSQCAFAV	-0.958	Decreasing affinity
1157	P-14-14	PANSTVLSFCAFAV	14	nsp14	F9H	F	9	H	P-14-14-M169	PANSTVLSHCAFAV	-0.901	Decreasing affinity
1158	P-14-14	PANSTVLSFCAFAV	14	nsp14	F9K	F	9	K	P-14-14-M170	PANSTVLSKCAFAV	-1.064	Decreasing affinity
1159	P-14-14	PANSTVLSFCAFAV	14	nsp14	F9R	F	9	R	P-14-14-M171	PANSTVLSRCAFAV	-0.989	Decreasing affinity
1160	P-14-14	PANSTVLSFCAFAV	14	nsp14	C10G	C	10	G	P-14-14-M172	PANSTVLSFGAFAV	-1.269	Decreasing affinity
1161	P-14-14	PANSTVLSFCAFAV	14	nsp14	C10P	C	10	P	P-14-14-M173	PANSTVLSFPAFAV	-1.506	Decreasing affinity
1162	P-14-14	PANSTVLSFCAFAV	14	nsp14	C10T	C	10	T	P-14-14-M174	PANSTVLSFTAFAV	-0.881	Decreasing affinity
1163	P-14-14	PANSTVLSFCAFAV	14	nsp14	C10S	C	10	S	P-14-14-M175	PANSTVLSFSAFAV	-0.686	Decreasing affinity
1164	P-14-14	PANSTVLSFCAFAV	14	nsp14	C10Y	C	10	Y	P-14-14-M176	PANSTVLSFYAFAV	-0.113	Decreasing affinity
1165	P-14-14	PANSTVLSFCAFAV	14	nsp14	C10V	C	10	V	P-14-14-M177	PANSTVLSFVAFAV	-0.835	Decreasing affinity
1166	P-14-14	PANSTVLSFCAFAV	14	nsp14	C10L	C	10	L	P-14-14-M178	PANSTVLSFLAFAV	-0.686	Decreasing affinity
1167	P-14-14	PANSTVLSFCAFAV	14	nsp14	C10I	C	10	I	P-14-14-M179	PANSTVLSFIAFAV	-0.703	Decreasing affinity
1168	P-14-14	PANSTVLSFCAFAV	14	nsp14	C10M	C	10	M	P-14-14-M180	PANSTVLSFMAFAV	-0.878	Decreasing affinity
1169	P-14-14	PANSTVLSFCAFAV	14	nsp14	C10F	C	10	F	P-14-14-M181	PANSTVLSFFAFAV	-0.192	Decreasing affinity
1170	P-14-14	PANSTVLSFCAFAV	14	nsp14	C10A	C	10	A	P-14-14-M182	PANSTVLSFAAFAV	-0.974	Decreasing affinity
1171	P-14-14	PANSTVLSFCAFAV	14	nsp14	C10W	C	10	W	P-14-14-M183	PANSTVLSFWAFAV	0.1	Increasing affinity
1172	P-14-14	PANSTVLSFCAFAV	14	nsp14	C10D	C	10	D	P-14-14-M184	PANSTVLSFDAFAV	-1.295	Decreasing affinity
1173	P-14-14	PANSTVLSFCAFAV	14	nsp14	C10E	C	10	E	P-14-14-M185	PANSTVLSFEAFAV	-1.336	Decreasing affinity
1174	P-14-14	PANSTVLSFCAFAV	14	nsp14	C10N	C	10	N	P-14-14-M186	PANSTVLSFNAFAV	-1.014	Decreasing affinity
1175	P-14-14	PANSTVLSFCAFAV	14	nsp14	C10Q	C	10	Q	P-14-14-M187	PANSTVLSFQAFAV	-0.886	Decreasing affinity
1176	P-14-14	PANSTVLSFCAFAV	14	nsp14	C10H	C	10	H	P-14-14-M188	PANSTVLSFHAFAV	-0.428	Decreasing affinity
1177	P-14-14	PANSTVLSFCAFAV	14	nsp14	C10K	C	10	K	P-14-14-M189	PANSTVLSFKAFAV	-0.87	Decreasing affinity
1178	P-14-14	PANSTVLSFCAFAV	14	nsp14	C10R	C	10	R	P-14-14-M190	PANSTVLSFRAFAV	-0.827	Decreasing affinity
1179	P-14-14	PANSTVLSFCAFAV	14	nsp14	A11G	A	11	G	P-14-14-M191	PANSTVLSFCGFAV	0.01	Increasing affinity
1180	P-14-14	PANSTVLSFCAFAV	14	nsp14	A11P	A	11	P	P-14-14-M192	PANSTVLSFCPFAV	0.292	Increasing affinity
1181	P-14-14	PANSTVLSFCAFAV	14	nsp14	A11T	A	11	T	P-14-14-M193	PANSTVLSFCTFAV	0.373	Increasing affinity
1182	P-14-14	PANSTVLSFCAFAV	14	nsp14	A11S	A	11	S	P-14-14-M194	PANSTVLSFCSFAV	0.343	Increasing affinity
1183	P-14-14	PANSTVLSFCAFAV	14	nsp14	A11C	A	11	C	P-14-14-M195	PANSTVLSFCCFAV	0.26	Increasing affinity
1184	P-14-14	PANSTVLSFCAFAV	14	nsp14	A11V	A	11	V	P-14-14-M196	PANSTVLSFCVFAV	0.399	Increasing affinity
1185	P-14-14	PANSTVLSFCAFAV	14	nsp14	A11L	A	11	L	P-14-14-M197	PANSTVLSFCLFAV	0.497	Increasing affinity
1186	P-14-14	PANSTVLSFCAFAV	14	nsp14	A11I	A	11	I	P-14-14-M198	PANSTVLSFCIFAV	0.481	Increasing affinity
1187	P-14-14	PANSTVLSFCAFAV	14	nsp14	A11M	A	11	M	P-14-14-M199	PANSTVLSFCMFAV	0.442	Increasing affinity
1188	P-14-14	PANSTVLSFCAFAV	14	nsp14	A11F	A	11	F	P-14-14-M200	PANSTVLSFCFFAV	1.139	Increasing affinity
1189	P-14-14	PANSTVLSFCAFAV	14	nsp14	A11Y	A	11	Y	P-14-14-M201	PANSTVLSFCYFAV	1.312	Increasing affinity
1190	P-14-14	PANSTVLSFCAFAV	14	nsp14	A11W	A	11	W	P-14-14-M202	PANSTVLSFCWFAV	1.549	Increasing affinity
1191	P-14-14	PANSTVLSFCAFAV	14	nsp14	A11D	A	11	D	P-14-14-M203	PANSTVLSFCDFAV	0.418	Increasing affinity
1192	P-14-14	PANSTVLSFCAFAV	14	nsp14	A11E	A	11	E	P-14-14-M204	PANSTVLSFCEFAV	0.567	Increasing affinity
1193	P-14-14	PANSTVLSFCAFAV	14	nsp14	A11N	A	11	N	P-14-14-M205	PANSTVLSFCNFAV	0.324	Increasing affinity
1194	P-14-14	PANSTVLSFCAFAV	14	nsp14	A11Q	A	11	Q	P-14-14-M206	PANSTVLSFCQFAV	0.385	Increasing affinity
1195	P-14-14	PANSTVLSFCAFAV	14	nsp14	A11H	A	11	H	P-14-14-M207	PANSTVLSFCHFAV	0.867	Increasing affinity
1196	P-14-14	PANSTVLSFCAFAV	14	nsp14	A11K	A	11	K	P-14-14-M208	PANSTVLSFCKFAV	0.224	Increasing affinity
1197	P-14-14	PANSTVLSFCAFAV	14	nsp14	A11R	A	11	R	P-14-14-M209	PANSTVLSFCRFAV	0.223	Increasing affinity
1198	P-14-14	PANSTVLSFCAFAV	14	nsp14	F12G	F	12	G	P-14-14-M210	PANSTVLSFCAGAV	-0.5	Decreasing affinity
1199	P-14-14	PANSTVLSFCAFAV	14	nsp14	F12P	F	12	P	P-14-14-M211	PANSTVLSFCAPAV	-1.064	Decreasing affinity
1200	P-14-14	PANSTVLSFCAFAV	14	nsp14	F12T	F	12	T	P-14-14-M212	PANSTVLSFCATAV	-0.308	Decreasing affinity
1201	P-14-14	PANSTVLSFCAFAV	14	nsp14	F12S	F	12	S	P-14-14-M213	PANSTVLSFCASAV	-0.311	Decreasing affinity
1202	P-14-14	PANSTVLSFCAFAV	14	nsp14	F12C	F	12	C	P-14-14-M214	PANSTVLSFCACAV	-0.566	Decreasing affinity
1203	P-14-14	PANSTVLSFCAFAV	14	nsp14	F12V	F	12	V	P-14-14-M215	PANSTVLSFCAVAV	-0.474	Decreasing affinity
1204	P-14-14	PANSTVLSFCAFAV	14	nsp14	F12L	F	12	L	P-14-14-M216	PANSTVLSFCALAV	-0.638	Decreasing affinity
1205	P-14-14	PANSTVLSFCAFAV	14	nsp14	F12I	F	12	I	P-14-14-M217	PANSTVLSFCAIAV	-0.634	Decreasing affinity
1206	P-14-14	PANSTVLSFCAFAV	14	nsp14	F12M	F	12	M	P-14-14-M218	PANSTVLSFCAMAV	-0.575	Decreasing affinity
1207	P-14-14	PANSTVLSFCAFAV	14	nsp14	F12A	F	12	A	P-14-14-M219	PANSTVLSFCAAAV	-0.436	Decreasing affinity
1208	P-14-14	PANSTVLSFCAFAV	14	nsp14	F12Y	F	12	Y	P-14-14-M220	PANSTVLSFCAYAV	0.043	Increasing affinity
1209	P-14-14	PANSTVLSFCAFAV	14	nsp14	F12W	F	12	W	P-14-14-M221	PANSTVLSFCAWAV	0.563	Increasing affinity
1210	P-14-14	PANSTVLSFCAFAV	14	nsp14	F12D	F	12	D	P-14-14-M222	PANSTVLSFCADAV	-0.831	Decreasing affinity
1211	P-14-14	PANSTVLSFCAFAV	14	nsp14	F12E	F	12	E	P-14-14-M223	PANSTVLSFCAEAV	-0.872	Decreasing affinity
1212	P-14-14	PANSTVLSFCAFAV	14	nsp14	F12N	F	12	N	P-14-14-M224	PANSTVLSFCANAV	-0.375	Decreasing affinity
1213	P-14-14	PANSTVLSFCAFAV	14	nsp14	F12Q	F	12	Q	P-14-14-M225	PANSTVLSFCAQAV	-0.443	Decreasing affinity
1214	P-14-14	PANSTVLSFCAFAV	14	nsp14	F12H	F	12	H	P-14-14-M226	PANSTVLSFCAHAV	-0.069	Decreasing affinity
1215	P-14-14	PANSTVLSFCAFAV	14	nsp14	F12K	F	12	K	P-14-14-M227	PANSTVLSFCAKAV	-0.394	Decreasing affinity
1216	P-14-14	PANSTVLSFCAFAV	14	nsp14	F12R	F	12	R	P-14-14-M228	PANSTVLSFCARAV	-0.335	Decreasing affinity
1217	P-14-14	PANSTVLSFCAFAV	14	nsp14	A13G	A	13	G	P-14-14-M229	PANSTVLSFCAFGV	0.275	Increasing affinity
1218	P-14-14	PANSTVLSFCAFAV	14	nsp14	A13P	A	13	P	P-14-14-M230	PANSTVLSFCAFPV	0.279	Increasing affinity
1219	P-14-14	PANSTVLSFCAFAV	14	nsp14	A13T	A	13	T	P-14-14-M231	PANSTVLSFCAFTV	0.102	Increasing affinity
1220	P-14-14	PANSTVLSFCAFAV	14	nsp14	A13S	A	13	S	P-14-14-M232	PANSTVLSFCAFSV	0.133	Increasing affinity
1221	P-14-14	PANSTVLSFCAFAV	14	nsp14	A13C	A	13	C	P-14-14-M233	PANSTVLSFCAFCV	0.096	Increasing affinity
1222	P-14-14	PANSTVLSFCAFAV	14	nsp14	A13V	A	13	V	P-14-14-M234	PANSTVLSFCAFVV	0.49	Increasing affinity
1223	P-14-14	PANSTVLSFCAFAV	14	nsp14	A13L	A	13	L	P-14-14-M235	PANSTVLSFCAFLV	0.579	Increasing affinity
1224	P-14-14	PANSTVLSFCAFAV	14	nsp14	A13I	A	13	I	P-14-14-M236	PANSTVLSFCAFIV	0.578	Increasing affinity
1225	P-14-14	PANSTVLSFCAFAV	14	nsp14	A13M	A	13	M	P-14-14-M237	PANSTVLSFCAFMV	0.516	Increasing affinity
1226	P-14-14	PANSTVLSFCAFAV	14	nsp14	A13F	A	13	F	P-14-14-M238	PANSTVLSFCAFFV	1.149	Increasing affinity
1227	P-14-14	PANSTVLSFCAFAV	14	nsp14	A13Y	A	13	Y	P-14-14-M239	PANSTVLSFCAFYV	1.288	Increasing affinity
1228	P-14-14	PANSTVLSFCAFAV	14	nsp14	A13W	A	13	W	P-14-14-M240	PANSTVLSFCAFWV	1.634	Increasing affinity
1229	P-14-14	PANSTVLSFCAFAV	14	nsp14	A13D	A	13	D	P-14-14-M241	PANSTVLSFCAFDV	0.191	Increasing affinity
1230	P-14-14	PANSTVLSFCAFAV	14	nsp14	A13E	A	13	E	P-14-14-M242	PANSTVLSFCAFEV	0.393	Increasing affinity
1231	P-14-14	PANSTVLSFCAFAV	14	nsp14	A13N	A	13	N	P-14-14-M243	PANSTVLSFCAFNV	0.077	Increasing affinity
1232	P-14-14	PANSTVLSFCAFAV	14	nsp14	A13Q	A	13	Q	P-14-14-M244	PANSTVLSFCAFQV	0.213	Increasing affinity
1233	P-14-14	PANSTVLSFCAFAV	14	nsp14	A13H	A	13	H	P-14-14-M245	PANSTVLSFCAFHV	0.867	Increasing affinity
1234	P-14-14	PANSTVLSFCAFAV	14	nsp14	A13K	A	13	K	P-14-14-M246	PANSTVLSFCAFKV	0.316	Increasing affinity
1235	P-14-14	PANSTVLSFCAFAV	14	nsp14	A13R	A	13	R	P-14-14-M247	PANSTVLSFCAFRV	0.28	Increasing affinity
1236	P-14-14	PANSTVLSFCAFAV	14	nsp14	V14G	V	14	G	P-14-14-M248	PANSTVLSFCAFAG	0.209	Increasing affinity
1237	P-14-14	PANSTVLSFCAFAV	14	nsp14	V14P	V	14	P	P-14-14-M249	PANSTVLSFCAFAP	-0.352	Decreasing affinity
1238	P-14-14	PANSTVLSFCAFAV	14	nsp14	V14T	V	14	T	P-14-14-M250	PANSTVLSFCAFAT	-0.238	Decreasing affinity
1239	P-14-14	PANSTVLSFCAFAV	14	nsp14	V14S	V	14	S	P-14-14-M251	PANSTVLSFCAFAS	0.074	Increasing affinity
1240	P-14-14	PANSTVLSFCAFAV	14	nsp14	V14C	V	14	C	P-14-14-M252	PANSTVLSFCAFAC	-0.004	Decreasing affinity
1241	P-14-14	PANSTVLSFCAFAV	14	nsp14	V14A	V	14	A	P-14-14-M253	PANSTVLSFCAFAA	0.274	Increasing affinity
1242	P-14-14	PANSTVLSFCAFAV	14	nsp14	V14L	V	14	L	P-14-14-M254	PANSTVLSFCAFAL	0.489	Increasing affinity
1243	P-14-14	PANSTVLSFCAFAV	14	nsp14	V14I	V	14	I	P-14-14-M255	PANSTVLSFCAFAI	1.01	Increasing affinity
1244	P-14-14	PANSTVLSFCAFAV	14	nsp14	V14M	V	14	M	P-14-14-M256	PANSTVLSFCAFAM	0.297	Increasing affinity
1245	P-14-14	PANSTVLSFCAFAV	14	nsp14	V14F	V	14	F	P-14-14-M257	PANSTVLSFCAFAF	1.052	Increasing affinity
1246	P-14-14	PANSTVLSFCAFAV	14	nsp14	V14Y	V	14	Y	P-14-14-M258	PANSTVLSFCAFAY	1.366	Increasing affinity
1247	P-14-14	PANSTVLSFCAFAV	14	nsp14	V14W	V	14	W	P-14-14-M259	PANSTVLSFCAFAW	1.407	Increasing affinity
1248	P-14-14	PANSTVLSFCAFAV	14	nsp14	V14D	V	14	D	P-14-14-M260	PANSTVLSFCAFAD	-0.244	Decreasing affinity
1249	P-14-14	PANSTVLSFCAFAV	14	nsp14	V14E	V	14	E	P-14-14-M261	PANSTVLSFCAFAE	-0.084	Decreasing affinity
1250	P-14-14	PANSTVLSFCAFAV	14	nsp14	V14N	V	14	N	P-14-14-M262	PANSTVLSFCAFAN	-0.002	Decreasing affinity
1251	P-14-14	PANSTVLSFCAFAV	14	nsp14	V14Q	V	14	Q	P-14-14-M263	PANSTVLSFCAFAQ	0.073	Increasing affinity
1252	P-14-14	PANSTVLSFCAFAV	14	nsp14	V14H	V	14	H	P-14-14-M264	PANSTVLSFCAFAH	0.549	Increasing affinity
1253	P-14-14	PANSTVLSFCAFAV	14	nsp14	V14K	V	14	K	P-14-14-M265	PANSTVLSFCAFAK	0.116	Increasing affinity
1254	P-14-14	PANSTVLSFCAFAV	14	nsp14	V14R	V	14	R	P-14-14-M266	PANSTVLSFCAFAR	-0.043	Decreasing affinity
1255	P-14-15	VPANSTVLSFCAFAV	15	nsp14	V1G	V	1	G	P-14-15-M1	GPANSTVLSFCAFAV	-0.606	Decreasing affinity
1256	P-14-15	VPANSTVLSFCAFAV	15	nsp14	V1P	V	1	P	P-14-15-M2	PPANSTVLSFCAFAV	-1.134	Decreasing affinity
1257	P-14-15	VPANSTVLSFCAFAV	15	nsp14	V1T	V	1	T	P-14-15-M3	TPANSTVLSFCAFAV	-0.11	Decreasing affinity
1258	P-14-15	VPANSTVLSFCAFAV	15	nsp14	V1S	V	1	S	P-14-15-M4	SPANSTVLSFCAFAV	-0.422	Decreasing affinity
1259	P-14-15	VPANSTVLSFCAFAV	15	nsp14	V1C	V	1	C	P-14-15-M5	CPANSTVLSFCAFAV	-0.234	Decreasing affinity
1260	P-14-15	VPANSTVLSFCAFAV	15	nsp14	V1A	V	1	A	P-14-15-M6	APANSTVLSFCAFAV	-0.569	Decreasing affinity
1261	P-14-15	VPANSTVLSFCAFAV	15	nsp14	V1L	V	1	L	P-14-15-M7	LPANSTVLSFCAFAV	-0.486	Decreasing affinity
1262	P-14-15	VPANSTVLSFCAFAV	15	nsp14	V1I	V	1	I	P-14-15-M8	IPANSTVLSFCAFAV	-0.269	Decreasing affinity
1263	P-14-15	VPANSTVLSFCAFAV	15	nsp14	V1M	V	1	M	P-14-15-M9	MPANSTVLSFCAFAV	-0.534	Decreasing affinity
1264	P-14-15	VPANSTVLSFCAFAV	15	nsp14	V1F	V	1	F	P-14-15-M10	FPANSTVLSFCAFAV	0.703	Increasing affinity
1265	P-14-15	VPANSTVLSFCAFAV	15	nsp14	V1Y	V	1	Y	P-14-15-M11	YPANSTVLSFCAFAV	0.928	Increasing affinity
1266	P-14-15	VPANSTVLSFCAFAV	15	nsp14	V1W	V	1	W	P-14-15-M12	WPANSTVLSFCAFAV	1.155	Increasing affinity
1267	P-14-15	VPANSTVLSFCAFAV	15	nsp14	V1D	V	1	D	P-14-15-M13	DPANSTVLSFCAFAV	-0.593	Decreasing affinity
1268	P-14-15	VPANSTVLSFCAFAV	15	nsp14	V1E	V	1	E	P-14-15-M14	EPANSTVLSFCAFAV	-0.409	Decreasing affinity
1269	P-14-15	VPANSTVLSFCAFAV	15	nsp14	V1N	V	1	N	P-14-15-M15	NPANSTVLSFCAFAV	-0.37	Decreasing affinity
1270	P-14-15	VPANSTVLSFCAFAV	15	nsp14	V1Q	V	1	Q	P-14-15-M16	QPANSTVLSFCAFAV	-0.308	Decreasing affinity
1271	P-14-15	VPANSTVLSFCAFAV	15	nsp14	V1H	V	1	H	P-14-15-M17	HPANSTVLSFCAFAV	0.057	Increasing affinity
1272	P-14-15	VPANSTVLSFCAFAV	15	nsp14	V1K	V	1	K	P-14-15-M18	KPANSTVLSFCAFAV	-0.276	Decreasing affinity
1273	P-14-15	VPANSTVLSFCAFAV	15	nsp14	V1R	V	1	R	P-14-15-M19	RPANSTVLSFCAFAV	-0.277	Decreasing affinity
1274	P-14-15	VPANSTVLSFCAFAV	15	nsp14	P2G	P	2	G	P-14-15-M20	VGANSTVLSFCAFAV	-0.386	Decreasing affinity
1275	P-14-15	VPANSTVLSFCAFAV	15	nsp14	P2A	P	2	A	P-14-15-M21	VAANSTVLSFCAFAV	-0.146	Decreasing affinity
1276	P-14-15	VPANSTVLSFCAFAV	15	nsp14	P2T	P	2	T	P-14-15-M22	VTANSTVLSFCAFAV	0.1	Increasing affinity
1277	P-14-15	VPANSTVLSFCAFAV	15	nsp14	P2S	P	2	S	P-14-15-M23	VSANSTVLSFCAFAV	0.118	Increasing affinity
1278	P-14-15	VPANSTVLSFCAFAV	15	nsp14	P2C	P	2	C	P-14-15-M24	VCANSTVLSFCAFAV	0.302	Increasing affinity
1279	P-14-15	VPANSTVLSFCAFAV	15	nsp14	P2V	P	2	V	P-14-15-M25	VVANSTVLSFCAFAV	-0.031	Decreasing affinity
1280	P-14-15	VPANSTVLSFCAFAV	15	nsp14	P2L	P	2	L	P-14-15-M26	VLANSTVLSFCAFAV	0.134	Increasing affinity
1281	P-14-15	VPANSTVLSFCAFAV	15	nsp14	P2I	P	2	I	P-14-15-M27	VIANSTVLSFCAFAV	0.035	Increasing affinity
1282	P-14-15	VPANSTVLSFCAFAV	15	nsp14	P2M	P	2	M	P-14-15-M28	VMANSTVLSFCAFAV	0.068	Increasing affinity
1283	P-14-15	VPANSTVLSFCAFAV	15	nsp14	P2F	P	2	F	P-14-15-M29	VFANSTVLSFCAFAV	0.633	Increasing affinity
1284	P-14-15	VPANSTVLSFCAFAV	15	nsp14	P2Y	P	2	Y	P-14-15-M30	VYANSTVLSFCAFAV	0.648	Increasing affinity
1285	P-14-15	VPANSTVLSFCAFAV	15	nsp14	P2W	P	2	W	P-14-15-M31	VWANSTVLSFCAFAV	0.949	Increasing affinity
1286	P-14-15	VPANSTVLSFCAFAV	15	nsp14	P2D	P	2	D	P-14-15-M32	VDANSTVLSFCAFAV	0.304	Increasing affinity
1287	P-14-15	VPANSTVLSFCAFAV	15	nsp14	P2E	P	2	E	P-14-15-M33	VEANSTVLSFCAFAV	0.476	Increasing affinity
1288	P-14-15	VPANSTVLSFCAFAV	15	nsp14	P2N	P	2	N	P-14-15-M34	VNANSTVLSFCAFAV	0.122	Increasing affinity
1289	P-14-15	VPANSTVLSFCAFAV	15	nsp14	P2Q	P	2	Q	P-14-15-M35	VQANSTVLSFCAFAV	0.491	Increasing affinity
1290	P-14-15	VPANSTVLSFCAFAV	15	nsp14	P2H	P	2	H	P-14-15-M36	VHANSTVLSFCAFAV	-0.117	Decreasing affinity
1291	P-14-15	VPANSTVLSFCAFAV	15	nsp14	P2K	P	2	K	P-14-15-M37	VKANSTVLSFCAFAV	-0.253	Decreasing affinity
1292	P-14-15	VPANSTVLSFCAFAV	15	nsp14	P2R	P	2	R	P-14-15-M38	VRANSTVLSFCAFAV	-0.202	Decreasing affinity
1293	P-14-15	VPANSTVLSFCAFAV	15	nsp14	A3G	A	3	G	P-14-15-M39	VPGNSTVLSFCAFAV	-0.351	Decreasing affinity
1294	P-14-15	VPANSTVLSFCAFAV	15	nsp14	A3P	A	3	P	P-14-15-M40	VPPNSTVLSFCAFAV	-0.177	Decreasing affinity
1295	P-14-15	VPANSTVLSFCAFAV	15	nsp14	A3T	A	3	T	P-14-15-M41	VPTNSTVLSFCAFAV	0.595	Increasing affinity
1296	P-14-15	VPANSTVLSFCAFAV	15	nsp14	A3S	A	3	S	P-14-15-M42	VPSNSTVLSFCAFAV	0.634	Increasing affinity
1297	P-14-15	VPANSTVLSFCAFAV	15	nsp14	A3C	A	3	C	P-14-15-M43	VPCNSTVLSFCAFAV	0.211	Increasing affinity
1298	P-14-15	VPANSTVLSFCAFAV	15	nsp14	A3V	A	3	V	P-14-15-M44	VPVNSTVLSFCAFAV	0.135	Increasing affinity
1299	P-14-15	VPANSTVLSFCAFAV	15	nsp14	A3L	A	3	L	P-14-15-M45	VPLNSTVLSFCAFAV	0.521	Increasing affinity
1300	P-14-15	VPANSTVLSFCAFAV	15	nsp14	A3I	A	3	I	P-14-15-M46	VPINSTVLSFCAFAV	0.46	Increasing affinity
1301	P-14-15	VPANSTVLSFCAFAV	15	nsp14	A3M	A	3	M	P-14-15-M47	VPMNSTVLSFCAFAV	0.18	Increasing affinity
1302	P-14-15	VPANSTVLSFCAFAV	15	nsp14	A3F	A	3	F	P-14-15-M48	VPFNSTVLSFCAFAV	1.107	Increasing affinity
1303	P-14-15	VPANSTVLSFCAFAV	15	nsp14	A3Y	A	3	Y	P-14-15-M49	VPYNSTVLSFCAFAV	1.319	Increasing affinity
1304	P-14-15	VPANSTVLSFCAFAV	15	nsp14	A3W	A	3	W	P-14-15-M50	VPWNSTVLSFCAFAV	1.577	Increasing affinity
1305	P-14-15	VPANSTVLSFCAFAV	15	nsp14	A3D	A	3	D	P-14-15-M51	VPDNSTVLSFCAFAV	0.264	Increasing affinity
1306	P-14-15	VPANSTVLSFCAFAV	15	nsp14	A3E	A	3	E	P-14-15-M52	VPENSTVLSFCAFAV	0.5	Increasing affinity
1307	P-14-15	VPANSTVLSFCAFAV	15	nsp14	A3N	A	3	N	P-14-15-M53	VPNNSTVLSFCAFAV	0.201	Increasing affinity
1308	P-14-15	VPANSTVLSFCAFAV	15	nsp14	A3Q	A	3	Q	P-14-15-M54	VPQNSTVLSFCAFAV	0.259	Increasing affinity
1309	P-14-15	VPANSTVLSFCAFAV	15	nsp14	A3H	A	3	H	P-14-15-M55	VPHNSTVLSFCAFAV	0.741	Increasing affinity
1310	P-14-15	VPANSTVLSFCAFAV	15	nsp14	A3K	A	3	K	P-14-15-M56	VPKNSTVLSFCAFAV	0.054	Increasing affinity
1311	P-14-15	VPANSTVLSFCAFAV	15	nsp14	A3R	A	3	R	P-14-15-M57	VPRNSTVLSFCAFAV	0.128	Increasing affinity
1312	P-14-15	VPANSTVLSFCAFAV	15	nsp14	N4G	N	4	G	P-14-15-M58	VPAGSTVLSFCAFAV	-0.701	Decreasing affinity
1313	P-14-15	VPANSTVLSFCAFAV	15	nsp14	N4P	N	4	P	P-14-15-M59	VPAPSTVLSFCAFAV	-1.186	Decreasing affinity
1314	P-14-15	VPANSTVLSFCAFAV	15	nsp14	N4T	N	4	T	P-14-15-M60	VPATSTVLSFCAFAV	-0.377	Decreasing affinity
1315	P-14-15	VPANSTVLSFCAFAV	15	nsp14	N4S	N	4	S	P-14-15-M61	VPASSTVLSFCAFAV	-0.86	Decreasing affinity
1316	P-14-15	VPANSTVLSFCAFAV	15	nsp14	N4C	N	4	C	P-14-15-M62	VPACSTVLSFCAFAV	-0.667	Decreasing affinity
1317	P-14-15	VPANSTVLSFCAFAV	15	nsp14	N4V	N	4	V	P-14-15-M63	VPAVSTVLSFCAFAV	-0.461	Decreasing affinity
1318	P-14-15	VPANSTVLSFCAFAV	15	nsp14	N4L	N	4	L	P-14-15-M64	VPALSTVLSFCAFAV	-0.311	Decreasing affinity
1319	P-14-15	VPANSTVLSFCAFAV	15	nsp14	N4I	N	4	I	P-14-15-M65	VPAISTVLSFCAFAV	-0.248	Decreasing affinity
1320	P-14-15	VPANSTVLSFCAFAV	15	nsp14	N4M	N	4	M	P-14-15-M66	VPAMSTVLSFCAFAV	-0.422	Decreasing affinity
1321	P-14-15	VPANSTVLSFCAFAV	15	nsp14	N4F	N	4	F	P-14-15-M67	VPAFSTVLSFCAFAV	0.156	Increasing affinity
1322	P-14-15	VPANSTVLSFCAFAV	15	nsp14	N4Y	N	4	Y	P-14-15-M68	VPAYSTVLSFCAFAV	0.091	Increasing affinity
1323	P-14-15	VPANSTVLSFCAFAV	15	nsp14	N4W	N	4	W	P-14-15-M69	VPAWSTVLSFCAFAV	0.044	Increasing affinity
1324	P-14-15	VPANSTVLSFCAFAV	15	nsp14	N4D	N	4	D	P-14-15-M70	VPADSTVLSFCAFAV	-0.053	Decreasing affinity
1325	P-14-15	VPANSTVLSFCAFAV	15	nsp14	N4E	N	4	E	P-14-15-M71	VPAESTVLSFCAFAV	-0.363	Decreasing affinity
1326	P-14-15	VPANSTVLSFCAFAV	15	nsp14	N4A	N	4	A	P-14-15-M72	VPAASTVLSFCAFAV	-0.502	Decreasing affinity
1327	P-14-15	VPANSTVLSFCAFAV	15	nsp14	N4Q	N	4	Q	P-14-15-M73	VPAQSTVLSFCAFAV	-0.389	Decreasing affinity
1328	P-14-15	VPANSTVLSFCAFAV	15	nsp14	N4H	N	4	H	P-14-15-M74	VPAHSTVLSFCAFAV	-0.114	Decreasing affinity
1329	P-14-15	VPANSTVLSFCAFAV	15	nsp14	N4K	N	4	K	P-14-15-M75	VPAKSTVLSFCAFAV	-0.724	Decreasing affinity
1330	P-14-15	VPANSTVLSFCAFAV	15	nsp14	N4R	N	4	R	P-14-15-M76	VPARSTVLSFCAFAV	-0.507	Decreasing affinity
1331	P-14-15	VPANSTVLSFCAFAV	15	nsp14	S5G	S	5	G	P-14-15-M77	VPANGTVLSFCAFAV	-0.32	Decreasing affinity
1332	P-14-15	VPANSTVLSFCAFAV	15	nsp14	S5P	S	5	P	P-14-15-M78	VPANPTVLSFCAFAV	-0.124	Decreasing affinity
1333	P-14-15	VPANSTVLSFCAFAV	15	nsp14	S5T	S	5	T	P-14-15-M79	VPANTTVLSFCAFAV	-0.566	Decreasing affinity
1334	P-14-15	VPANSTVLSFCAFAV	15	nsp14	S5A	S	5	A	P-14-15-M80	VPANATVLSFCAFAV	-0.837	Decreasing affinity
1335	P-14-15	VPANSTVLSFCAFAV	15	nsp14	S5C	S	5	C	P-14-15-M81	VPANCTVLSFCAFAV	-0.005	Decreasing affinity
1336	P-14-15	VPANSTVLSFCAFAV	15	nsp14	S5V	S	5	V	P-14-15-M82	VPANVTVLSFCAFAV	0.108	Increasing affinity
1337	P-14-15	VPANSTVLSFCAFAV	15	nsp14	S5L	S	5	L	P-14-15-M83	VPANLTVLSFCAFAV	0.087	Increasing affinity
1338	P-14-15	VPANSTVLSFCAFAV	15	nsp14	S5I	S	5	I	P-14-15-M84	VPANITVLSFCAFAV	0.122	Increasing affinity
1339	P-14-15	VPANSTVLSFCAFAV	15	nsp14	S5M	S	5	M	P-14-15-M85	VPANMTVLSFCAFAV	0.075	Increasing affinity
1340	P-14-15	VPANSTVLSFCAFAV	15	nsp14	S5F	S	5	F	P-14-15-M86	VPANFTVLSFCAFAV	0.355	Increasing affinity
1341	P-14-15	VPANSTVLSFCAFAV	15	nsp14	S5Y	S	5	Y	P-14-15-M87	VPANYTVLSFCAFAV	0.528	Increasing affinity
1342	P-14-15	VPANSTVLSFCAFAV	15	nsp14	S5W	S	5	W	P-14-15-M88	VPANWTVLSFCAFAV	0.535	Increasing affinity
1343	P-14-15	VPANSTVLSFCAFAV	15	nsp14	S5D	S	5	D	P-14-15-M89	VPANDTVLSFCAFAV	-0.195	Decreasing affinity
1344	P-14-15	VPANSTVLSFCAFAV	15	nsp14	S5E	S	5	E	P-14-15-M90	VPANETVLSFCAFAV	0.031	Increasing affinity
1345	P-14-15	VPANSTVLSFCAFAV	15	nsp14	S5N	S	5	N	P-14-15-M91	VPANNTVLSFCAFAV	-0.438	Decreasing affinity
1346	P-14-15	VPANSTVLSFCAFAV	15	nsp14	S5Q	S	5	Q	P-14-15-M92	VPANQTVLSFCAFAV	0.22	Increasing affinity
1347	P-14-15	VPANSTVLSFCAFAV	15	nsp14	S5H	S	5	H	P-14-15-M93	VPANHTVLSFCAFAV	0.502	Increasing affinity
1348	P-14-15	VPANSTVLSFCAFAV	15	nsp14	S5K	S	5	K	P-14-15-M94	VPANKTVLSFCAFAV	0.251	Increasing affinity
1349	P-14-15	VPANSTVLSFCAFAV	15	nsp14	S5R	S	5	R	P-14-15-M95	VPANRTVLSFCAFAV	0.29	Increasing affinity
1350	P-14-15	VPANSTVLSFCAFAV	15	nsp14	T6G	T	6	G	P-14-15-M96	VPANSAVLSFCAFAV	-0.094	Decreasing affinity
1351	P-14-15	VPANSTVLSFCAFAV	15	nsp14	T6P	T	6	P	P-14-15-M97	VPANSPVLSFCAFAV	0.064	Increasing affinity
1352	P-14-15	VPANSTVLSFCAFAV	15	nsp14	T6A	T	6	A	P-14-15-M98	VPANSAVLSFCAFAV	0.804	Increasing affinity
1353	P-14-15	VPANSTVLSFCAFAV	15	nsp14	T6S	T	6	S	P-14-15-M99	VPANSSVLSFCAFAV	0.047	Increasing affinity
1354	P-14-15	VPANSTVLSFCAFAV	15	nsp14	T6C	T	6	C	P-14-15-M100	VPANSCVLSFCAFAV	0.245	Increasing affinity
1355	P-14-15	VPANSTVLSFCAFAV	15	nsp14	T6V	T	6	V	P-14-15-M101	VPANSVVLSFCAFAV	0.028	Increasing affinity
1356	P-14-15	VPANSTVLSFCAFAV	15	nsp14	T6L	T	6	L	P-14-15-M102	VPANSLVLSFCAFAV	0.217	Increasing affinity
1357	P-14-15	VPANSTVLSFCAFAV	15	nsp14	T6I	T	6	I	P-14-15-M103	VPANSIVLSFCAFAV	0.021	Increasing affinity
1358	P-14-15	VPANSTVLSFCAFAV	15	nsp14	T6M	T	6	M	P-14-15-M104	VPANSMVLSFCAFAV	0.128	Increasing affinity
1359	P-14-15	VPANSTVLSFCAFAV	15	nsp14	T6F	T	6	F	P-14-15-M105	VPANSFVLSFCAFAV	0.411	Increasing affinity
1360	P-14-15	VPANSTVLSFCAFAV	15	nsp14	T6Y	T	6	Y	P-14-15-M106	VPANSYVLSFCAFAV	0.607	Increasing affinity
1361	P-14-15	VPANSTVLSFCAFAV	15	nsp14	T6W	T	6	W	P-14-15-M107	VPANSWVLSFCAFAV	0.594	Increasing affinity
1362	P-14-15	VPANSTVLSFCAFAV	15	nsp14	T6D	T	6	D	P-14-15-M108	VPANSDVLSFCAFAV	0.335	Increasing affinity
1363	P-14-15	VPANSTVLSFCAFAV	15	nsp14	T6E	T	6	E	P-14-15-M109	VPANSEVLSFCAFAV	0.384	Increasing affinity
1364	P-14-15	VPANSTVLSFCAFAV	15	nsp14	T6N	T	6	N	P-14-15-M110	VPANSNVLSFCAFAV	0.282	Increasing affinity
1365	P-14-15	VPANSTVLSFCAFAV	15	nsp14	T6Q	T	6	Q	P-14-15-M111	VPANSQVLSFCAFAV	0.424	Increasing affinity
1366	P-14-15	VPANSTVLSFCAFAV	15	nsp14	T6H	T	6	H	P-14-15-M112	VPANSHVLSFCAFAV	0.597	Increasing affinity
1367	P-14-15	VPANSTVLSFCAFAV	15	nsp14	T6K	T	6	K	P-14-15-M113	VPANSKVLSFCAFAV	0.534	Increasing affinity
1368	P-14-15	VPANSTVLSFCAFAV	15	nsp14	T6R	T	6	R	P-14-15-M114	VPANSRVLSFCAFAV	0.525	Increasing affinity
1369	P-14-15	VPANSTVLSFCAFAV	15	nsp14	V7G	V	7	G	P-14-15-M115	VPANSTGLSFCAFAV	-0.419	Decreasing affinity
1370	P-14-15	VPANSTVLSFCAFAV	15	nsp14	V7P	V	7	P	P-14-15-M116	VPANSTPLSFCAFAV	-1.113	Decreasing affinity
1371	P-14-15	VPANSTVLSFCAFAV	15	nsp14	V7T	V	7	T	P-14-15-M117	VPANSTTLSFCAFAV	-0.291	Decreasing affinity
1372	P-14-15	VPANSTVLSFCAFAV	15	nsp14	V7S	V	7	S	P-14-15-M118	VPANSTSLSFCAFAV	-0.369	Decreasing affinity
1373	P-14-15	VPANSTVLSFCAFAV	15	nsp14	V7C	V	7	C	P-14-15-M119	VPANSTCLSFCAFAV	-0.369	Decreasing affinity
1374	P-14-15	VPANSTVLSFCAFAV	15	nsp14	V7A	V	7	A	P-14-15-M120	VPANSTALSFCAFAV	-0.251	Decreasing affinity
1375	P-14-15	VPANSTVLSFCAFAV	15	nsp14	V7L	V	7	L	P-14-15-M121	VPANSTLLSFCAFAV	-0.082	Decreasing affinity
1376	P-14-15	VPANSTVLSFCAFAV	15	nsp14	V7I	V	7	I	P-14-15-M122	VPANSTILSFCAFAV	0.114	Increasing affinity
1377	P-14-15	VPANSTVLSFCAFAV	15	nsp14	V7M	V	7	M	P-14-15-M123	VPANSTMLSFCAFAV	-0.043	Decreasing affinity
1378	P-14-15	VPANSTVLSFCAFAV	15	nsp14	V7F	V	7	F	P-14-15-M124	VPANSTFLSFCAFAV	0.508	Increasing affinity
1379	P-14-15	VPANSTVLSFCAFAV	15	nsp14	V7Y	V	7	Y	P-14-15-M125	VPANSTYLSFCAFAV	0.719	Increasing affinity
1380	P-14-15	VPANSTVLSFCAFAV	15	nsp14	V7W	V	7	W	P-14-15-M126	VPANSTWLSFCAFAV	0.926	Increasing affinity
1381	P-14-15	VPANSTVLSFCAFAV	15	nsp14	V7D	V	7	D	P-14-15-M127	VPANSTDLSFCAFAV	-0.653	Decreasing affinity
1382	P-14-15	VPANSTVLSFCAFAV	15	nsp14	V7E	V	7	E	P-14-15-M128	VPANSTELSFCAFAV	-0.456	Decreasing affinity
1383	P-14-15	VPANSTVLSFCAFAV	15	nsp14	V7N	V	7	N	P-14-15-M129	VPANSTNLSFCAFAV	-0.374	Decreasing affinity
1384	P-14-15	VPANSTVLSFCAFAV	15	nsp14	V7Q	V	7	Q	P-14-15-M130	VPANSTQLSFCAFAV	-0.291	Decreasing affinity
1385	P-14-15	VPANSTVLSFCAFAV	15	nsp14	V7H	V	7	H	P-14-15-M131	VPANSTHLSFCAFAV	0.172	Increasing affinity
1386	P-14-15	VPANSTVLSFCAFAV	15	nsp14	V7K	V	7	K	P-14-15-M132	VPANSTKLSFCAFAV	-0.376	Decreasing affinity
1387	P-14-15	VPANSTVLSFCAFAV	15	nsp14	V7R	V	7	R	P-14-15-M133	VPANSTRLSFCAFAV	-0.36	Decreasing affinity
1388	P-14-15	VPANSTVLSFCAFAV	15	nsp14	L8G	L	8	G	P-14-15-M134	VPANSTVGSFCAFAV	-1.311	Decreasing affinity
1389	P-14-15	VPANSTVLSFCAFAV	15	nsp14	L8P	L	8	P	P-14-15-M135	VPANSTVPSFCAFAV	-2.731	Decreasing affinity
1390	P-14-15	VPANSTVLSFCAFAV	15	nsp14	L8T	L	8	T	P-14-15-M136	VPANSTVTSFCAFAV	-0.904	Decreasing affinity
1391	P-14-15	VPANSTVLSFCAFAV	15	nsp14	L8S	L	8	S	P-14-15-M137	VPANSTVSSFCAFAV	-0.944	Decreasing affinity
1392	P-14-15	VPANSTVLSFCAFAV	15	nsp14	L8C	L	8	C	P-14-15-M138	VPANSTVCSFCAFAV	-0.974	Decreasing affinity
1393	P-14-15	VPANSTVLSFCAFAV	15	nsp14	L8V	L	8	V	P-14-15-M139	VPANSTVVSFCAFAV	-0.946	Decreasing affinity
1394	P-14-15	VPANSTVLSFCAFAV	15	nsp14	L8A	L	8	A	P-14-15-M140	VPANSTVASFCAFAV	-1.104	Decreasing affinity
1395	P-14-15	VPANSTVLSFCAFAV	15	nsp14	L8I	L	8	I	P-14-15-M141	VPANSTVISFCAFAV	-0.748	Decreasing affinity
1396	P-14-15	VPANSTVLSFCAFAV	15	nsp14	L8M	L	8	M	P-14-15-M142	VPANSTVMSFCAFAV	-0.59	Decreasing affinity
1397	P-14-15	VPANSTVLSFCAFAV	15	nsp14	L8F	L	8	F	P-14-15-M143	VPANSTVFSFCAFAV	-0.082	Decreasing affinity
1398	P-14-15	VPANSTVLSFCAFAV	15	nsp14	L8Y	L	8	Y	P-14-15-M144	VPANSTVYSFCAFAV	-0.179	Decreasing affinity
1399	P-14-15	VPANSTVLSFCAFAV	15	nsp14	L8W	L	8	W	P-14-15-M145	VPANSTVWSFCAFAV	-0.095	Decreasing affinity
1400	P-14-15	VPANSTVLSFCAFAV	15	nsp14	L8D	L	8	D	P-14-15-M146	VPANSTVDSFCAFAV	-1.429	Decreasing affinity
1401	P-14-15	VPANSTVLSFCAFAV	15	nsp14	L8E	L	8	E	P-14-15-M147	VPANSTVESFCAFAV	-1.381	Decreasing affinity
1402	P-14-15	VPANSTVLSFCAFAV	15	nsp14	L8N	L	8	N	P-14-15-M148	VPANSTVNSFCAFAV	-0.887	Decreasing affinity
1403	P-14-15	VPANSTVLSFCAFAV	15	nsp14	L8Q	L	8	Q	P-14-15-M149	VPANSTVQSFCAFAV	-0.784	Decreasing affinity
1404	P-14-15	VPANSTVLSFCAFAV	15	nsp14	L8H	L	8	H	P-14-15-M150	VPANSTVHSFCAFAV	-0.786	Decreasing affinity
1405	P-14-15	VPANSTVLSFCAFAV	15	nsp14	L8K	L	8	K	P-14-15-M151	VPANSTVKSFCAFAV	-0.985	Decreasing affinity
1406	P-14-15	VPANSTVLSFCAFAV	15	nsp14	L8R	L	8	R	P-14-15-M152	VPANSTVRSFCAFAV	-1.036	Decreasing affinity
1407	P-14-15	VPANSTVLSFCAFAV	15	nsp14	S9G	S	9	G	P-14-15-M153	VPANSTVLGFCAFAV	-0.129	Decreasing affinity
1408	P-14-15	VPANSTVLSFCAFAV	15	nsp14	S9P	S	9	P	P-14-15-M154	VPANSTVLPFCAFAV	-0.042	Decreasing affinity
1409	P-14-15	VPANSTVLSFCAFAV	15	nsp14	S9T	S	9	T	P-14-15-M155	VPANSTVLTFCAFAV	-0.077	Decreasing affinity
1410	P-14-15	VPANSTVLSFCAFAV	15	nsp14	S9A	S	9	A	P-14-15-M156	VPANSTVLAFCAFAV	-0.104	Decreasing affinity
1411	P-14-15	VPANSTVLSFCAFAV	15	nsp14	S9C	S	9	C	P-14-15-M157	VPANSTVLCFCAFAV	-0.093	Decreasing affinity
1412	P-14-15	VPANSTVLSFCAFAV	15	nsp14	S9V	S	9	V	P-14-15-M158	VPANSTVLVFCAFAV	-0.056	Decreasing affinity
1413	P-14-15	VPANSTVLSFCAFAV	15	nsp14	S9L	S	9	L	P-14-15-M159	VPANSTVLLFCAFAV	-0.06	Decreasing affinity
1414	P-14-15	VPANSTVLSFCAFAV	15	nsp14	S9I	S	9	I	P-14-15-M160	VPANSTVLIFCAFAV	-0.04	Decreasing affinity
1415	P-14-15	VPANSTVLSFCAFAV	15	nsp14	S9M	S	9	M	P-14-15-M161	VPANSTVLMFCAFAV	0.017	Increasing affinity
1416	P-14-15	VPANSTVLSFCAFAV	15	nsp14	S9F	S	9	F	P-14-15-M162	VPANSTVLFFCAFAV	0.209	Increasing affinity
1417	P-14-15	VPANSTVLSFCAFAV	15	nsp14	S9Y	S	9	Y	P-14-15-M163	VPANSTVLYFCAFAV	0.252	Increasing affinity
1418	P-14-15	VPANSTVLSFCAFAV	15	nsp14	S9W	S	9	W	P-14-15-M164	VPANSTVLWFCAFAV	0.313	Increasing affinity
1419	P-14-15	VPANSTVLSFCAFAV	15	nsp14	S9D	S	9	D	P-14-15-M165	VPANSTVLDFCAFAV	0.022	Increasing affinity
1420	P-14-15	VPANSTVLSFCAFAV	15	nsp14	S9E	S	9	E	P-14-15-M166	VPANSTVLEFCAFAV	-0.018	Decreasing affinity
1421	P-14-15	VPANSTVLSFCAFAV	15	nsp14	S9N	S	9	N	P-14-15-M167	VPANSTVLNFCAFAV	-0.13	Decreasing affinity
1422	P-14-15	VPANSTVLSFCAFAV	15	nsp14	S9Q	S	9	Q	P-14-15-M168	VPANSTVLQFCAFAV	0.005	Increasing affinity
1423	P-14-15	VPANSTVLSFCAFAV	15	nsp14	S9H	S	9	H	P-14-15-M169	VPANSTVLHFCAFAV	0.249	Increasing affinity
1424	P-14-15	VPANSTVLSFCAFAV	15	nsp14	S9K	S	9	K	P-14-15-M170	VPANSTVLKFCAFAV	0.132	Increasing affinity
1425	P-14-15	VPANSTVLSFCAFAV	15	nsp14	S9R	S	9	R	P-14-15-M171	VPANSTVLRFCAFAV	0.079	Increasing affinity
1426	P-14-15	VPANSTVLSFCAFAV	15	nsp14	F10G	F	10	G	P-14-15-M172	VPANSTVLSGCAFAV	-1.819	Decreasing affinity
1427	P-14-15	VPANSTVLSFCAFAV	15	nsp14	F10P	F	10	P	P-14-15-M173	VPANSTVLSPCAFAV	-2.414	Decreasing affinity
1428	P-14-15	VPANSTVLSFCAFAV	15	nsp14	F10T	F	10	T	P-14-15-M174	VPANSTVLSTCAFAV	-1.247	Decreasing affinity
1429	P-14-15	VPANSTVLSFCAFAV	15	nsp14	F10S	F	10	S	P-14-15-M175	VPANSTVLSSCAFAV	-1.456	Decreasing affinity
1430	P-14-15	VPANSTVLSFCAFAV	15	nsp14	F10C	F	10	C	P-14-15-M176	VPANSTVLSCCAFAV	-1.456	Decreasing affinity
1431	P-14-15	VPANSTVLSFCAFAV	15	nsp14	F10V	F	10	V	P-14-15-M177	VPANSTVLSVCAFAV	-1.509	Decreasing affinity
1432	P-14-15	VPANSTVLSFCAFAV	15	nsp14	F10L	F	10	L	P-14-15-M178	VPANSTVLSLCAFAV	-1.19	Decreasing affinity
1433	P-14-15	VPANSTVLSFCAFAV	15	nsp14	F10I	F	10	I	P-14-15-M179	VPANSTVLSICAFAV	-1.213	Decreasing affinity
1434	P-14-15	VPANSTVLSFCAFAV	15	nsp14	F10M	F	10	M	P-14-15-M180	VPANSTVLSMCAFAV	-1.395	Decreasing affinity
1435	P-14-15	VPANSTVLSFCAFAV	15	nsp14	F10A	F	10	A	P-14-15-M181	VPANSTVLSACAFAV	-1.628	Decreasing affinity
1436	P-14-15	VPANSTVLSFCAFAV	15	nsp14	F10Y	F	10	Y	P-14-15-M182	VPANSTVLSYCAFAV	-0.394	Decreasing affinity
1437	P-14-15	VPANSTVLSFCAFAV	15	nsp14	F10W	F	10	W	P-14-15-M183	VPANSTVLSWCAFAV	-0.083	Decreasing affinity
1438	P-14-15	VPANSTVLSFCAFAV	15	nsp14	F10D	F	10	D	P-14-15-M184	VPANSTVLSDCAFAV	-1.78	Decreasing affinity
1439	P-14-15	VPANSTVLSFCAFAV	15	nsp14	F10E	F	10	E	P-14-15-M185	VPANSTVLSECAFAV	-1.744	Decreasing affinity
1440	P-14-15	VPANSTVLSFCAFAV	15	nsp14	F10N	F	10	N	P-14-15-M186	VPANSTVLSNCAFAV	-1.23	Decreasing affinity
1441	P-14-15	VPANSTVLSFCAFAV	15	nsp14	F10Q	F	10	Q	P-14-15-M187	VPANSTVLSQCAFAV	-1.241	Decreasing affinity
1442	P-14-15	VPANSTVLSFCAFAV	15	nsp14	F10H	F	10	H	P-14-15-M188	VPANSTVLSHCAFAV	-0.957	Decreasing affinity
1443	P-14-15	VPANSTVLSFCAFAV	15	nsp14	F10K	F	10	K	P-14-15-M189	VPANSTVLSKCAFAV	-1.344	Decreasing affinity
1444	P-14-15	VPANSTVLSFCAFAV	15	nsp14	F10R	F	10	R	P-14-15-M190	VPANSTVLSRCAFAV	-1.347	Decreasing affinity
1445	P-14-15	VPANSTVLSFCAFAV	15	nsp14	C11G	C	11	G	P-14-15-M191	VPANSTVLSFGAFAV	-0.552	Decreasing affinity
1446	P-14-15	VPANSTVLSFCAFAV	15	nsp14	C11P	C	11	P	P-14-15-M192	VPANSTVLSFPAFAV	-0.747	Decreasing affinity
1447	P-14-15	VPANSTVLSFCAFAV	15	nsp14	C11T	C	11	T	P-14-15-M193	VPANSTVLSFTAFAV	0.405	Increasing affinity
1448	P-14-15	VPANSTVLSFCAFAV	15	nsp14	C11S	C	11	S	P-14-15-M194	VPANSTVLSFSAFAV	-0.318	Decreasing affinity
1449	P-14-15	VPANSTVLSFCAFAV	15	nsp14	C11Y	C	11	Y	P-14-15-M195	VPANSTVLSFYAFAV	0.405	Increasing affinity
1450	P-14-15	VPANSTVLSFCAFAV	15	nsp14	C11V	C	11	V	P-14-15-M196	VPANSTVLSFVAFAV	-0.123	Decreasing affinity
1451	P-14-15	VPANSTVLSFCAFAV	15	nsp14	C11L	C	11	L	P-14-15-M197	VPANSTVLSFLAFAV	0.107	Increasing affinity
1452	P-14-15	VPANSTVLSFCAFAV	15	nsp14	C11I	C	11	I	P-14-15-M198	VPANSTVLSFIAFAV	-0.037	Decreasing affinity
1453	P-14-15	VPANSTVLSFCAFAV	15	nsp14	C11M	C	11	M	P-14-15-M199	VPANSTVLSFMAFAV	-0.071	Decreasing affinity
1454	P-14-15	VPANSTVLSFCAFAV	15	nsp14	C11F	C	11	F	P-14-15-M200	VPANSTVLSFFAFAV	0.556	Increasing affinity
1455	P-14-15	VPANSTVLSFCAFAV	15	nsp14	C11A	C	11	A	P-14-15-M201	VPANSTVLSFAAFAV	-0.332	Decreasing affinity
1456	P-14-15	VPANSTVLSFCAFAV	15	nsp14	C11W	C	11	W	P-14-15-M202	VPANSTVLSFWAFAV	0.809	Increasing affinity
1457	P-14-15	VPANSTVLSFCAFAV	15	nsp14	C11D	C	11	D	P-14-15-M203	VPANSTVLSFDAFAV	-0.591	Decreasing affinity
1458	P-14-15	VPANSTVLSFCAFAV	15	nsp14	C11E	C	11	E	P-14-15-M204	VPANSTVLSFEAFAV	-0.653	Decreasing affinity
1459	P-14-15	VPANSTVLSFCAFAV	15	nsp14	C11N	C	11	N	P-14-15-M205	VPANSTVLSFNAFAV	-1.23	Decreasing affinity
1460	P-14-15	VPANSTVLSFCAFAV	15	nsp14	C11Q	C	11	Q	P-14-15-M206	VPANSTVLSFQAFAV	-0.189	Decreasing affinity
1461	P-14-15	VPANSTVLSFCAFAV	15	nsp14	C11H	C	11	H	P-14-15-M207	VPANSTVLSFHAFAV	0.373	Increasing affinity
1462	P-14-15	VPANSTVLSFCAFAV	15	nsp14	C11K	C	11	K	P-14-15-M208	VPANSTVLSFKAFAV	-0.042	Decreasing affinity
1463	P-14-15	VPANSTVLSFCAFAV	15	nsp14	C11R	C	11	R	P-14-15-M209	VPANSTVLSFRAFAV	0.013	Increasing affinity
1464	P-14-15	VPANSTVLSFCAFAV	15	nsp14	A12G	A	12	G	P-14-15-M210	VPANSTVLSFCGFAV	-0.224	Decreasing affinity
1465	P-14-15	VPANSTVLSFCAFAV	15	nsp14	A12P	A	12	P	P-14-15-M211	VPANSTVLSFCPFAV	-0.265	Decreasing affinity
1466	P-14-15	VPANSTVLSFCAFAV	15	nsp14	A12T	A	12	T	P-14-15-M212	VPANSTVLSFCTFAV	0.614	Increasing affinity
1467	P-14-15	VPANSTVLSFCAFAV	15	nsp14	A12S	A	12	S	P-14-15-M213	VPANSTVLSFCSFAV	0.645	Increasing affinity
1468	P-14-15	VPANSTVLSFCAFAV	15	nsp14	A12C	A	12	C	P-14-15-M214	VPANSTVLSFCCFAV	0.067	Increasing affinity
1469	P-14-15	VPANSTVLSFCAFAV	15	nsp14	A12V	A	12	V	P-14-15-M215	VPANSTVLSFCVFAV	-0.001	Decreasing affinity
1470	P-14-15	VPANSTVLSFCAFAV	15	nsp14	A12L	A	12	L	P-14-15-M216	VPANSTVLSFCLFAV	0.283	Increasing affinity
1471	P-14-15	VPANSTVLSFCAFAV	15	nsp14	A12I	A	12	I	P-14-15-M217	VPANSTVLSFCIFAV	0.265	Increasing affinity
1472	P-14-15	VPANSTVLSFCAFAV	15	nsp14	A12M	A	12	M	P-14-15-M218	VPANSTVLSFCMFAV	-0.071	Decreasing affinity
1473	P-14-15	VPANSTVLSFCAFAV	15	nsp14	A12F	A	12	F	P-14-15-M219	VPANSTVLSFCFFAV	1.185	Increasing affinity
1474	P-14-15	VPANSTVLSFCAFAV	15	nsp14	A12Y	A	12	Y	P-14-15-M220	VPANSTVLSFCYFAV	1.375	Increasing affinity
1475	P-14-15	VPANSTVLSFCAFAV	15	nsp14	A12W	A	12	W	P-14-15-M221	VPANSTVLSFCWFAV	1.57	Increasing affinity
1476	P-14-15	VPANSTVLSFCAFAV	15	nsp14	A12D	A	12	D	P-14-15-M222	VPANSTVLSFCDFAV	0.426	Increasing affinity
1477	P-14-15	VPANSTVLSFCAFAV	15	nsp14	A12E	A	12	E	P-14-15-M223	VPANSTVLSFCEFAV	0.56	Increasing affinity
1478	P-14-15	VPANSTVLSFCAFAV	15	nsp14	A12N	A	12	N	P-14-15-M224	VPANSTVLSFCNFAV	0.244	Increasing affinity
1479	P-14-15	VPANSTVLSFCAFAV	15	nsp14	A12Q	A	12	Q	P-14-15-M225	VPANSTVLSFCQFAV	-0.189	Decreasing affinity
1480	P-14-15	VPANSTVLSFCAFAV	15	nsp14	A12H	A	12	H	P-14-15-M226	VPANSTVLSFCHFAV	0.764	Increasing affinity
1481	P-14-15	VPANSTVLSFCAFAV	15	nsp14	A12K	A	12	K	P-14-15-M227	VPANSTVLSFCKFAV	0.025	Increasing affinity
1482	P-14-15	VPANSTVLSFCAFAV	15	nsp14	A12R	A	12	R	P-14-15-M228	VPANSTVLSFCRFAV	0.075	Increasing affinity
1483	P-14-15	VPANSTVLSFCAFAV	15	nsp14	F13G	F	13	G	P-14-15-M229	VPANSTVLSFCAGAV	-2.49	Decreasing affinity
1484	P-14-15	VPANSTVLSFCAFAV	15	nsp14	F13P	F	13	P	P-14-15-M230	VPANSTVLSFCAPAV	-3.723	Decreasing affinity
1485	P-14-15	VPANSTVLSFCAFAV	15	nsp14	F13T	F	13	T	P-14-15-M231	VPANSTVLSFCATAV	-1.925	Decreasing affinity
1486	P-14-15	VPANSTVLSFCAFAV	15	nsp14	F13S	F	13	S	P-14-15-M232	VPANSTVLSFCASAV	-1.846	Decreasing affinity
1487	P-14-15	VPANSTVLSFCAFAV	15	nsp14	F13C	F	13	C	P-14-15-M233	VPANSTVLSFCACAV	-2.054	Decreasing affinity
1488	P-14-15	VPANSTVLSFCAFAV	15	nsp14	F13V	F	13	V	P-14-15-M234	VPANSTVLSFCAVAV	-2.277	Decreasing affinity
1489	P-14-15	VPANSTVLSFCAFAV	15	nsp14	F13L	F	13	L	P-14-15-M235	VPANSTVLSFCALAV	-1.689	Decreasing affinity
1490	P-14-15	VPANSTVLSFCAFAV	15	nsp14	F13I	F	13	I	P-14-15-M236	VPANSTVLSFCAIAV	-1.721	Decreasing affinity
1491	P-14-15	VPANSTVLSFCAFAV	15	nsp14	F13M	F	13	M	P-14-15-M237	VPANSTVLSFCAMAV	-1.779	Decreasing affinity
1492	P-14-15	VPANSTVLSFCAFAV	15	nsp14	F13A	F	13	A	P-14-15-M238	VPANSTVLSFCAAAV	-2.432	Decreasing affinity
1493	P-14-15	VPANSTVLSFCAFAV	15	nsp14	F13Y	F	13	Y	P-14-15-M239	VPANSTVLSFCAYAV	-0.753	Decreasing affinity
1494	P-14-15	VPANSTVLSFCAFAV	15	nsp14	F13W	F	13	W	P-14-15-M240	VPANSTVLSFCAWAV	-0.455	Decreasing affinity
1495	P-14-15	VPANSTVLSFCAFAV	15	nsp14	F13D	F	13	D	P-14-15-M241	VPANSTVLSFCADAV	-2.389	Decreasing affinity
1496	P-14-15	VPANSTVLSFCAFAV	15	nsp14	F13E	F	13	E	P-14-15-M242	VPANSTVLSFCAEAV	-2.337	Decreasing affinity
1497	P-14-15	VPANSTVLSFCAFAV	15	nsp14	F13N	F	13	N	P-14-15-M243	VPANSTVLSFCANAV	-1.918	Decreasing affinity
1498	P-14-15	VPANSTVLSFCAFAV	15	nsp14	F13Q	F	13	Q	P-14-15-M244	VPANSTVLSFCAQAV	-2.026	Decreasing affinity
1499	P-14-15	VPANSTVLSFCAFAV	15	nsp14	F13H	F	13	H	P-14-15-M245	VPANSTVLSFCAHAV	-1.529	Decreasing affinity
1500	P-14-15	VPANSTVLSFCAFAV	15	nsp14	F13K	F	13	K	P-14-15-M246	VPANSTVLSFCAKAV	-2.052	Decreasing affinity
1501	P-14-15	VPANSTVLSFCAFAV	15	nsp14	F13R	F	13	R	P-14-15-M247	VPANSTVLSFCARAV	-2.094	Decreasing affinity
1502	P-14-15	VPANSTVLSFCAFAV	15	nsp14	A14G	A	14	G	P-14-15-M248	VPANSTVLSFCAFGV	-0.132	Decreasing affinity
1503	P-14-15	VPANSTVLSFCAFAV	15	nsp14	A14P	A	14	P	P-14-15-M249	VPANSTVLSFCAFPV	0.135	Increasing affinity
1504	P-14-15	VPANSTVLSFCAFAV	15	nsp14	A14T	A	14	T	P-14-15-M250	VPANSTVLSFCAFTV	0.532	Increasing affinity
1505	P-14-15	VPANSTVLSFCAFAV	15	nsp14	A14S	A	14	S	P-14-15-M251	VPANSTVLSFCAFSV	0.569	Increasing affinity
1506	P-14-15	VPANSTVLSFCAFAV	15	nsp14	A14C	A	14	C	P-14-15-M252	VPANSTVLSFCAFCV	0.206	Increasing affinity
1507	P-14-15	VPANSTVLSFCAFAV	15	nsp14	A14V	A	14	V	P-14-15-M253	VPANSTVLSFCAFVV	0.3	Increasing affinity
1508	P-14-15	VPANSTVLSFCAFAV	15	nsp14	A14L	A	14	L	P-14-15-M254	VPANSTVLSFCAFLV	0.513	Increasing affinity
1509	P-14-15	VPANSTVLSFCAFAV	15	nsp14	A14I	A	14	I	P-14-15-M255	VPANSTVLSFCAFIV	-1.721	Decreasing affinity
1510	P-14-15	VPANSTVLSFCAFAV	15	nsp14	A14M	A	14	M	P-14-15-M256	VPANSTVLSFCAFMV	0.307	Increasing affinity
1511	P-14-15	VPANSTVLSFCAFAV	15	nsp14	A14F	A	14	F	P-14-15-M257	VPANSTVLSFCAFFV	1.275	Increasing affinity
1512	P-14-15	VPANSTVLSFCAFAV	15	nsp14	A14Y	A	14	Y	P-14-15-M258	VPANSTVLSFCAFYV	1.432	Increasing affinity
1513	P-14-15	VPANSTVLSFCAFAV	15	nsp14	A14W	A	14	W	P-14-15-M259	VPANSTVLSFCAFWV	1.612	Increasing affinity
1514	P-14-15	VPANSTVLSFCAFAV	15	nsp14	A14D	A	14	D	P-14-15-M260	VPANSTVLSFCAFDV	0.437	Increasing affinity
1515	P-14-15	VPANSTVLSFCAFAV	15	nsp14	A14E	A	14	E	P-14-15-M261	VPANSTVLSFCAFEV	0.62	Increasing affinity
1516	P-14-15	VPANSTVLSFCAFAV	15	nsp14	A14N	A	14	N	P-14-15-M262	VPANSTVLSFCAFNV	0.304	Increasing affinity
1517	P-14-15	VPANSTVLSFCAFAV	15	nsp14	A14Q	A	14	Q	P-14-15-M263	VPANSTVLSFCAFQV	0.397	Increasing affinity
1518	P-14-15	VPANSTVLSFCAFAV	15	nsp14	A14H	A	14	H	P-14-15-M264	VPANSTVLSFCAFHV	0.934	Increasing affinity
1519	P-14-15	VPANSTVLSFCAFAV	15	nsp14	A14K	A	14	K	P-14-15-M265	VPANSTVLSFCAFKV	0.155	Increasing affinity
1520	P-14-15	VPANSTVLSFCAFAV	15	nsp14	A14R	A	14	R	P-14-15-M266	VPANSTVLSFCAFRV	0.168	Increasing affinity
1521	P-14-15	VPANSTVLSFCAFAV	15	nsp14	V15G	V	15	G	P-14-15-M267	VPANSTVLSFCAFAG	-0.332	Decreasing affinity
1522	P-14-15	VPANSTVLSFCAFAV	15	nsp14	V15P	V	15	P	P-14-15-M268	VPANSTVLSFCAFAP	-0.853	Decreasing affinity
1523	P-14-15	VPANSTVLSFCAFAV	15	nsp14	V15T	V	15	T	P-14-15-M269	VPANSTVLSFCAFAT	-0.084	Decreasing affinity
1524	P-14-15	VPANSTVLSFCAFAV	15	nsp14	V15S	V	15	S	P-14-15-M270	VPANSTVLSFCAFAS	-0.245	Decreasing affinity
1525	P-14-15	VPANSTVLSFCAFAV	15	nsp14	V15C	V	15	C	P-14-15-M271	VPANSTVLSFCAFAC	-0.117	Decreasing affinity
1526	P-14-15	VPANSTVLSFCAFAV	15	nsp14	V15A	V	15	A	P-14-15-M272	VPANSTVLSFCAFAA	-0.033	Decreasing affinity
1527	P-14-15	VPANSTVLSFCAFAV	15	nsp14	V15L	V	15	L	P-14-15-M273	VPANSTVLSFCAFAL	0.215	Increasing affinity
1528	P-14-15	VPANSTVLSFCAFAV	15	nsp14	V15I	V	15	I	P-14-15-M274	VPANSTVLSFCAFAI	0.311	Increasing affinity
1529	P-14-15	VPANSTVLSFCAFAV	15	nsp14	V15M	V	15	M	P-14-15-M275	VPANSTVLSFCAFAM	0.136	Increasing affinity
1530	P-14-15	VPANSTVLSFCAFAV	15	nsp14	V15F	V	15	F	P-14-15-M276	VPANSTVLSFCAFAF	0.951	Increasing affinity
1531	P-14-15	VPANSTVLSFCAFAV	15	nsp14	V15Y	V	15	Y	P-14-15-M277	VPANSTVLSFCAFAY	1.236	Increasing affinity
1532	P-14-15	VPANSTVLSFCAFAV	15	nsp14	V15W	V	15	W	P-14-15-M278	VPANSTVLSFCAFAW	1.184	Increasing affinity
1533	P-14-15	VPANSTVLSFCAFAV	15	nsp14	V15D	V	15	D	P-14-15-M279	VPANSTVLSFCAFAD	-0.711	Decreasing affinity
1534	P-14-15	VPANSTVLSFCAFAV	15	nsp14	V15E	V	15	E	P-14-15-M280	VPANSTVLSFCAFAE	-0.449	Decreasing affinity
1535	P-14-15	VPANSTVLSFCAFAV	15	nsp14	V15N	V	15	N	P-14-15-M281	VPANSTVLSFCAFAN	-0.215	Decreasing affinity
1536	P-14-15	VPANSTVLSFCAFAV	15	nsp14	V15Q	V	15	Q	P-14-15-M282	VPANSTVLSFCAFAQ	-0.119	Decreasing affinity
1537	P-14-15	VPANSTVLSFCAFAV	15	nsp14	V15H	V	15	H	P-14-15-M283	VPANSTVLSFCAFAH	0.356	Increasing affinity
1538	P-14-15	VPANSTVLSFCAFAV	15	nsp14	V15K	V	15	K	P-14-15-M284	VPANSTVLSFCAFAK	-0.048	Decreasing affinity
1539	P-14-15	VPANSTVLSFCAFAV	15	nsp14	V15R	V	15	R	P-14-15-M285	VPANSTVLSFCAFAR	-0.104	Decreasing affinity

## Sheet: Table S11
Table S11: The physicochemical, pharmacokinetic, allergenicity, and toxicity properties of 36 designed peptide inhibitors targeting the SARS-CoV-2 nsp16-nsp10 and nsp14-nsp10 interactions.
No.	Peptide name	Sequence	Length	Target	Allergenicity	Toxicity	Predicted IC50 (μM)	Molecule Properties			Pharmacokinetic Properties (ADMET)
											Absorption							Distribution				Metabolism							Excretion		Toxicity
								Molecular weight (g/mol)	Net charge at pH 7	Iso-electric point	Water solubilitylog (mol/L)	Caco2 permeabilitylog Papp in 10-6 cm/s	Intestinal absorption (human) (% Absorbed)	Skin Permeability (log Kp)	P-glycoprotein substrate	P-glycoprotein I inhibitor	P-glycoprotein II inhibitor	VDss (human) (log L/kg)	Fraction unbound (human) (Fu)	BBB permeability (log BB)	CNS permeability (log PS)	CYP2D6 substrate	CYP3A4 substrate	CYP1A2 inhibitior	CYP2C19 inhibitior	CYP2C9 inhibitior	CYP2D6 inhibitior	CYP3A4 inhibitior	Total Clearance (log ml/min/kg)	Renal OCT2 substrate	AMES toxicity	Max. tolerated dose (human) (log mg/kg/day)	hERG I inhibitor	hERG II inhibitor	Oral Rat Acute Toxicity (LD50) (mol/kg)	Oral Rat Chronic Toxicity (LOAEL) (log mg/kg_bw/day)	Hepatotoxicity	Skin Sensitisation	T.Pyriformis toxicity (log ug/L)	Minnow toxicity (log mM)
1	OLP-1	NCVK	4	nsp16 & nsp14	Probable allergen	Non-toxic	68.66	462.57	0.9	8.43	-2.785	-0.215	0	-2.735	Yes	No	No	-1.306	0.846	-1.012	-3.632	No	No	No	No	No	No	No	0.292	No	No	1.255	No	No	1.925	2.887	No	No	0.285	6.335
2	OLP-2	CVKM	4	nsp16 & nsp14	Probable non-allergen	Non-toxic	64.89	479.66	0.9	9.13	-2.612	-0.182	3.304	-2.735	Yes	No	No	-1.043	0.79	-1.171	-3.49	No	No	No	No	No	No	No	0.496	No	No	0.912	No	No	1.719	2.465	Yes	No	0.285	5.032
3	OLP-3	VKML	4	nsp16 & nsp14	Probable non-allergen	Non-toxic	63.02	489.67	1	10.1	-2.835	-0.196	11.572	-2.735	No	No	No	-1.173	0.677	-0.968	-4.298	No	Yes	No	No	No	No	No	0.181	No	No	0.17	No	No	1.925	2.685	Yes	No	0.285	4.458
4	OLP-4	KMLC	4	nsp16 & nsp14	Probable non-allergen	Non-toxic	44.6	493.69	0.9	8.64	-2.809	-0.223	3.879	-2.735	Yes	No	No	-1.201	0.736	-1.129	-3.516	No	No	No	No	No	No	No	0.45	No	No	0.694	No	No	1.768	2.815	Yes	No	0.285	4.268
5	OLP-5	MLCT	4	nsp16 & nsp14	Probable non-allergen	Non-toxic	48.72	466.62	-0.1	2.95	-2.684	-0.32	0	-2.735	Yes	No	No	-1.334	0.714	-1.205	-3.549	No	No	No	No	No	No	No	0.55	No	No	1.448	No	No	1.577	3.08	Yes	No	0.285	3.502
6	OLP-6	GGAS	4	nsp16 & nsp14	Probable allergen	Non-toxic	23.86	290.27	0	3.72	-2.065	-0.399	0.607	-2.735	Yes	No	No	-1.037	0.914	-0.81	-3.594	No	No	No	No	No	No	No	0.546	No	No	1.662	No	No	1.291	2.824	No	No	0.285	5.735
7	OLP-7	CRCH	4	nsp16 & nsp14	Probable non-allergen	Non-toxic	38.57	517.63	1	8.14	-2.878	-0.617	0	-2.735	Yes	No	No	-0.363	0.545	-2.042	-5.091	No	No	No	No	No	No	No	1.012	No	No	0.357	No	No	2.483	2.788	No	No	0.285	6.376
8	OLP-8	KGKY	4	nsp16 & nsp14	Probable allergen	Non-toxic	31.42	494.58	2	10.21	-2.968	-0.402	3.045	-2.735	Yes	No	No	-0.431	0.829	-0.932	-4.365	No	No	No	No	No	No	No	0.759	No	No	0.599	No	No	2.269	3.195	Yes	No	0.285	7.202
9	OLP-9	NCVKM	5	nsp16 & nsp14	Probable allergen	Non-toxic	64.2	593.77	0.9	8.43	-2.878	-0.169	0	-2.735	Yes	No	No	-1.371	0.742	-1.275	-3.759	No	No	No	No	No	No	No	0.315	No	No	1.563	No	No	2.217	3.071	Yes	No	0.285	7.573
10	OLP-10	CVKML	5	nsp16 & nsp14	Probable non-allergen	Non-toxic	54.19	592.82	0.9	9.13	-2.918	-0.152	0	-2.735	Yes	No	No	-1.356	0.652	-1.296	-4.082	No	Yes	No	No	No	No	No	0.142	No	No	0.718	No	No	2.333	3.095	Yes	No	0.285	6.579
11	OLP-11 (P-16-5)	VKMLC	5	nsp16 & nsp14	Probable allergen	Non-toxic	65.38	592.82	0.9	8.81	-2.994	-0.184	0	-2.735	Yes	No	No	-1.43	0.649	-1.217	-4.182	No	Yes	No	No	No	No	No	0.247	No	No	0.911	No	No	2.139	3.004	Yes	No	0.285	5.257
12	OLP-12	KMLCT	5	nsp16 & nsp14	Probable non-allergen	Non-toxic	46.93	594.79	0.9	8.64	-2.94	-0.342	0	-2.735	Yes	No	No	-1.407	0.766	-1.374	-3.744	No	No	No	No	No	No	No	0.524	No	No	1.436	No	No	1.986	3.189	Yes	No	0.285	5.598
13	OLP-13 (P-16-6)	NCVKML	6	nsp16 & nsp14	Probable allergen	Non-toxic	53.66	706.92	0.9	8.43	-2.928	-0.14	0	-2.735	Yes	No	No	-1.498	0.614	-1.4	-4.652	No	No	No	No	No	No	No	-0.057	No	No	1.039	No	No	2.518	3.904	Yes	No	0.285	9.121
14	OLP-14	CVKMLC	6	nsp16 & nsp14	Probable non-allergen	Non-toxic	57.87	695.97	0.9	8.13	-2.976	-0.14	0	-2.735	Yes	No	No	-1.542	0.612	-1.545	-4.445	No	Yes	No	No	No	No	No	0.199	No	No	1.2	No	No	2.463	3.467	Yes	No	0.285	7.378
15	OLP-15	VKMLCT	6	nsp16 & nsp14	Probable allergen	Non-toxic	57.91	693.92	0.9	8.81	-2.965	-0.302	0	-2.735	Yes	No	No	-1.546	0.675	-1.461	-4.708	No	No	No	No	No	No	No	0.338	No	No	1.319	No	No	2.34	3.342	Yes	No	0.285	6.587
16	OLP-16 (P-16-7)	NCVKMLC	7	nsp16 & nsp14	Probable allergen	Non-toxic	64.01	810.07	0.8	8	-2.917	-0.127	0	-2.735	Yes	No	No	-1.585	0.552	-1.649	-5.016	No	No	No	No	No	No	No	0.005	No	No	1.039	No	No	2.642	4.302	Yes	No	0.285	9.919
17	OLP-17	CVKMLCT	7	nsp16 & nsp14	Probable allergen	Non-toxic	60.3	797.07	0.9	8.13	-2.924	-0.258	0	-2.735	Yes	No	No	-1.564	0.609	-1.789	-4.971	No	No	No	No	No	No	No	0.296	No	No	1.141	No	No	2.6	3.77	Yes	No	0.285	8.708
18	OLP-18 (P-16-8)	NCVKMLCT	8	nsp16 & nsp14	Probable allergen	Non-toxic	64.9	911.17	0.8	8	-2.897	-0.246	0	-2.735	Yes	No	No	-1.49	0.517	-1.893	-5.541	No	No	No	No	No	No	No	0.104	No	No	0.767	No	No	2.695	4.614	Yes	No	0.285	11.25
19	OLP-19 (P-16-9)	TNCVKMLCT	9	nsp16 & nsp14	Probable allergen	Non-toxic	73.72	1012.28	0.9	8.04	-2.892	-0.297	0	-2.735	Yes	No	No	-1.261	0.453	-2.155	-5.987	No	No	No	No	No	No	No	-0.081	No	No	0.619	No	No	2.619	5.221	Yes	No	0.285	13.448
20	P-16-10	ITNCVKMLCT	10	nsp16	Probable allergen	Non-toxic	74.41	1125.43	0.9	8.11	-2.892	-0.253	0	-2.735	Yes	No	No	-1.117	0.413	-2.259	-6.151	No	No	No	No	No	No	No	-0.155	No	No	0.569	No	No	2.561	5.605	Yes	No	0.285	13.79
21	P-16-11	TNCVKMLCTHT	11	nsp16	Probable non-allergen	Toxic	73.53	1250.52	1	8.05	-2.892	-0.491	0	-2.735	Yes	No	No	-0.666	0.42	-2.827	-7.392	No	No	No	No	No	No	No	0.509	No	No	0.453	No	No	2.483	5.142	Yes	No	0.285	16.388
22	P-16-12	TNCVKMLCTHTG	12	nsp16	Probable non-allergen	Toxic	68.78	1307.57	1	8.05	-2.892	-0.435	0	-2.735	Yes	No	No	-0.572	0.408	-2.896	-7.756	No	No	No	No	No	No	No	-7.756	No	No	0.45	No	No	2.483	5.186	Yes	No	0.285	17.461
23	P-16-13	TNCVKMLCTHTGT	13	nsp16	Probable non-allergen	Toxic	65.72	1408.67	1	8.05	-2.892	-0.545	0	-2.735	Yes	No	No	-0.394	0.392	-3.14	-8.282	No	No	No	No	No	No	No	0.507	No	No	0.443	No	No	2.483	5.337	Yes	No	0.285	18.792
24	P-16-14	TNCVKMLCTHTGTG	14	nsp16	Probable non-allergen	Non-toxic	66.03	1465.73	1	8.05	-2.892	-0.483	0	-2.735	Yes	No	No	-0.315	0.387	-3.209	-8.645	No	No	No	No	No	No	No	0.435	No	No	0.441	No	No	2.483	5.393	Yes	No	0.285	19.767
25	P-16-15	ITNCVKMLCTHTGTG	15	nsp16	Probable non-allergen	Non-toxic	65.13	1578.8	1	8.12	-2.892	-0.439	0	-2.735	Yes	No	No	-0.225	0.382	-3.314	-8.809	No	No	No	No	No	No	No	0.375	No	No	0.44	No	No	2.482	5.776	Yes	No	0.285	20.109
26	P-14-5	CAFAV	5	nsp14	Probable non-allergen	Non-toxic	51.58	509.62	-0.1	2.93	-2.942	-0.274	7.378	-2.735	Yes	No	No	-1.309	0.604	-0.976	-3.997	No	No	No	No	No	No	No	0.445	No	No	1.006	No	No	1.785	3.411	Yes	No	0.285	6.658
27	P-14-6	FCAFAV	6	nsp14	Probable allergen	Non-toxic	36.65	656.79	-0.1	2.91	-3.259	-0.33	3.399	-2.735	Yes	No	No	-1.154	0.36	-0.968	-4.048	No	Yes	No	No	No	No	No	0.412	No	No	0.614	No	No	2.433	4.567	Yes	No	0.285	5.972
28	P-14-7	SFCAFAV	7	nsp14	Probable allergen	Non-toxic	37.46	743.87	-0.1	2.91	-3.038	-0.322	0	-2.735	Yes	No	No	-1.089	0.405	-1.229	-4.627	No	Yes	No	No	No	No	No	0.289	No	No	0.709	No	No	2.812	5.033	Yes	No	0.285	8.059
29	P-14-8	LSFCAFAV	8	nsp14	Probable non-allergen	Non-toxic	36.43	857.03	-0.1	2.93	-2.947	-0.31	0	-2.735	Yes	No	No	-1.09	0.376	-1.281	-4.791	No	Yes	No	No	No	No	No	0.108	No	No	0.581	No	No	2.856	5.482	Yes	No	0.285	8.941
30	P-14-9	LSFCAFAVD	9	nsp14	Probable allergen	Non-toxic	34.38	972.12	-1.1	0.88	-2.893	-0.482	0	-2.735	Yes	No	No	-0.811	0.376	-1.649	-5.376	No	Yes	No	No	No	No	No	0.015	No	No	0.483	No	Yes	2.513	6.138	Yes	No	0.285	10.78
31	P-14-10	TVLSFCAFAV	10	nsp14	Probable non-allergen	Non-toxic	45.35	1057.26	-0.1	2.9	-2.892	-0.278	0	-2.735	Yes	No	No	-0.882	0.342	-1.683	-5.254	No	Yes	No	No	No	No	No	-0.288	No	No	0.499	No	No	2.598	6.358	Yes	No	0.285	11.722
32	P-14-11	STVLSFCAFAV	11	nsp14	Probable non-allergen	Non-toxic	35.86	1144.34	-0.1	2.91	-2.892	-0.282	0	-2.735	Yes	No	No	-0.921	0.322	-1.881	-5.74	No	Yes	No	No	No	No	No	-0.434	No	No	0.493	No	No	2.506	7.32	Yes	No	0.285	14.845
33	P-14-12	NSTVLSFCAFAV	12	nsp14	Probable allergen	Non-toxic	30.72	1258.44	-0.1	2.89	-2.892	-0.277	0	-2.735	Yes	No	No	-0.875	0.321	-1.98	-6.404	No	Yes	No	No	No	No	No	-0.497	No	No	0.478	No	No	2.486	8.06	Yes	No	0.285	17.065
34	P-14-13	NSTVLSFCAFAVD	13	nsp14	Probable non-allergen	Non-toxic	23.76	1373.53	-1.1	0.88	-2.892	-0.449	0	-2.735	Yes	No	No	-0.707	0.326	-2.349	-6.989	No	No	No	No	No	No	No	-0.586	No	No	0.445	No	Yes	2.482	8.716	Yes	No	0.285	18.905
35	P-14-14	PANSTVLSFCAFAV	14	nsp14	Probable non-allergen	Non-toxic	22.38	1426.64	-0.1	2.93	-2.892	-0.208	0	-2.735	Yes	No	No	-0.729	0.328	-2.13	-6.895	No	Yes	No	No	No	No	No	-0.4	No	No	0.457	No	No	2.483	8.295	Yes	No	0.285	18.891
36	P-14-15	VPANSTVLSFCAFAV	15	nsp14	Probable non-allergen	Non-toxic	37.26	1525.77	0.1	2.93	-2.892	-0.245	0	-2.735	Yes	No	No	-0.64	0.334	-2.217	-7.035	No	Yes	No	No	No	No	No	-0.713	No	No	0.447	No	No	2.482	8.381	Yes	No	0.285	19.307

## Sheet: Table S12
Table S12: The amino acid conservation scores, the residue variability, and the number of conserved or variable residues of nsp10, nsp16, and nsp14 proteins across CoVs.
SARS-CoV-2 nsp10
21 amino acides at conservation grade 1.			7 amino acides at conservation grade 2.			7 amino acides at conservation grade 3.
8 amino acides at conservation grade 4.			10 amino acides at conservation grade 5.			11 amino acides at conservation grade 6.
10 amino acides at conservation grade 7.			11 amino acides at conservation grade 8.			30 amino acides at conservation grade 9.
Protein	Residue position	Residue	Score (normalized)	Color		Residue variety
nsp10	18	A	-0.459	7		A,S
nsp10	19	F	-1.036	9		F
nsp10	20	A	0.078	5		T,S,A,X
nsp10	21	V	-0.547	7		L,P,I,A,X,V,T
nsp10	22	D	-0.442	7		E,N,D,X
nsp10	23	A	-0.609	8		P,A,X
nsp10	24	A	0.367	3		A,X,Q,P,E,R,G,K
nsp10	25	K	0.793	2		X,D,A,E,R,S,K,T
nsp10	26	A	-0.1	5		T,C,M,X,A
nsp10	27	Y	-1.026	9		Y,X
nsp10	28	K	1.609	1		F,K,X,V,M,L,C,T,I
nsp10	29	D	0.184	4		D,X,A,N,E,S,K,T
nsp10	30	Y	-0.174	6		A,X,Y,L,H,S,F
nsp10	31	L	0.136	4		X,I,V,L
nsp10	32	A	0.373	3		H,K,G,S,R,E,Q,N,A,X,D
nsp10	33	S	1.302	1		S,R,K,G,D,X,A,E,Q,N,H
nsp10	34	G	-0.994	9		G,X
nsp10	35	G	1.178	1		A,X,V,N,Q,M,G,I,H
nsp10	36	Q	1.269	1		T,Q,N,V,A,X,K,S,R
nsp10	37	P	-0.972	9		P,X
nsp10	38	I	-0.065	5		L,X,I,V
nsp10	39	T	1.756	1		Y,I,T,Q,M,N,A,X,V,G,K,R,S
nsp10	40	N	-0.809	8		X,D,N,S,G
nsp10	41	C	-0.648	8		C,Y,X,A,V
nsp10	42	V	-0.562	7		X,I,V
nsp10	43	K	-0.646	8		X,Q,R,K
nsp10	44	M	-0.826	8		V,X,L,M
nsp10	45	L	-0.551	7		X,I,V,L
nsp10	46	C	0.281	4		N,C,X,A,S,T
nsp10	47	T	0.224	4		T,S,M,L,N,P,X,A,D,V
nsp10	48	H	-0.454	7		T,R,K,G,X,H
nsp10	49	T	0.563	3		T,I,S,L,M,Q,N,P,A,X
nsp10	50	G	-0.994	9		G,X
nsp10	51	T	0.024	5		P,E,N,X,S,T
nsp10	52	G	-0.994	9		X,G
nsp10	53	Q	-0.005	5		F,R,M,L,Q,X,A,V,I
nsp10	54	A	-1.055	9		A,X
nsp10	55	I	-0.004	5		L,X,I,V
nsp10	56	T	-0.854	9		T,S,X
nsp10	57	V	1.162	1		X,A,V,N,P,S,I,Y,H,T
nsp10	58	T	0.085	5		T,I,S,R,G,K,X,D
nsp10	59	P	-0.696	8		P,V,A,X,I
nsp10	60	E	-0.269	6		S,E,C,Q,A,D,X
nsp10	61	A	-0.317	6		X,A,P,S
nsp10	62	N	0.249	4		T,S,K,X,N
nsp10	63	M	0.74	2		S,G,X,A,P,E,M,N,L,T,I,Y
nsp10	64	D	0.919	1		H,T,E,M,Q,N,V,D,X,A,S
nsp10	65	Q	-1.062	9		Q,X
nsp10	66	E	0.002	5		H,Y,V,X,D,E,N,F
nsp10	67	S	-0.55	7		P,Y,X,A,S,T
nsp10	68	F	-0.327	6		Y,X,F
nsp10	69	G	-0.994	9		G,X
nsp10	70	G	-0.994	9		G,X
nsp10	71	A	-0.897	9		S,A,X
nsp10	72	S	-1.069	9		S,X
nsp10	73	C	-0.637	8		C,I,X,V
nsp10	74	C	-1.041	9		C,X
nsp10	75	L	-0.269	6		X,I,V,L
nsp10	76	Y	-0.91	9		W,X,Y
nsp10	77	C	-0.945	9		C,X,S
nsp10	78	R	-1.042	9		X,R
nsp10	79	C	-0.392	7		C,A,X,S
nsp10	80	H	-0.38	7		X,Y,H,R,S
nsp10	81	I	-0.244	6		T,I,X,V,L
nsp10	82	D	1.785	1		S,D,A,X,V,L,C,E,P,T
nsp10	83	H	-1.055	9		X,H
nsp10	84	P	-0.562	7		X,P,N
nsp10	85	N	1.845	1		D,A,X,N,T,S,G
nsp10	86	P	0.598	2		A,D,X,V,L,M,P,I,Y,H
nsp10	87	K	-0.224	6		Y,N,X,D,K,S,T
nsp10	88	G	-0.838	9		X,N,G
nsp10	89	F	2.632	1		I,Y,H,X,A,V,L,Q,M,R,K,F
nsp10	90	C	-1.041	9		X,C
nsp10	91	D	2.783	1		D,A,X,V,L,Q,N,P,R,K,I,T
nsp10	92	L	1.357	1		F,L,Y,X
nsp10	93	K	-0.314	6		R,K,X,P
nsp10	94	G	-0.814	8		X,T,G
nsp10	95	K	-0.222	6		K,R,S,X
nsp10	96	Y	-0.311	6		S,F,X,W,C,Y
nsp10	97	V	-1.065	9		V,X
nsp10	98	Q	-0.852	9		H,Q,X
nsp10	99	I	-0.184	6		I,X,V,M,L
nsp10	100	P	-0.819	8		X,D,P
nsp10	101	T	3.014	1		I,T,M,N,L,Q,X,A,V,K,S
nsp10	102	T	0.779	2		H,T,A,D,X,V,Q,C,E,S,G
nsp10	103	C	-0.006	5*		C,X,F,G
nsp10	104	A	0.482	3		A,X,V,C,Q,E,I,T
nsp10	105	N	2.321	1		I,H,T,A,X,V,N,M,Q,L,P,R,K
nsp10	106	D	-0.841	9		E,D,X
nsp10	107	P	-0.972	9		P,X
nsp10	108	V	-0.582	7		V,X,I,T,F
nsp10	109	G	0.091	5		L,M,Q,X,K,G,S,R
nsp10	110	F	-0.485	7		Y,X,F
nsp10	111	T	0.64	2		T,A,X,I,V,C,L
nsp10	112	L	-0.416	7		V,X,I,L
nsp10	113	K	0.451	3		I,T,X,A,M,Q,E,R,S,K
nsp10	114	N	-0.835	9		Y,N,H,X
nsp10	115	T	1.879	1		T,I,R,K,D,X,V,N,Q,E
nsp10	116	V	0.248	4		T,A,I,X,V,Q,P
nsp10	117	C	-1.041	9		X,C
nsp10	118	T	1.308	1		T,I,K,G,S,R,P,Q,N,V,A,X
nsp10	119	V	-0.407	7		S,L,C,V,X,A
nsp10	120	C	-1.041	9		C,X
nsp10	121	G	0.756	2		H,N,Q,M,A,D,X,G,K,S
nsp10	122	M	0.004	5		H,Y,X,M,L,C,R,F
nsp10	123	W	-0.98	9		X,W
nsp10	124	K	2.207	1		Q,M,L,V,X,K,F,S,R,I,T
nsp10	125	G	0.371	3		G,S,Q,N,X,A,D
nsp10	126	Y	0.448	3		N,Y,Q,H,X,F,G
nsp10	127	G	-0.734	8		X,D,G,S
nsp10	128	C	-1.041	9		X,C
nsp10	129	S	1.132	1		T,M,Q,N,P,A,X,V,K,F,S
nsp10	130	C	-1.041	9		C,X
nsp10	131	D	0.272	4		E,N,V,X,D,A,G,S,T
nsp10	132	Q	0.133	4		A,X,E,N,L,Q,S,R,T
nsp10	133	L	0.653	2		I,T,L,M,V,A,X,F
nsp10	134	R	-0.475	7		R,S,X,Q
nsp10	135	E	2.226	1		T,K,G,X,D,N,Q,E,P
nsp10	136	P	2.686	1		T,N,P,D,A,I,V
nsp10	137	M	1.593	1		K,S,M,N,A,X,V
nsp10	138	L	-0.242	6*		M,L
nsp10	139	Q	-0.691	8		Q
*Below the confidence cut-off - The calculations for this site were performed on less than 6 non-gaped homologue sequences, or the confidence interval for the estimated score is equal to- or larger than- 4 color grades.
SARS-CoV nsp10
22 amino acides at conservation grade 1.			6 amino acides at conservation grade 2.			7 amino acides at conservation grade 3.
6 amino acides at conservation grade 4.			10 amino acides at conservation grade 5.			12 amino acides at conservation grade 6.
13 amino acides at conservation grade 7.			14 amino acides at conservation grade 8.			29 amino acides at conservation grade 9.
Protein	Residue position	Residue	Score (normalized)	Color		Residue variety
nsp10	10	N	-1.03	9		N
nsp10	11	S	-0.466	7		N,C,Y,A,V,S
nsp10	12	T	0.708	2		A,G,K,Q,X,N,T,P,H,S
nsp10	13	V	-0.043	5		L,C,I,V
nsp10	14	L	-0.905	9		R,X,L
nsp10	15	S	-0.747	8		S,X,T
nsp10	16	F	0.912	1		X,L,Y,S,F,H,A,V,I,M
nsp10	17	C	-0.815	8		X,L,V,C
nsp10	18	A	0.03	5		X,T,N,A,S
nsp10	19	F	-1.019	9		F,X
nsp10	20	A	0.174	4		A,T,X,S
nsp10	21	V	-0.5	7		I,A,V,T,L,X,P
nsp10	22	D	-0.389	7		E,N,D,X
nsp10	23	P	-0.377	7		P,A,X
nsp10	24	A	0.47	3		K,R,G,A,Q,X,E,P
nsp10	25	K	0.911	1		D,K,R,A,S,E,T,X
nsp10	26	A	-0.035	5		M,X,T,A,C
nsp10	27	Y	-1.008	9		Y,X
nsp10	28	K	1.625	1		C,X,T,L,F,V,I,K,M
nsp10	29	D	0.281	4		A,K,D,Y,N,T,X,S,E
nsp10	30	Y	0.007	5		H,S,F,A,Y,L,X
nsp10	31	L	0.228	4		L,X,I,V
nsp10	32	A	0.481	3		X,N,H,E,S,A,G,R,D,K,Q
nsp10	33	S	1.481	1		D,K,G,A,R,Q,X,N,E,S,H
nsp10	34	G	-0.972	9		X,G
nsp10	35	G	1.228	1		I,G,A,V,Q,M,N,X,H
nsp10	36	Q	1.367	1		R,A,V,K,Q,N,T,X,S
nsp10	37	P	-0.949	9		P,X
nsp10	38	I	0.137	4		L,X,I,V
nsp10	39	T	2.179	1		G,V,A,I,R,K,Q,M,Y,X,T,N,S
nsp10	40	N	-0.781	8		G,N,X,D,S
nsp10	41	C	-0.606	8		C,Y,A,V,X
nsp10	42	V	-0.442	7		V,I,X
nsp10	43	K	-0.615	8		R,K,X,Q
nsp10	44	M	-0.798	8		M,V,L,X
nsp10	45	L	-0.506	7		I,V,L,X
nsp10	46	C	0.395	3		S,C,A,T,N,X
nsp10	47	T	0.322	4		T,N,L,X,S,P,D,A,V,M
nsp10	48	H	-0.398	7		H,T,X,K,R,G
nsp10	49	T	0.592	2		L,N,T,X,P,S,I,A,Q,M
nsp10	50	G	-0.972	9		X,G
nsp10	51	T	0.127	4		P,E,S,X,T,N
nsp10	52	G	-0.972	9		G,X
nsp10	53	Q	0.077	5		M,Q,I,R,A,V,F,L,X
nsp10	54	A	-1.041	9		A,X
nsp10	55	I	0.083	5		V,I,X,L
nsp10	56	T	-0.827	9		S,T,X
nsp10	57	V	1.368	1		Y,X,N,T,P,H,S,A,V,I
nsp10	58	T	0.061	5		T,D,K,X,R,G,S
nsp10	59	P	-0.664	8		I,V,A,X,P
nsp10	60	E	-0.178	6		A,C,X,D,Q,E,S
nsp10	61	A	-0.419	7		P,S,A,X
nsp10	62	N	0.44	3		S,T,N,X,K
nsp10	63	M	0.735	2		P,E,S,Y,X,T,N,L,M,G,A,I
nsp10	64	D	0.842	1		H,S,E,T,N,X,Q,M,V,A,D
nsp10	65	Q	-1.05	9		Q,X
nsp10	66	E	0.078	5		V,D,H,F,E,Y,N,X
nsp10	67	S	-0.502	7		S,P,X,T,A,Y
nsp10	68	F	-0.266	6		F,X,Y
nsp10	69	G	-0.972	9		X,G
nsp10	70	G	-0.972	9		X,G
nsp10	71	A	-0.874	9		S,X,A
nsp10	72	S	-1.057	9		S,X
nsp10	73	C	-0.595	8		V,I,C,X
nsp10	74	C	-1.025	9		X,C
nsp10	75	L	-0.168	6		X,L,V,I
nsp10	76	Y	-0.885	9		W,Y,X
nsp10	77	C	-0.924	9		S,C,X
nsp10	78	R	-1.026	9		R,X
nsp10	79	C	-0.245	6		S,X,C,A
nsp10	80	H	-0.319	6		R,Y,X,H,S
nsp10	81	I	-0.084	5		V,I,X,L,T
nsp10	82	D	2.1	1		P,E,S,C,X,L,T,V,A,D
nsp10	83	H	-1.042	9		X,H
nsp10	84	P	-0.515	7		N,X,P
nsp10	85	N	2.294	1		S,G,A,X,D,N,T
nsp10	86	P	0.682	2		P,H,X,L,Y,M,D,V,A,I
nsp10	87	K	-0.17	6		D,K,X,N,T,Y,S
nsp10	88	G	-0.808	8		N,X,G
nsp10	89	F	2.853	1		V,A,I,R,K,Q,M,Y,X,L,H,F
nsp10	90	C	-1.025	9		X,C
nsp10	91	D	2.617	1		R,I,A,V,K,D,Q,N,L,T,X,P
nsp10	92	L	1.563	1		F,Y,L,X
nsp10	93	K	-0.249	6		R,X,K,P
nsp10	94	G	-0.781	8		T,X,G
nsp10	95	K	-0.138	6		K,X,R,S
nsp10	96	Y	-0.254	6		Y,C,X,W,S,F
nsp10	97	V	-1.053	9		V,X
nsp10	98	Q	-0.826	9		H,Q,X
nsp10	99	I	-0.279	6		M,L,X,I,V
nsp10	100	P	-0.786	8		D,X,P
nsp10	101	T	3.042	1		S,X,L,N,T,M,K,V,A,I
nsp10	102	T	0.865	1		D,A,V,G,Q,T,X,C,S,E,H
nsp10	103	C	0.072	5*		F,C,G,X
nsp10	104	A	0.604	2		Q,I,V,A,E,C,T,X
nsp10	105	N	2.879	1		N,T,L,X,H,P,R,I,V,A,K,Q,M
nsp10	106	D	-0.812	8		D,X,E
nsp10	107	P	-0.949	9		X,P
nsp10	108	V	-0.55	7		F,T,X,I,V
nsp10	109	G	0.307	4*		K,R,G,M,Q,L,X,F,S
nsp10	110	F	-0.341	6		F,Y,X
nsp10	111	T	0.653	2		L,T,X,I,C,V,A
nsp10	112	L	-0.359	7		I,V,L,X
nsp10	113	R	0.515	3*		S,E,T,X,M,Q,K,I,R,A
nsp10	114	N	-0.806	8		X,N,Y,H
nsp10	115	T	2.117	1		E,T,N,X,Q,I,V,K,D
nsp10	116	V	0.464	3		Q,P,I,V,A,T,X
nsp10	117	C	-1.025	9		X,C
nsp10	118	T	1.493	1		R,I,V,G,A,K,Q,T,N,X,P,S
nsp10	119	V	-0.351	6		X,L,V,A,C,S
nsp10	120	C	-1.025	9		C,X
nsp10	121	G	0.906	1		M,Q,K,D,G,A,S,H,N,X
nsp10	122	M	0.092	5		H,F,Y,C,X,L,M,R
nsp10	123	W	-0.957	9		X,W
nsp10	124	K	2.294	1		X,L,T,F,S,K,V,I,R,M,Q
nsp10	125	G	0.456	3		N,X,D,G,A,S,Q
nsp10	126	Y	0.4	3		H,F,G,Y,X,N
nsp10	127	G	-0.7	8		G,X,D,S
nsp10	128	C	-1.025	9		C,X
nsp10	129	S	1.255	1		K,A,V,M,Q,N,T,X,F,S,P
nsp10	130	C	-1.025	9		C
nsp10	131	D	-0.576	7		E,N,D
*Below the confidence cut-off - The calculations for this site were performed on less than 6 non-gaped homologue sequences, or the confidence interval for the estimated score is equal to- or larger than- 4 color grades.
MERS-CoV nsp10
19 amino acides at conservation grade 1.			6 amino acides at conservation grade 2.			3 amino acides at conservation grade 3.
13 amino acides at conservation grade 4.			14 amino acides at conservation grade 5.			8 amino acides at conservation grade 6.
15 amino acides at conservation grade 7.			12 amino acides at conservation grade 8.			32 amino acides at conservation grade 9.
Protein	Residue position	Residue	Score (normalized)	Color		Residue variety
nsp10	N	10	-0.837	9		D,S,N,X,A
nsp10	S	11	-0.369	7		C,S,V,Y,X,N,A
nsp10	S	12	0.687	2		G,H,S,P,N,K,T,X,A,Q
nsp10	V	13	-0.108	5		V,C,L,I,X
nsp10	L	14	-1.039	9		L,X
nsp10	S	15	-0.781	8		S,T,X
nsp10	L	16	0.779	2		L,F,Y,H,S,V,A,M,I,X
nsp10	V	17	-0.849	9		X,L,C,V
nsp10	N	18	-0.064	5		A,N,T,S
nsp10	F	19	-1.041	9		F
nsp10	T	20	0.305	4		S,T,X,A
nsp10	V	21	-0.558	7		P,V,I,T,X,A,L
nsp10	D	22	-0.428	7		E,X,N,D
nsp10	P	23	-0.433	7		T,X,A,P
nsp10	Q	24	0.457	3		G,P,V,R,K,X,A,Q,E
nsp10	K	25	0.96	1		K,D,A,E,T,X,R,S
nsp10	A	26	-0.121	6		C,T,X,A,M
nsp10	Y	27	-1.031	9		X,Y
nsp10	L	28	1.141	1		I,T,X,M,K,F,L,C,V
nsp10	D	29	0.297	4		K,D,A,E,T,X,Y,S,N
nsp10	F	30	-0.049	5		A,L,X,F,H,Y,S
nsp10	V	31	0.098	5		V,L,X,I
nsp10	N	32	0.345	4		K,D,Q,E,A,X,R,S,G,H,N
nsp10	A	33	1.512	1		K,D,A,Q,E,X,G,H,R,S,N
nsp10	G	34	-1	9		G,X
nsp10	G	35	1.327	1		G,H,V,N,I,X,A,M,Q
nsp10	A	36	1.296	1		N,R,S,V,A,Q,T,X,K
nsp10	P	37	-0.979	9		P,X
nsp10	L	38	0.033	5		V,X,I,L
nsp10	T	39	1.857	1		N,R,V,S,G,Y,Q,M,A,X,T,I,K
nsp10	N	40	-0.816	8		D,S,G,X,N
nsp10	C	41	-0.641	8		A,X,V,Y,C
nsp10	V	42	-0.447	7		X,I,V
nsp10	K	43	-0.663	8		X,Q,K,R
nsp10	M	44	-0.832	8		V,L,M,X
nsp10	L	45	-0.661	8		V,X,I,L
nsp10	T	46	0.264	4		A,N,X,T,S,C
nsp10	P	47	0.129	4		A,M,T,X,D,L,N,S,P,V
nsp10	K	48	-0.459	7		G,K,H,R,T,X
nsp10	T	49	0.355	4		P,S,L,N,Q,M,A,X,T,I
nsp10	G	50	-1	9		G,X
nsp10	T	51	0.022	5		S,P,E,X,N,T
nsp10	G	52	-1	9		X,G
nsp10	I	53	-0.011	5		M,Q,A,X,I,R,V,L,F
nsp10	A	54	-1.06	9		X,A
nsp10	I	55	-0.025	5		I,X,L,V
nsp10	S	56	-0.86	9		S,X,T
nsp10	V	57	1.03	1		N,Y,H,P,S,V,C,A,T,I,X
nsp10	K	58	0.096	5		X,T,D,S,R,G,K
nsp10	P	59	-0.703	8		P,V,A,X,I
nsp10	E	60	-0.07	5		X,A,E,Q,C,D,S
nsp10	S	61	-0.376	7		X,A,S,P
nsp10	T	62	0.237	4		T,X,N,K,S
nsp10	A	63	0.756	2		I,T,X,A,M,E,Y,G,S,P,N,L
nsp10	D	64	0.958	1		S,V,H,N,D,M,Q,E,A,X,T
nsp10	Q	65	-1.067	9		Q,X
nsp10	E	66	0.122	4		H,Y,V,F,N,D,X,E
nsp10	T	67	-0.557	7		S,P,Y,A,X,T
nsp10	Y	68	-0.335	6		F,X,Y
nsp10	G	69	-1	9		G,X
nsp10	G	70	-1	9		G,X
nsp10	A	71	-0.903	9		A,X,S
nsp10	S	72	-1.073	9		S,X
nsp10	V	73	-0.644	8		C,V,I,X
nsp10	C	74	-1.046	9		C,X
nsp10	L	75	-0.245	6		V,X,I,L
nsp10	Y	76	-0.916	9		Y,W,X
nsp10	C	77	-0.951	9		X,S,C
nsp10	R	78	-1.047	9		R,X
nsp10	A	79	-0.483	7		S,C,A,X
nsp10	H	80	-0.387	7		X,Y,H,R,S
nsp10	I	81	-0.235	6		X,T,I,L,V
nsp10	E	82	1.797	1		C,V,P,S,L,D,T,X,A,E
nsp10	H	83	-1.06	9		X,H
nsp10	P	84	-0.572	7		P,N,X
nsp10	D	85	1.688	1		T,X,N,A,D,G,S
nsp10	V	86	0.637	2		N,L,P,V,Y,H,X,I,M,A,D
nsp10	S	87	-0.238	6		T,X,N,Y,K,S,D
nsp10	G	88	-0.845	9		N,X,G
nsp10	V	89	2.684	1		Y,H,V,R,L,F,K,A,Q,M,I,X
nsp10	C	90	-1.046	9		C,X
nsp10	K	91	2.595	1		I,T,X,A,Q,D,K,N,L,V,P,R
nsp10	Y	92	1.424	1		L,X,F,Y
nsp10	K	93	-0.322	6		P,R,K,X
nsp10	G	94	-0.818	8		T,X,G
nsp10	K	95	-0.032	5		F,X,R,S,K
nsp10	F	96	-0.314	6		F,W,X,C,Y,S
nsp10	V	97	-1.07	9		V,X
nsp10	Q	98	-0.718	8		X,Q,H
nsp10	I	99	-0.221	6		M,L,I,X,V
nsp10	P	100	-0.825	8		D,P,X
nsp10	A	101	3.005	1		N,L,S,V,I,T,X,A,M,Q,K
nsp10	Q	102	0.697	2		X,T,Q,E,A,D,C,S,V,G,H
nsp10	C	103	-0.002	5		G,C,F,X
nsp10	V	104	0.581	3		T,I,X,A,Q,E,C,V
nsp10	R	105	2.378	1		H,P,V,R,L,N,K,A,Q,M,T,I,X
nsp10	D	106	-0.848	9		D,E,X
nsp10	P	107	-0.979	9		X,P
nsp10	V	108	-0.492	7		I,T,F,X,V
nsp10	G	109	0.084	5		S,R,G,L,K,X,M,Q
nsp10	F	110	-0.565	7		Y,X,F
nsp10	C	111	0.312	4		X,I,T,L,A,C,V
nsp10	L	112	-0.413	7		V,X,I,L
nsp10	S	113	0.23	4		R,S,T,I,X,A,E,Q,K
nsp10	N	114	-0.841	9		X,N,Y,H
nsp10	T	115	1.921	1		X,I,T,E,Q,D,K,N,S,V
nsp10	P	116	0.261	4		Q,A,X,I,T,P,V
nsp10	C	117	-1.046	9		X,C
nsp10	N	118	1.1	1		K,Q,A,X,T,V,R,P,S,G,N
nsp10	V	119	-0.417	7		C,S,V,X,A,L
nsp10	C	120	-1.046	9		C,X
nsp10	Q	121	0.767	2		S,H,G,N,D,K,X,Q,M,A
nsp10	Y	122	0	5		M,X,L,F,R,H,Y,C
nsp10	W	123	-0.986	9		X,W
nsp10	I	124	1.984	1		S,V,R,L,F,K,Q,M,X,I,T
nsp10	G	125	0.474	3		X,N,A,Q,D,G,S
nsp10	Y	126	0.302	4		Y,G,H,N,X,F
nsp10	G	127	-0.739	8		X,S,G,D
nsp10	C	128	-1.046	9		X,C
nsp10	N	129	1.209	1		K,Q,M,A,X,T,V,P,S,H,F,N
nsp10	C	130	-0.951	9		X,C,S
nsp10	D	131	0.269	4		S,V,G,N,D,M,E,A,T
HCoV-OC43 nsp10
23 amino acides at conservation grade 1.			5 amino acides at conservation grade 2.			7 amino acides at conservation grade 3.
9 amino acides at conservation grade 4.			10 amino acides at conservation grade 5.			11 amino acides at conservation grade 6.
12 amino acides at conservation grade 7.			15 amino acides at conservation grade 8.			28 amino acides at conservation grade 9.
Protein	Residue position	Residue	Score (normalized)	Color		Residue variety
nsp10	S	11	-0.396	7	-0.647,-0.257	N,S,V,Y,C,A
nsp10	S	12	0.783	2	0.304, 0.934	P,G,N,S,Q,A,X,K,H,T
nsp10	I	13	-0.051	5	-0.337, 0.159	C,I,L,V
nsp10	L	14	-1.013	9	-1.093,-0.989	X,L
nsp10	S	15	-0.736	8	-0.897,-0.647	T,X,S
nsp10	L	16	0.886	1	0.304, 1.284	L,Y,I,S,M,H,X,A,F,V
nsp10	C	17	-0.813	8	-0.961,-0.742	V,C,L,X
nsp10	A	18	-0.086	5	-0.409, 0.159	A,T,N,S
nsp10	F	19	-1.015	9	-1.093,-0.989	F
nsp10	S	20	0.344	4	-0.073, 0.470	A,T,X,S
nsp10	V	21	-0.504	7	-0.696,-0.409	A,I,L,T,X,P,V
nsp10	D	22	-0.498	7	-0.742,-0.337	X,D,E,N
nsp10	P	23	-0.189	6	-0.537, 0.037	A,T,X,P
nsp10	K	24	0.566	3	0.159, 0.934	A,X,K,R,V,Q,G,P,E
nsp10	K	25	0.872	1	0.304, 1.284	S,E,A,T,R,D,K,X
nsp10	T	26	-0.047	5	-0.337, 0.159	M,T,X,C,A
nsp10	Y	27	-1.005	9	-1.093,-0.961	Y,X
nsp10	L	28	1.301	1	0.675, 1.829	V,K,X,T,F,M,L,I,C
nsp10	D	29	0.386	3	-0.073, 0.675	T,X,D,K,A,Y,E,S,N
nsp10	F	30	0.097	5	-0.257, 0.304	X,L,H,F,Y,A,S
nsp10	I	31	0.2	4	-0.169, 0.470	V,I,L,X
nsp10	Q	32	0.333	4	-0.073, 0.675	Q,E,S,N,G,H,X,K,R,D,A
nsp10	Q	33	1.424	1	0.675, 1.829	H,X,D,R,K,A,S,E,N,G,Q
nsp10	G	34	-0.972	9	-1.093,-0.930	X,G
nsp10	G	35	1.294	1	0.675, 1.829	H,X,A,V,Q,I,N,M,G
nsp10	T	36	1.193	1	0.675, 1.284	T,R,X,K,A,V,Q,S,N
nsp10	P	37	-0.951	9	-1.079,-0.897	X,P
nsp10	I	38	0.096	5	-0.257, 0.304	I,X,L,V
nsp10	A	39	1.969	1	0.934, 1.829	V,T,R,K,X,A,S,N,G,M,Q,I,Y
nsp10	N	40	-0.78	8	-0.930,-0.696	D,X,G,N,S
nsp10	C	41	-0.607	8	-0.825,-0.475	V,X,A,C,Y
nsp10	V	42	-0.395	7	-0.594,-0.257	X,I,V
nsp10	K	43	-0.614	8	-0.825,-0.475	Q,R,X,K
nsp10	M	44	-0.795	8	-0.930,-0.696	V,M,X,L
nsp10	L	45	-0.614	8	-0.825,-0.475	L,X,I,V
nsp10	C	46	0.37	3	0.037, 0.675	X,T,A,C,N,S
nsp10	D	47	0.292	4	-0.073, 0.470	A,T,D,X,V,L,P,M,S,N
nsp10	H	48	-0.406	7	-0.696,-0.257	G,X,K,R,T,H
nsp10	A	49	0.564	3	0.159, 0.934	A,T,X,P,M,S,N,Q,I,L
nsp10	G	50	-0.972	9	-1.093,-0.930	X,G
nsp10	T	51	0.095	5	-0.257, 0.304	E,S,N,P,T,X
nsp10	G	52	-0.972	9	-1.093,-0.930	G,X
nsp10	M	53	0.06	5	-0.257, 0.304	V,F,A,X,R,M,I,Q,L
nsp10	A	54	-1.035	9	-1.093,-1.015	X,A
nsp10	I	55	0.149	4	-0.169, 0.304	V,I,L,X
nsp10	T	56	-0.824	9	-0.961,-0.742	S,T,X
nsp10	V	57	1.267	1	0.675, 1.829	A,T,H,X,V,C,Y,I,P,S,N
nsp10	K	58	0.168	4	-0.169, 0.470	T,R,D,X,K,I,G,S
nsp10	P	59	-0.667	8	-0.862,-0.537	V,P,X,I,A
nsp10	D	60	-0.198	6	-0.475, 0.037	D,X,Q,A,C,S,E
nsp10	A	61	-0.326	6	-0.594,-0.169	P,S,A,X
nsp10	T	62	0.234	4	-0.073, 0.470	S,N,T,K,X
nsp10	T	63	0.828	1	0.304, 1.284	P,G,M,N,S,E,I,Y,L,A,X,T
nsp10	S	64	0.928	1	0.470, 1.284	M,N,E,S,Q,V,A,D,X,H,T
nsp10	Q	65	-1.042	9	-1.093,-1.015	X,Q
nsp10	D	66	0.075	5	-0.257, 0.304	V,F,X,D,H,N,E,Y
nsp10	S	67	-0.505	7	-0.696,-0.409	P,S,A,Y,T,X
nsp10	Y	68	-0.275	6	-0.537,-0.073	F,Y,X
nsp10	G	69	-0.972	9	-1.093,-0.930	G,X
nsp10	G	70	-0.972	9	-1.093,-0.930	G,X
nsp10	A	71	-0.87	9	-0.989,-0.785	X,A,S
nsp10	S	72	-1.049	9	-1.098,-1.039	S,X
nsp10	V	73	-0.595	8	-0.785,-0.475	V,I,C,X
nsp10	C	74	-1.02	9	-1.093,-0.989	C,X
nsp10	I	75	-0.18	6	-0.475, 0.037	X,L,I,V
nsp10	Y	76	-0.884	9	-1.039,-0.825	W,Y,X
nsp10	C	77	-0.92	9	-1.039,-0.862	S,C,X
nsp10	R	78	-1.021	9	-1.093,-0.989	R,X
nsp10	A	79	-0.43	7	-0.647,-0.257	S,X,C,A
nsp10	R	80	-0.326	6	-0.594,-0.169	S,Y,H,X,R
nsp10	V	81	-0.149	6	-0.409, 0.037	V,X,T,L,I
nsp10	E	82	1.982	1	0.934, 1.829	A,X,D,T,V,C,L,P,E,S
nsp10	H	83	-1.035	9	-1.093,-1.015	H,X
nsp10	P	84	-0.522	7	-0.825,-0.337	P,N,X
nsp10	D	85	1.752	1	0.934, 1.829	G,N,S,A,X,D,T
nsp10	V	86	0.767	2	0.304, 0.934	L,I,Y,P,M,D,X,H,A,V
nsp10	D	87	-0.176	6	-0.475, 0.037	N,S,Y,X,K,D,T
nsp10	G	88	-0.81	8	-0.989,-0.696	X,N,G
nsp10	L	89	2.988	1	1.829, 3.302	Q,I,Y,L,M,A,F,H,X,R,K,V
nsp10	C	90	-1.02	9	-1.093,-0.989	X,C
nsp10	K	91	2.83	1	1.284, 3.302	V,T,D,K,X,R,A,N,P,L,Q,I
nsp10	L	92	1.606	1	0.934, 1.829	X,L,Y,F
nsp10	R	93	-0.258	6	-0.537,-0.073	X,R,K,P
nsp10	G	94	-0.783	8	-0.989,-0.647	G,T,X
nsp10	K	95	0.05	5	-0.257, 0.304	S,F,X,R,K
nsp10	F	96	-0.236	6	-0.537,-0.073	X,C,F,W,Y,S
nsp10	V	97	-1.045	9	-1.098,-1.015	V,X
nsp10	Q	98	-0.823	9	-0.961,-0.742	Q,X,H
nsp10	V	99	-0.157	6	-0.409, 0.037	V,M,L,X,I
nsp10	P	100	-0.788	8	-0.989,-0.696	P,D,X
nsp10	V	101	3.166	1	1.829, 3.302	N,S,M,L,I,Q,V,K,X,T,A
nsp10	G	102	0.813	2	0.304, 1.284	C,Q,S,E,G,D,X,H,T,A,V
nsp10	I	103	0.664	2	0.159, 0.934	A,X,T,V,I,C,Q,E
nsp10	K	104	2.779	1	1.284, 3.302	X,R,K,T,H,A,V,L,I,Q,N,M,P
nsp10	D	105	-0.812	8	-0.961,-0.742	X,D,E
nsp10	P	106	-0.951	9	-1.079,-0.897	X,P
nsp10	V	107	-0.526	7	-0.742,-0.409	F,I,X,T,V
nsp10	S	108	0.165	4	-0.257, 0.470	K,X,R,L,Q,S,M,G
nsp10	Y	109	-0.487	7	-0.742,-0.337	F,Y,X
nsp10	V	110	0.629	2	0.159, 0.934	L,T,X,C,A,I,V
nsp10	L	111	-0.367	7	-0.647,-0.169	V,X,L,I
nsp10	T	112	0.487	3	0.037, 0.675	T,R,K,X,A,Q,I,E,S
nsp10	H	113	-0.804	8	-0.961,-0.742	H,X,Y,N
nsp10	D	114	2.225	1	1.284, 3.302	I,Q,N,E,S,K,X,D,T,V
nsp10	V	115	0.336	4	-0.073, 0.470	V,P,X,T,I,Q,A
nsp10	C	116	-1.02	9	-1.093,-0.989	C,X
nsp10	R	117	1.55	1	0.934, 1.829	V,R,X,K,T,A,N,S,P,G,I,Q
nsp10	V	118	-0.358	7	-0.594,-0.169	V,S,L,X,C,A
nsp10	C	119	-1.02	9	-1.093,-0.989	C,X
nsp10	G	120	0.892	1	0.304, 1.284	Q,M,G,N,S,A,X,D,K,H
nsp10	F	121	0.075	5	-0.257, 0.304	M,C,Y,L,F,H,X,R
nsp10	W	122	-0.958	9	-1.079,-0.897	X,W
nsp10	R	123	2.208	1	1.284, 3.302	F,T,X,K,R,V,Q,I,L,M,S
nsp10	D	124	0.562	3	0.159, 0.934	A,Q,D,X,G,S,N
nsp10	G	125	0.378	3	-0.073, 0.675	N,G,X,H,Y,F
nsp10	S	126	-0.699	8	-0.897,-0.594	D,X,G,S
nsp10	C	127	-1.02	9	-1.093,-0.989	C
nsp10	S	128	1.327	1	0.675, 1.829	T,X,K,A,F,V,Q,S,N,P,M
nsp10	C	129	-1.02	9	-1.093,-0.989	C
nsp10	V	130	1.294	1	0.470, 1.829	A,T,X,D,G,S,V
SARS-CoV-2 nsp16
59 amino acides at conservation grade 1.			8 amino acides at conservation grade 2.			11 amino acides at conservation grade 3.
19 amino acides at conservation grade 4.			17 amino acides at conservation grade 5.			19 amino acides at conservation grade 6.
33 amino acides at conservation grade 7.			31 amino acides at conservation grade 8.			95 amino acides at conservation grade 9.
Protein	Residue position	Residue	Score (normalized)	Color		Residue variety
nsp16	2	S	-0.442	7		S
nsp16	3	Q	-0.026	5		A,S,X,Q,N
nsp16	4	A	0.088	5		E,Q,T,D,X,A
nsp16	5	W	-0.801	9		X,W
nsp16	6	Q	-0.386	7		X,A,H,K,N,Q
nsp16	7	P	-0.428	7		C,X,P
nsp16	8	G	-0.813	9		X,G
nsp16	9	V	0.076	5		Q,Y,V,X,F,H,L
nsp16	10	A	0.195	4		N,A,S,V,X,T
nsp16	11	M	-0.884	9		M,X
nsp16	12	P	-0.794	9		X,P
nsp16	13	N	0.6	2		V,R,T,G,X,S,A,P,N,Q
nsp16	14	L	-0.15	6		L,X,I
nsp16	15	Y	-0.697	9		F,Y,X
nsp16	16	K	-0.751	9		X,K,R
nsp16	17	M	0.136	4		L,M,Y,V,C,I,X,T
nsp16	18	Q	-0.78	9		Q,X,L
nsp16	19	R	0.457	3		N,Q,R,E,X,T,S
nsp16	20	M	-0.441	7		A,M,S,V,X
nsp16	21	L	0.876	1		L,H,V,P,S,I,X,Q,C,N
nsp16	22	L	0.307	3*		M,L,I,X
nsp16	23	E	-0.053	5		X,D,A,E
nsp16	24	K	1.531	1		R,V,K,A,P,S,T,X
nsp16	25	C	-0.62	8		C,V,Y,X
nsp16	26	D	0.547	2		E,Q,N,S,X,M,L,D
nsp16	27	L	-0.849	9		X,L
nsp16	28	Q	0.663	2		H,L,Y,V,W,P,A,X,Q
nsp16	29	N	-0.873	9		X,N
nsp16	30	Y	-0.842	9		X,Y
nsp16	31	G	-0.216	6		K,N,G,X
nsp16	32	D	0.695	1		D,A,X,T,S,Q,E,K
nsp16	33	S	1.16	1		T,X,G,S,A,P,N,Q,V
nsp16	34	A	0.784	1		X,I,V,P,L,A
nsp16	35	T	1.04	1		I,T,X,S,P,N,K,Q,V,R
nsp16	36	L	-0.47	7		I,X,M,L
nsp16	37	P	-0.794	9		P,X
nsp16	38	K	1.346	1		E,Q,N,K,A,P,S,X,T,R,M,Y,D
nsp16	39	G	-0.813	9		G,X
nsp16	40	I	-0.196	6		C,T,V,X,I,L
nsp16	41	M	-0.365	7		M,H,L,T,X
nsp16	42	M	-0.266	6		G,T,X,F,M,L
nsp16	43	N	-0.872	9		N,X
nsp16	44	V	-0.446	7		X,T,I,V
nsp16	45	A	-0.494	8		X,I,V,L,A
nsp16	46	K	-0.862	9		X,K
nsp16	47	Y	-0.842	9		X,Y
nsp16	48	T	-0.787	9		M,T,X
nsp16	49	Q	-0.875	9		Q,X
nsp16	50	L	-0.849	9		L,X
nsp16	51	C	-0.733	9		X,A,C
nsp16	52	Q	-0.875	9		Q,X
nsp16	53	Y	-0.385	7		F,D,Y,X
nsp16	54	L	-0.577	8		X,F,L,M
nsp16	55	N	-0.78	9		N,X,S
nsp16	56	T	-0.523	8		K,N,X,T,S
nsp16	57	L	-0.551	8		C,L,T,X
nsp16	58	T	-0.227	6		S,T,X
nsp16	59	L	0.367	3		L,M,V,I,X
nsp16	60	A	-0.637	8		C,A,X,S
nsp16	61	V	-0.259	6		I,X,V,M,A
nsp16	62	P	-0.794	9		X,P
nsp16	63	Y	-0.108	6		V,X,Y,H,A
nsp16	64	N	-0.244	6		H,X,S,N,K
nsp16	65	M	-0.81	9		X,M,K
nsp16	66	R	-0.856	9		X,R
nsp16	67	V	-0.705	9		X,V,C
nsp16	68	I	0.149	4		M,L,I,X
nsp16	69	H	-0.868	9		H,X
nsp16	70	F	-0.092	5		X,Y,L,F
nsp16	71	G	-0.813	9		X,G
nsp16	72	A	-0.868	9		A,X
nsp16	73	G	-0.395	7		S,X,G,A
nsp16	74	S	-0.637	8		C,A,S,X,G
nsp16	75	D	-0.038	5		E,A,H,D,G,X
nsp16	76	K	-0.272	6		X,D,Y,S,N,K,R
nsp16	77	G	-0.004	5		D,G,X,E
nsp16	78	V	-0.621	8		V,I,X
nsp16	79	A	-0.554	8		X,S,A,C
nsp16	80	P	-0.557	8		X,P,R
nsp16	81	G	-0.813	9		X,G
nsp16	82	T	-0.237	6		S,X,T
nsp16	83	A	0.25	4		C,A,S,X,T
nsp16	84	V	-0.878	9		V,X
nsp16	85	L	-0.849	9		X,L
nsp16	86	R	0.504	2		X,K,R
nsp16	87	Q	-0.437	7		N,Q,R,X,S,M
nsp16	88	W	-0.801	9		W,X
nsp16	89	L	-0.849	9		L,X
nsp16	90	P	-0.794	9		P,X
nsp16	91	T	3.256	1		K,E,S,T,I,X,A,P,D,V,M,H,L
nsp16	92	G	-0.575	8		D,X,G
nsp16	93	T	-0.455	7		C,A,S,T,X
nsp16	94	L	0.831	1		L,F,Y,X,V,I
nsp16	95	L	-0.067	5		V,X,I,L
nsp16	96	V	-0.339	7		I,V,X,L,C
nsp16	97	D	-0.855	9		X,D
nsp16	98	S	-0.781	9		S,X,N
nsp16	99	D	-0.855	9		X,D
nsp16	100	L	1.942	1		S,X,V,I,A,L,M
nsp16	101	N	1.114	1		D,V,Y,L,R,X,C,N,E
nsp16	102	D	1.268	1		H,Y,D,R,P,T,X,S,E,N
nsp16	103	F	-0.278	6		C,F,Y,X
nsp16	104	V	-0.437	7		A,T,X,V
nsp16	105	S	-0.802	9		T,X,S
nsp16	106	D	-0.855	9		D,X
nsp16	107	A	-0.672	8		X,S,A
nsp16	108	D	-0.325	7		L,X,V,D,N
nsp16	109	S	1.561	1		S,X,I,A,F,Y,V,M
nsp16	110	T	-0.35	7		F,X,T,S
nsp16	111	L	1.935	1		I,V,Y,X,L,H,F
nsp16	112	I	0.357	3		Q,F,T,V,Y,I,X
nsp16	113	G	-0.813	9		X,G
nsp16	114	D	0.246	4		N,R,E,D,X,S
nsp16	115	C	-0.855	9		X,C
nsp16	116	A	1.027	1		S,T,X,I,A,N,C,E,V,M
nsp16	117	T	0.203	4		M,H,L,S,X,T,N
nsp16	118	V	0.366	3		F,M,L,V,I,X
nsp16	119	H	1.189	1		Y,H,R,X,S,F,P,A,K,N,Q
nsp16	120	T	0.472	3		S,V,X,T,I,L,F
nsp16	121	A	2.869	1		S,I,T,X,G,P,A,N,K,E,Q,V,D,L
nsp16	122	N	-0.01	5		D,Y,H,T,X,C,N,Q
nsp16	123	K	-0.537	8		X,H,K,Q
nsp16	124	W	-0.523	8		W,X,V,F
nsp16	125	D	-0.855	9		X,D
nsp16	126	L	-0.573	8		L,F,X
nsp16	127	I	0.22	4		M,L,V,X,I
nsp16	128	I	-0.194	6		X,I,V,F
nsp16	129	S	-0.881	9		X,S
nsp16	130	D	-0.855	9		D,X
nsp16	131	M	-0.81	9		X,M,L
nsp16	132	Y	-0.842	9		Y,X
nsp16	133	D	-0.855	9		X,D
nsp16	134	P	0.265	4*		C,S,G,X,A,P,M
nsp16	135	K	3.336	1		R,L,V,D,N,C,K,A,T,X,I,S
nsp16	136	T	0.512	2		C,N,X,I,T,F,V,L
nsp16	137	K	-0.862	9		K,X
nsp16	138	N	1.88	1		V,L,H,R,S,G,I,T,X,A,F,N,Q
nsp16	139	V	1.487	1		I,X,T,C,N,E,V,M
nsp16	140	T	1.618	1		R,L,M,D,V,E,N,K,X,T,G,S
nsp16	141	K	1.11	1		D,G,X,H,C,K,E
nsp16	142	E	3.199	1		Y,D,V,P,A,X,T,S,E,N,C
nsp16	143	N	-0.872	9		N,X
nsp16	144	D	0.51	2		V,Y,D,M,L,Q,E,T,X,I
nsp16	145	S	-0.552	8		G,T,X,S,A
nsp16	146	K	-0.676	8		X,C,K
nsp16	147	E	1.044	1		X,D,A,Q,E
nsp16	148	G	-0.398	7		S,G,X,L
nsp16	149	F	-0.851	9		F,X
nsp16	150	F	-0.851	9		X,F
nsp16	151	T	0.229	4		V,T,X,P
nsp16	152	Y	-0.695	9		F,X,Y
nsp16	153	I	0.468	3		L,X,V,I
nsp16	154	C	-0.326	7		V,X,T,N,C
nsp16	155	G	-0.021	5		Y,X,G,H,N
nsp16	156	F	0.226	4		M,L,F,I,X,V
nsp16	157	I	-0.622	8		X,V,I
nsp16	158	Q	2.665	1		S,X,T,Q,K,N,C,L,R
nsp16	159	Q	0.905	1		D,R,S,X,G,A,N,K,E,Q
nsp16	160	K	-0.401	7		X,N,K,R
nsp16	161	L	-0.578	8		L,X,I
nsp16	162	A	0.856	1		S,X,A
nsp16	163	L	-0.318	7		L,I,X
nsp16	164	G	-0.813	9		G,X
nsp16	165	G	-0.413	7		G,X,A
nsp16	166	S	0.028	5		S,T,X,A
nsp16	167	V	0.19	4		M,A,I,X,V
nsp16	168	A	-0.868	9		X,A
nsp16	169	I	-0.473	7		V,X,I
nsp16	170	K	-0.862	9		X,K
nsp16	171	I	0.08	5		L,X,V,I
nsp16	172	T	-0.874	9		T,X
nsp16	173	E	-0.853	9		X,E
nsp16	174	H	0.187	4		Y,X,H,F
nsp16	175	S	-0.881	9		X,S
nsp16	176	W	-0.801	9		X,W
nsp16	177	N	-0.31	7		X,S,N
nsp16	178	A	-0.426	7		K,R,X,V,A
nsp16	179	D	2.396	1		Q,E,K,X,S,R,H,Y,D
nsp16	180	L	-0.711	9		L,T,X
nsp16	181	Y	-0.842	9		Y,X
nsp16	182	K	0.342	3*		E,N,K,A,X,S
nsp16	183	L	0.345	3*		E,L,M,X,I
nsp16	184	M	0.063	5		L,M,A,V,X,I
nsp16	185	G	-0.605	8		Q,G,X,S
nsp16	186	H	1.6	1		R,L,H,Y,Q,K,N,X
nsp16	187	F	-0.851	9		F,X
nsp16	188	A	0.893	1		E,N,A,T,G,X,S
nsp16	189	W	0.869	1		F,X,Y,S,W
nsp16	190	W	-0.801	9		X,W
nsp16	191	T	-0.874	9		X,T
nsp16	192	A	0.703	1		M,L,A,I,X,V,C
nsp16	193	F	-0.851	9		F,X
nsp16	194	V	-0.736	9		C,V,X
nsp16	195	T	-0.688	9		A,X,T
nsp16	196	N	-0.526	8		N,S,X,A
nsp16	197	V	-0.432	7		A,I,V,X
nsp16	198	N	-0.873	9		N,X
nsp16	199	A	-0.688	9		A,X,T,S
nsp16	200	S	-0.802	9		X,T,S
nsp16	201	S	-0.881	9		S,X
nsp16	202	S	-0.803	9		P,S,X
nsp16	203	E	-0.853	9		X,E
nsp16	204	A	0.201	4		N,S,X,T,G,A
nsp16	205	F	-0.448	7		F,X,Y,S
nsp16	206	L	-0.433	7		L,X,V,I
nsp16	207	I	-0.29	6		L,I,V,X
nsp16	208	G	-0.813	9		X,G
nsp16	209	C	0.617	2		C,X,I,V
nsp16	210	N	-0.59	8		H,X,S,N
nsp16	211	Y	-0.394	7		W,F,Y,X
nsp16	212	L	0.005	5		I,V,X,L,M
nsp16	213	G	-0.416	7		N,A,X,G
nsp16	214	K	2.923	1		D,V,R,P,F,S,X,G,T,E,Q,N,K
nsp16	215	P	2.965	1		L,Y,V,A,P,F,S,T,X,I,E,Q
nsp16	216	R	3.438	1		A,T,X,G,S,Q,N,K,C,H,V,D,R
nsp16	217	E	3.034	1		P,A,F,S,X,T,E,Q,C,N,V,Y,D
nsp16	218	Q	2.449	1		V,D,L,S,X,I,F,N,K,E,Q
nsp16	219	I	0.549	2		T,V,I,X,L,M
nsp16	220	D	-0.603	8		A,D,X,N
nsp16	221	G	-0.813	9		X,G
nsp16	222	Y	1.237	1		S,G,X,A,K,C,N,E,D,V,Y,H,L,W
nsp16	223	V	1.271	1		X,I,T,V,A,Q
nsp16	224	M	-0.164	6		L,M,I,V,X,C
nsp16	225	H	-0.868	9		H,X
nsp16	226	A	-0.765	9		A,X,G
nsp16	227	N	-0.872	9		N,X
nsp16	228	Y	-0.842	9		X,Y
nsp16	229	I	-0.261	6		L,I,V,X
nsp16	230	F	-0.719	9		F,Y,X
nsp16	231	W	-0.801	9		W,X
nsp16	232	R	-0.856	9		R,X
nsp16	233	N	-0.872	9		X,N
nsp16	234	T	-0.549	8		X,Y,T,S,A
nsp16	235	N	-0.599	8		S,T,X,Q,N
nsp16	236	P	1.462	1		X,T,I,P,F,V,M,L
nsp16	237	I	-0.629	8		W,X,I,F,M
nsp16	238	Q	0.88	1		H,N,K,Q,T,X,S,A
nsp16	239	L	0.172	4		X,G,V,M,L
nsp16	240	S	-0.793	9		G,X,S
nsp16	241	S	0.179	4		T,Y,X,S,H,A,N
nsp16	242	Y	-0.369	7		N,X,Y,F
nsp16	243	S	-0.881	9		X,S
nsp16	244	L	-0.656	8		L,V,I,X
nsp16	245	F	-0.278	6		L,F,Y,X
nsp16	246	D	-0.855	9		X,D
nsp16	247	M	0.049	5		L,M,V,T,X
nsp16	248	S	0.807	1		H,S,T,X,A,P,N,C,Q
nsp16	249	K	-0.28	6		K,R,X
nsp16	250	F	-0.851	9		F,X
nsp16	251	P	3.413	1		D,R,S,X,T,P,A,C,K,N,E,Q
nsp16	252	L	-0.446	7		C,L,I,X
nsp16	253	K	-0.137	6		X,R,K
nsp16	254	L	0.469	3		A,F,S,T,X,C,H,L,V
nsp16	255	R	-0.287	6		R,N,K,A,X
nsp16	256	G	-0.397	7		X,G,A,N
nsp16	257	T	-0.692	9		T,X,S,A
nsp16	258	A	0.439	3		A,L,P,Y,X,V
nsp16	259	V	-0.359	7		X,I,V
nsp16	260	M	0.371	3		I,V,X,M,L,C
nsp16	261	S	1.35	1		V,N,Q,X,T,S,F,A
nsp16	262	L	-0.849	9		L,X
nsp16	263	K	-0.524	8		R,K,N,X
nsp16	264	E	2.722	1		D,R,A,P,S,X,E,K,N
nsp16	265	G	2.43	1		K,N,Q,E,T,X,G,S,R,D
nsp16	266	Q	0.114	4		E,Q,S,T,X,A,D,L
nsp16	267	I	1.198	1		F,L,V,I,X
nsp16	268	N	0.098	4		N,S,X,T
nsp16	269	D	1.743	1		S,G,X,P,E,Q,D,V
nsp16	270	M	0.479	3		V,I,X,L,M
nsp16	271	I	-0.709	9		V,X,I
nsp16	272	L	2.289	1		K,C,X,I,F,V,Y,L
nsp16	273	S	0.196	4		S,T,G,X,N
nsp16	274	L	-0.849	9		L,X
nsp16	275	L	0.733	1		L,I,V,X
nsp16	276	S	1.211	1		R,Q,E,K,X,S
nsp16	277	K	1.523	1		K,N,Q,S,G,X,T,A,R
nsp16	278	G	-0.813	9		G,X
nsp16	279	R	-0.045	5		X,K,R
nsp16	280	L	-0.574	8		L,I,X
nsp16	281	I	0.29	4*		V,X,I,L,F
nsp16	282	I	0.926	1		L,I,X,V
nsp16	283	R	-0.856	9		R,X
nsp16	284	E	0.787	1		D,M,S,X,G,C,N,K,E
nsp16	285	N	0.369	3		S,T,G,V,X,N
nsp16	286	N	1.327	1		E,Q,K,N,S,G,X,R,D
nsp16	287	R	2.815	1		S,I,X,T,G,A,P,K,V,D,R
nsp16	288	V	2.029	1		E,C,F,I,X,L,Y,V
nsp16	289	V	1.343	1		I,X,G,S,A,C,N,V,L,M
nsp16	290	I	2.3	1		V,D,L,I,G,X,S,F,A,N
nsp16	291	S	0.174	4		F,L,V,I,T,X,S
nsp16	292	S	0.24	4		S,G,T,X,N
nsp16	293	D	-0.68	8		N,X,D
nsp16	294	V	0.027	5		S,V,X,M,H,L
nsp16	295	L	-0.413	7		X,M,L
nsp16	296	V	-0.857	9		X,V
nsp16	297	N	-0.694	9		N,T
nsp16	298	N	-0.653	8		N
*Below the confidence cut-off - The calculations for this site were performed on less than 6 non-gaped homologue sequences, or the confidence interval for the estimated score is equal to- or larger than- 4 color grades.
SARS-CoV nsp16
56 amino acides at conservation grade 1.			7 amino acides at conservation grade 2.			16 amino acides at conservation grade 3.
11 amino acides at conservation grade 4.			12 amino acides at conservation grade 5.			23 amino acides at conservation grade 6.
35 amino acides at conservation grade 7.			31 amino acides at conservation grade 8.			90 amino acides at conservation grade 9.
Protein	Residue position	Residue	Score (normalized)	Color		Residue variety
nsp16	1	A	-0.755	9		A
nsp16	2	S	-0.193	6		S,T,N,K,A,X
nsp16	3	Q	0.893	1		A,G,X,Q,V,N,S
nsp16	4	A	0.21	4		V,T,D,A,X,E
nsp16	5	W	-0.808	9		X,W
nsp16	6	Q	-0.336	7		K,X,Q,N,T,S,H
nsp16	7	P	-0.212	6		X,P,C
nsp16	8	G	-0.82	9		G,X
nsp16	9	V	0.309	3*		Q,X,H,V,F,Y,L
nsp16	10	A	0.297	3		V,N,T,S,A,X
nsp16	11	M	-0.886	9		X,M
nsp16	12	P	-0.802	9		X,P
nsp16	13	N	0.793	1		V,N,T,A,G,R,S,X,E,Q,P
nsp16	14	L	-0.086	5		X,L,I
nsp16	15	Y	-0.711	9		X,F,Y
nsp16	16	K	-0.762	9		R,X,K
nsp16	17	M	-0.057	5		X,I,T,M,L,Y,V
nsp16	18	Q	-0.79	9		Q,X,L
nsp16	19	R	0.325	3		Q,R,E,X,S,T,N
nsp16	20	M	-0.364	7		A,X,S,C,V,M
nsp16	21	L	1.091	1		N,L,V,I,C,H,S,X,P,Q
nsp16	22	L	0.356	3		X,M,L,I
nsp16	23	E	-0.11	6		D,X,A,E
nsp16	24	K	1.437	1		R,A,T,V,P,X,K,S
nsp16	25	C	-0.639	8		C,Y,V,X
nsp16	26	D	0.555	2		M,N,D,L,S,X,Q,E
nsp16	27	L	-0.727	9		X,L,I
nsp16	28	Q	0.599	2		W,A,Y,L,V,X,P,Q,H
nsp16	29	N	-0.876	9		X,N
nsp16	30	Y	-0.847	9		X,Y
nsp16	31	G	-0.259	6		K,X,G,N
nsp16	32	E	0.578	2		A,D,T,V,X,K,Q,E,S
nsp16	33	N	1.284	1		S,X,P,Q,N,T,V,G,A
nsp16	34	A	0.799	1		I,L,V,P,X,A
nsp16	35	V	1.309	1		P,Q,K,X,S,R,I,V,L,N,T
nsp16	36	I	-0.497	8		I,L,M,X
nsp16	37	P	-0.802	9		P,X
nsp16	38	K	1.464	1		R,A,I,M,D,N,T,Y,P,Q,E,X,K,S
nsp16	39	G	-0.82	9		G,X
nsp16	40	I	-0.355	7		C,I,V,T,X
nsp16	41	M	-0.478	7		M,T,L,H,X
nsp16	42	M	-0.534	8		X,T,M,L,F
nsp16	43	N	-0.876	9		X,N
nsp16	44	V	-0.479	7		V,T,I,X
nsp16	45	A	-0.518	8		L,V,I,A,X
nsp16	46	K	-0.866	9		X,K
nsp16	47	Y	-0.707	9		X,C,Y
nsp16	48	T	-0.795	9		X,T,M
nsp16	49	Q	-0.878	9		X,Q
nsp16	50	L	-0.854	9		X,L
nsp16	51	C	-0.745	9		C,A,X
nsp16	52	Q	-0.878	9		Q,X
nsp16	53	Y	-0.419	7		X,D,F,Y
nsp16	54	L	-0.599	8		L,F,M,X
nsp16	55	N	-0.615	8		N,S,X
nsp16	56	T	-0.531	8		S,T,N,X,K
nsp16	57	L	-0.581	8		T,L,C,X
nsp16	58	T	-0.277	6		X,T,S
nsp16	59	L	0.3	3		X,I,L,V,M
nsp16	60	A	-0.655	8		S,C,A,X
nsp16	61	V	-0.472	7		I,V,M,X
nsp16	62	P	-0.802	9		X,P
nsp16	63	Y	-0.275	6		Y,V,H,A,X
nsp16	64	N	-0.211	6		N,H,S,X,K
nsp16	65	M	-0.818	9		M,K,X
nsp16	66	R	-0.86	9		R,X
nsp16	67	V	-0.802	9		X,C,V
nsp16	68	I	0.018	5		X,M,L,I
nsp16	69	H	-0.872	9		X,H
nsp16	70	F	-0.329	7		X,F,Y,L
nsp16	71	G	-0.82	9		G,X
nsp16	72	A	-0.872	9		A,X
nsp16	73	G	-0.447	7		A,G,X,S
nsp16	74	S	-0.734	9		X,G,C,S
nsp16	75	D	-0.244	6		D,H,A,X,E
nsp16	76	K	-0.429	7		K,X,Y,D,N,S
nsp16	77	G	-0.248	6		E,X,G
nsp16	78	V	-0.64	8		X,V,I
nsp16	79	A	-0.578	8		S,C,A,X
nsp16	80	P	-0.579	8		P,R,X
nsp16	81	G	-0.82	9		G,X
nsp16	82	T	-0.193	6		S,T,X
nsp16	83	A	0.381	3		X,A,T,C,S
nsp16	84	V	-0.88	9		X,V
nsp16	85	L	-0.854	9		X,L
nsp16	86	R	0.451	3		R,K,X
nsp16	87	Q	-0.583	8		M,N,R,Q,X
nsp16	88	W	-0.808	9		W,X
nsp16	89	L	-0.854	9		X,L
nsp16	90	P	-0.802	9		X,P
nsp16	91	T	2.907	1		I,L,V,D,T,M,A,H,S,E,P,K,X
nsp16	92	G	-0.449	7		X,G,D
nsp16	93	T	-0.383	7		C,S,T,X,A
nsp16	94	L	0.892	1		X,Y,F,V,L,I
nsp16	95	L	-0.224	6		L,V,I,X
nsp16	96	V	-0.186	6		I,C,Y,V,L,X
nsp16	97	D	-0.859	9		D,X
nsp16	98	S	-0.79	9		S,N,X
nsp16	99	D	-0.859	9		D,X
nsp16	100	L	2.018	1		A,X,V,L,M,S,I
nsp16	101	N	0.963	1		C,X,E,N,D,L,V,Y,R
nsp16	102	D	1.562	1		Y,T,D,N,R,S,H,E,P,K,X
nsp16	103	F	-0.313	7		X,C,F,Y
nsp16	104	V	-0.457	7		X,A,I,V
nsp16	105	S	-0.81	9		S,T,X
nsp16	106	D	-0.859	9		X,D
nsp16	107	A	-0.689	8		X,A,S
nsp16	108	D	-0.219	6		X,H,N,D,V,L
nsp16	109	S	1.903	1		F,V,Y,M,I,A,S,X
nsp16	110	T	-0.193	6		C,S,T,M,F,X
nsp16	111	L	1.941	1		I,H,Y,V,F,L,X
nsp16	112	I	0.307	3		F,Y,V,L,T,I,X,Q
nsp16	113	G	-0.66	8		S,G,X
nsp16	114	D	-0.136	6		X,D,N,S
nsp16	115	C	-0.86	9		C,X
nsp16	116	A	0.998	1		I,V,M,N,T,A,S,C,E,X
nsp16	117	T	0.293	4		K,X,H,S,V,L,T,M,N
nsp16	118	V	0.296	3*		X,L,Y,F,V,M
nsp16	119	H	1.25	1		A,R,Y,F,N,K,X,Q,P,H,S
nsp16	120	T	0.059	5		I,S,T,F,L,V,X
nsp16	121	A	2.842	1		V,L,T,N,D,I,A,G,S,X,E,Q,P
nsp16	122	N	0.333	3		G,Y,D,T,N,X,Q,H,C
nsp16	123	K	-0.562	8		H,Q,X,K
nsp16	124	W	-0.55	8		V,F,W,X
nsp16	125	D	-0.859	9		X,D
nsp16	126	L	-0.597	8		X,F,L
nsp16	127	I	0.268	4		X,L,V,M,I
nsp16	128	I	-0.411	7		I,V,F,X
nsp16	129	S	-0.883	9		X,S
nsp16	130	D	-0.859	9		X,D
nsp16	131	M	-0.818	9		L,M,X
nsp16	132	Y	-0.847	9		Y,X
nsp16	133	D	-0.741	9		X,T,D
nsp16	134	P	0.431	3		D,M,G,A,C,S,X,P
nsp16	135	R	3.337	1		C,S,X,K,P,D,T,N,V,L,I,R
nsp16	136	T	0.758	1		L,V,F,N,D,T,I,C,K,X
nsp16	137	K	-0.645	8		G,X,K,S
nsp16	138	H	2.402	1		S,H,X,Q,D,N,T,F,L,V,I,G,A,R
nsp16	139	V	1.136	1		C,E,X,K,I,T,M,N,V
nsp16	140	T	1.528	1		H,S,X,K,N,D,M,T,V,L,G,R
nsp16	141	K	0.923	1		G,X,K,E,D,H
nsp16	142	E	3.176	1		N,T,D,V,Y,A,S,P,E,X,K
nsp16	143	N	-0.876	9		N,X
nsp16	144	D	0.453	3		I,L,Y,V,D,N,M,T,E,Q,X
nsp16	145	S	-0.556	8		G,X,A,T,S
nsp16	146	K	-0.647	8		I,N,X,K
nsp16	147	E	0.87	1		E,X,A,S,D
nsp16	148	G	-0.254	6		D,L,S,X,G
nsp16	149	F	-0.603	8		X,F,V,C
nsp16	150	F	-0.855	9		X,F
nsp16	151	T	0.62	2		T,V,I,G,X,A,P
nsp16	152	Y	-0.709	9		F,Y,X
nsp16	153	L	0.186	4		X,I,L,V
nsp16	154	C	-0.119	6		X,A,T,N,V,C,S
nsp16	155	G	0.4	3		N,Y,H,G,X
nsp16	156	F	-0.082	5		I,F,V,L,M,X
nsp16	157	I	-0.552	8		X,I,L,V
nsp16	158	K	2.239	1		X,K,Q,C,S,R,T,N,L
nsp16	159	Q	0.91	1		N,D,A,G,R,S,K,X,E,Q
nsp16	160	K	-0.328	7		X,K,R,N
nsp16	161	L	-0.594	8		X,L,I
nsp16	162	A	0.874	1		S,A,X
nsp16	163	L	-0.355	7		L,I,X
nsp16	164	G	-0.82	9		X,G
nsp16	165	G	-0.44	7		G,X,A
nsp16	166	S	0.033	5		S,T,A,X
nsp16	167	I	0.278	4		A,X,V,F,M,I
nsp16	168	A	-0.872	9		A,X
nsp16	169	V	-0.418	7		X,V,I
nsp16	170	K	-0.866	9		K,X
nsp16	171	I	0.203	4		I,L,V,X
nsp16	172	T	-0.877	9		T,X
nsp16	173	E	-0.858	9		X,E
nsp16	174	H	0.044	5		X,H,T,Y,F
nsp16	175	S	-0.883	9		S,X
nsp16	176	W	-0.808	9		W,X
nsp16	177	N	-0.164	6		X,N,L,H,S
nsp16	178	A	-0.221	6		V,X,A,K,P,E,R
nsp16	179	D	2.897	1		R,N,D,Y,Q,E,X,K,S,H
nsp16	180	L	-0.725	9		X,L,T
nsp16	181	Y	-0.847	9		Y,X
nsp16	182	K	0.403	3		D,N,S,K,A,X,E
nsp16	183	L	0.319	3*		X,I,L,V,M
nsp16	184	M	0.019	5		X,A,M,V,I
nsp16	185	G	-0.521	8		G,X,Q,S
nsp16	186	H	1.858	1		R,N,D,Y,L,X,K,Q,C,H
nsp16	187	F	-0.731	9		F,C,X
nsp16	188	S	0.746	1		X,G,A,E,T,N,S
nsp16	189	W	0.828	1		W,X,S,Y,F
nsp16	190	W	-0.808	9		X,W
nsp16	191	T	-0.877	9		X,T
nsp16	192	A	0.771	1		M,L,V,C,I,X,A
nsp16	193	F	-0.855	9		F,X
nsp16	194	V	-0.747	9		X,V,C
nsp16	195	T	-0.793	9		A,X,T
nsp16	196	N	-0.421	7		A,G,X,N,S
nsp16	197	V	-0.467	7		X,A,I,V
nsp16	198	N	-0.876	9		N,X
nsp16	199	A	-0.515	8		S,T,A,X
nsp16	200	S	-0.81	9		T,S,X
nsp16	201	S	-0.883	9		S,X
nsp16	202	S	-0.81	9		X,P,S
nsp16	203	E	-0.858	9		E,X
nsp16	204	A	0.102	4		X,G,A,S,T,N
nsp16	205	F	-0.479	7		X,S,F,Y
nsp16	206	L	-0.465	7		I,V,L,X
nsp16	207	I	-0.148	6		I,L,V,X
nsp16	208	G	-0.82	9		X,G
nsp16	209	A	0.763	1		A,X,V,I,C
nsp16	210	N	-0.612	8		X,N,H,S
nsp16	211	Y	-0.427	7		Y,F,W,X
nsp16	212	L	-0.055	5		X,I,L,V,M
nsp16	213	G	-0.447	7		X,G,A,N
nsp16	214	K	3.086	1		A,G,R,V,F,N,D,T,K,X,E,P,Q,S
nsp16	215	P	2.999	1		X,Q,P,E,S,A,T,Y,V,F,L,I
nsp16	216	K	3.293	1		G,A,R,N,V,I,X,K,Q,E,C,S
nsp16	217	E	3.398	1		T,N,D,F,V,A,C,S,X,K,Q,E
nsp16	218	Q	2.507	1		S,E,Q,K,X,I,L,F,V,N,D
nsp16	219	I	0.562	2		X,I,L,V,T,M
nsp16	220	D	-0.382	7		X,A,S,N,D
nsp16	221	G	-0.82	9		X,G
nsp16	222	Y	1.212	1		C,S,H,E,X,K,N,D,L,V,Y,G,W,A
nsp16	223	T	1.352	1		V,T,I,A,X,Q
nsp16	224	M	-0.045	5		X,C,I,M,V,L
nsp16	225	H	-0.872	9		X,H
nsp16	226	A	-0.872	9		X,A
nsp16	227	N	-0.876	9		X,N
nsp16	228	Y	-0.847	9		X,Y
nsp16	229	I	-0.213	6		L,V,I,X
nsp16	230	F	-0.732	9		Y,F,X
nsp16	231	W	-0.808	9		X,W
nsp16	232	R	-0.86	9		X,R
nsp16	233	N	-0.876	9		N,X
nsp16	234	T	-0.386	7		X,A,T,Y,V,C,S
nsp16	235	N	-0.526	8		T,N,S,X,Q
nsp16	236	P	1.893	1		X,P,D,T,M,Y,V,L,F,I
nsp16	237	I	-0.55	8		I,M,F,L,W,X
nsp16	238	Q	0.966	1		H,S,P,Q,X,N,T,A
nsp16	239	L	0.358	3		G,X,T,M,V,L
nsp16	240	S	-0.702	9		S,V,X,G
nsp16	241	S	0.302	3*		X,A,S,H,N,T,Y
nsp16	242	Y	-0.38	7		X,R,N,Y
nsp16	243	S	-0.883	9		S,X
nsp16	244	L	-0.55	8		X,L,V,T
nsp16	245	F	-0.307	7		X,Y,L,F
nsp16	246	D	-0.858	9		D,X
nsp16	247	M	0.11	4		M,T,V,L,I,X
nsp16	248	S	0.625	2		X,P,Q,H,S,C,A,N,T
nsp16	249	K	-0.312	7		X,K,R
nsp16	250	F	-0.854	9		F,X
nsp16	251	P	3.383	1		G,A,R,D,T,N,X,K,P,Q,E,C,S
nsp16	252	L	-0.458	7		X,L,I,C
nsp16	253	K	-0.161	6		X,K,R
nsp16	254	L	0.438	3		C,H,S,X,T,F,V,L,A
nsp16	255	R	-0.319	7		N,A,K,X,R
nsp16	256	G	-0.462	7		A,G,X,N
nsp16	257	T	-0.79	9		T,A,X
nsp16	258	A	0.204	4		X,A,P,L,V
nsp16	259	V	-0.301	7		X,V,I
nsp16	260	M	0.039	5		X,M,V,L,I
nsp16	261	S	1.162	1		X,Q,S,A,N,T,V,F
nsp16	262	L	-0.853	9		L,X
nsp16	263	K	-0.543	8		N,R,K,X
nsp16	264	E	2.694	1		S,X,K,P,E,N,T,D,A,R
nsp16	265	N	2.199	1		G,R,T,N,D,K,X,E,Q,S
nsp16	266	Q	0.056	5		A,L,N,D,X,E,Q,S
nsp16	267	I	1.158	1		I,L,F,V,X,K
nsp16	268	N	0.158	4		X,N,T,S
nsp16	269	D	1.494	1		S,X,E,P,Q,V,D,G
nsp16	270	M	0.458	3		X,L,V,M,I
nsp16	271	I	-0.719	9		X,I,V
nsp16	272	Y	3.01	1		C,K,X,L,V,Y,F,I
nsp16	273	S	0.192	4		T,N,S,G,X
nsp16	274	L	-0.852	9		L,X
nsp16	275	L	1.068	1		X,V,L,I
nsp16	276	E	1.091	1		S,E,R,Q,K,X
nsp16	277	K	1.441	1		Q,X,K,C,S,R,G,A,N,T
nsp16	278	G	-0.818	9		G,X
nsp16	279	R	-0.123	6		R,K,X
nsp16	280	L	-0.454	7		L,I,X
nsp16	281	I	0.42	3		X,F,V,L,I
nsp16	282	I	0.709	1		I,L,V,X
nsp16	283	R	-0.859	9		R,X
nsp16	284	E	0.718	1		E,K,X,S,C,G,D,M,N
nsp16	285	N	0.651	2		X,G,S,T,N,V
nsp16	286	N	1.343	1		X,K,Q,E,S,G,A,R,D,N
nsp16	287	R	2.116	1		D,T,V,G,A,R,S,K,P,E
nsp16	288	V	0.661	2*		V,L,F,I,E
nsp16	289	V	-0.494	8		T,V
nsp16	290	V	0.498	2*		V,I
*Below the confidence cut-off - The calculations for this site were performed on less than 6 non-gaped homologue sequences, or the confidence interval for the estimated score is equal to- or larger than- 4 color grades.
MERS-CoV nsp16
50 amino acides at conservation grade 1.			14 amino acides at conservation grade 2.			15 amino acides at conservation grade 3.
12 amino acides at conservation grade 4.			25 amino acides at conservation grade 5.			24 amino acides at conservation grade 6.
22 amino acides at conservation grade 7.			40 amino acides at conservation grade 8.			86 amino acides at conservation grade 9.
Protein	Residue position	Residue	Score (normalized)	Color		Residue variety
nsp16	1	A	-0.776	9		A
nsp16	2	S	-0.189	6		S,Q,T,N,A,K
nsp16	3	A	1.092	1		I,N,G,A,S,V,Q
nsp16	4	D	0.285	4*		G,T,E,A,X,V,D,Q
nsp16	5	W	-0.871	9		W
nsp16	6	K	-0.115	6		S,X,Q,T,A,K,R,L,N
nsp16	7	P	-0.059	5		P,S,X,C
nsp16	8	G	-0.883	9		X,G
nsp16	9	H	0.087	5		H,Y,F,V,X,L,Q
nsp16	10	A	0.342	3		A,T,N,S,V,X
nsp16	11	M	-0.888	9		M,X,L
nsp16	12	P	-0.865	9		X,P
nsp16	13	S	0.557	2		A,E,T,Q,P,S,X,V,G,N,R
nsp16	14	L	-0.104	5		I,L,V,X
nsp16	15	F	-0.791	9		X,F,Y
nsp16	16	K	-0.838	9		X,R,K
nsp16	17	V	0.102	5		L,I,V,X,M,C,T,Y
nsp16	18	Q	-0.864	9		L,X,Q
nsp16	19	N	0.35	3		R,N,X,S,D,Q,T,E
nsp16	20	V	-0.501	7		A,C,M,X,S,V
nsp16	21	N	0.853	1		I,H,N,L,C,P,Q,X,V,S
nsp16	22	L	0.238	4		X,M,L,I
nsp16	23	E	-0.243	6		D,X,A,E
nsp16	24	R	1.63	1		S,X,V,P,T,A,K,R
nsp16	25	C	-0.73	8		X,V,C,Y
nsp16	26	E	0.368	3		N,L,E,D,Q,X,M,S
nsp16	27	L	-0.812	9		I,L,X
nsp16	28	A	0.538	2		L,H,P,Q,V,X,W,A,Y
nsp16	29	N	-0.937	9		X,N
nsp16	30	Y	-0.909	9		X,Y
nsp16	31	K	-0.396	7		X,G,N,K
nsp16	32	Q	0.586	2		Q,D,V,S,X,A,K,E,T,R
nsp16	33	S	1.217	1		A,T,Q,P,X,S,V,N,G,R
nsp16	34	I	0.723	2		I,A,L,V,X,P
nsp16	35	P	1.245	1		R,L,N,I,Q,P,S,X,V,K,T
nsp16	36	M	-0.605	8		I,L,M,X
nsp16	37	P	-0.865	9		P,X
nsp16	38	R	2.002	1		C,A,K,Y,N,G,P,D,Q,X,S,M,E,T,R,I
nsp16	39	G	-0.712	8		G,Q,X
nsp16	40	V	-0.33	7		C,I,T,X,V,L
nsp16	41	H	-0.126	6		L,I,H,V,S,X,M,T
nsp16	42	M	-0.303	6		G,F,L,T,K,V,X,M
nsp16	43	N	-0.937	9		X,N
nsp16	44	I	-0.521	7		I,T,X,V
nsp16	45	A	-0.553	8		L,V,X,A,I
nsp16	46	K	-0.927	9		K,X
nsp16	47	Y	-0.788	9		X,C,Y
nsp16	48	M	-0.868	9		T,X,M
nsp16	49	Q	-0.939	9		X,Q
nsp16	50	L	-0.916	9		X,L
nsp16	51	C	-0.822	9		X,A,C
nsp16	52	Q	-0.939	9		X,Q
nsp16	53	Y	-0.539	8		F,Y,D,X
nsp16	54	L	-0.696	8		X,M,L,F
nsp16	55	N	-0.714	8		N,X,S
nsp16	56	T	-0.561	8		X,S,T,N,K
nsp16	57	C	-0.688	8		T,C,L,X
nsp16	58	T	-0.272	6		X,S,T
nsp16	59	L	0.173	4		I,L,M,V,X
nsp16	60	A	-0.649	8		C,A,S,X
nsp16	61	V	-0.513	7		M,X,V,I,A
nsp16	62	P	-0.865	9		X,P
nsp16	63	A	-0.153	6		X,V,A,H,N,Y
nsp16	64	N	-0.234	6		Y,N,H,K,S,X
nsp16	65	M	-0.888	9		K,X,M
nsp16	66	R	-0.922	9		X,R
nsp16	67	V	-0.803	9		C,V,X
nsp16	68	I	-0.102	5		L,V,M,X,I
nsp16	69	H	-0.933	9		X,H
nsp16	70	F	-0.336	7		F,Y,L,X
nsp16	71	G	-0.883	9		G,X
nsp16	72	A	-0.933	9		A,X
nsp16	73	G	-0.354	7		X,S,A,G
nsp16	74	S	-0.75	9		G,A,C,X,S
nsp16	75	D	-0.124	6		E,A,G,H,D,X
nsp16	76	K	-0.11	6		S,X,D,Y,K,A,R,N
nsp16	77	G	-0.231	6		E,G,D,X
nsp16	78	I	-0.663	8		X,V,T,I
nsp16	79	A	-0.513	7		X,S,C,A
nsp16	80	P	-0.671	8		X,R,P
nsp16	81	G	-0.883	9		G,X
nsp16	82	T	-0.12	6		X,S,T
nsp16	83	S	0.309	4		S,X,C,A,T
nsp16	84	V	-0.942	9		V,X
nsp16	85	L	-0.916	9		L,X
nsp16	86	R	0.292	4*		K,R,X
nsp16	87	Q	-0.589	8		S,M,X,R,Q,N
nsp16	88	W	-0.871	9		X,W
nsp16	89	L	-0.916	9		L,X
nsp16	90	P	-0.865	9		X,P
nsp16	91	T	2.667	1		F,H,I,L,K,E,A,T,Q,D,P,X,M,V,S
nsp16	92	D	-0.411	7		G,N,X,S,D
nsp16	93	A	-0.559	8		A,C,T,X,S
nsp16	94	I	0.778	1		F,I,Y,V,X,L
nsp16	95	I	-0.064	5		V,X,L,I
nsp16	96	I	-0.098	5		V,X,L,C,I,Y
nsp16	97	D	-0.921	9		X,D
nsp16	98	N	-0.788	9		T,N,S,X
nsp16	99	D	-0.921	9		D,X
nsp16	100	L	1.575	1		A,C,M,S,X,V,I,L
nsp16	101	N	1.489	1		L,R,N,D,X,V,C,A,E,Y
nsp16	102	E	2.023	1		R,N,H,Q,D,P,S,X,K,E,T,Y
nsp16	103	F	-0.211	6		X,Y,C,F
nsp16	104	V	-0.5	7		I,A,V,X
nsp16	105	S	-0.881	9		S,X,T
nsp16	106	D	-0.921	9		D,X
nsp16	107	A	-0.841	9		X,S,A
nsp16	108	D	-0.272	6		V,X,L,D,H,N
nsp16	109	I	1.661	1		Y,A,X,S,M,V,I,F
nsp16	110	T	-0.292	6		S,M,X,T,F,C
nsp16	111	L	1.632	1		Y,H,I,F,L,V,X
nsp16	112	F	0.302	4		T,Y,X,V,Q,I,F,L
nsp16	113	G	-0.301	6		D,X,S,A,E,G
nsp16	114	D	0.047	5		D,S,X,R,E,N
nsp16	115	C	-0.921	9		X,C
nsp16	116	V	0.631	2		T,C,A,E,S,X,M,V,I,N
nsp16	117	T	0.314	4		V,X,S,M,T,K,L,H,N
nsp16	118	V	0.435	3		M,V,X,L,I,Y,F
nsp16	119	R	1.367	1		N,H,F,R,Y,A,K,S,X,Q,P
nsp16	120	V	0.127	4		I,T,F,S,X,V,L
nsp16	121	G	2.818	1		G,N,I,L,T,K,E,A,S,X,V,D,Q,P
nsp16	122	Q	0.609	2		C,Y,T,P,Q,D,X,H,G,N
nsp16	123	Q	-0.664	8		K,H,Q,X
nsp16	124	V	-0.526	8		W,F,V,X
nsp16	125	D	-0.921	9		X,D
nsp16	126	L	-0.694	8		F,X,L
nsp16	127	V	0.304	4		L,X,M,V,I
nsp16	128	I	-0.095	5		V,X,I,F
nsp16	129	S	-0.944	9		X,S
nsp16	130	D	-0.921	9		D,X
nsp16	131	M	-0.888	9		L,M,X
nsp16	132	Y	-0.909	9		X,Y
nsp16	133	D	-0.823	9		X,D,T
nsp16	134	P	0.663	2		G,N,X,S,M,D,P,A,C
nsp16	135	T	3.253	1		L,R,I,N,P,D,X,S,V,C,A,E,K,T
nsp16	136	T	0.666	2		T,K,C,V,X,D,N,I,F,L
nsp16	137	K	-0.446	7		V,S,X,K,A,G,T
nsp16	138	N	2.426	1		L,R,H,I,G,N,F,X,V,S,D,Q,T,K,A
nsp16	139	V	1.471	1		T,K,E,C,M,S,X,V,N,I
nsp16	140	T	1.542	1		T,K,E,V,M,S,X,D,G,N,H,R,L
nsp16	141	G	1.109	1		X,S,D,G,H,E,K
nsp16	142	S	2.967	1		D,P,X,S,V,A,K,E,C,T,Y,N
nsp16	143	N	-0.937	9		X,N
nsp16	144	E	0.416	3		E,K,Y,T,D,Q,V,S,X,N,I,L
nsp16	145	S	-0.553	8		A,G,T,S,X
nsp16	146	K	-0.35	7		V,X,I,N,C,E,K
nsp16	147	A	1.029	1		I,D,Q,S,X,E,A,T
nsp16	148	L	-0.41	7		S,X,L,D,G
nsp16	149	F	-0.71	8		V,X,C,F
nsp16	150	F	-0.917	9		X,F
nsp16	151	T	0.587	2		T,V,M,X,P,I,G,R
nsp16	152	Y	-0.67	8		X,Y,F
nsp16	153	L	0.115	4		I,V,X,L
nsp16	154	C	-0.032	5		T,N,A,C,V,S,X
nsp16	155	N	0.401	3		D,X,S,G,Y,N,H
nsp16	156	L	-0.033	5		L,X,V,M,F,I
nsp16	157	I	-0.537	8		L,V,X,I
nsp16	158	N	2.277	1		N,R,L,K,C,T,Q,S,X
nsp16	159	N	0.901	1		K,A,E,X,S,Q,D,G,N,R
nsp16	160	N	-0.379	7		R,X,N,K
nsp16	161	L	-0.692	8		I,L,X
nsp16	162	A	0.489	3		A,S,X
nsp16	163	L	-0.263	6		X,V,L,I
nsp16	164	G	-0.883	9		X,G
nsp16	165	G	-0.558	8		A,G,X
nsp16	166	S	-0.065	5		T,A,S,X
nsp16	167	V	0.222	4		F,A,I,X,M,V
nsp16	168	A	-0.767	9		V,X,A,C
nsp16	169	I	-0.401	7		V,X,I
nsp16	170	K	-0.927	9		X,K
nsp16	171	I	0.214	4		V,X,L,I
nsp16	172	T	-0.938	9		X,T
nsp16	173	E	-0.919	9		X,E
nsp16	174	H	-0.044	5		Y,T,H,F,X
nsp16	175	S	-0.944	9		S,X
nsp16	176	W	-0.871	9		W,X
nsp16	177	S	-0.101	5		L,S,X,N,Y,H
nsp16	178	V	-0.161	6		R,A,E,K,X,V,D,P
nsp16	179	E	2.68	1		H,G,N,R,K,E,Y,Q,D,S,X
nsp16	180	L	-0.693	8		X,L,I,T
nsp16	181	Y	-0.909	9		X,Y
nsp16	182	E	0.346	3		N,K,A,E,S,X,D
nsp16	183	L	0.261	4		I,E,V,X,M,L
nsp16	184	M	-0.015	5		I,A,L,M,V,X
nsp16	185	G	-0.647	8		G,Q,X,S
nsp16	186	K	1.539	1		R,L,H,N,X,D,Q,Y,K
nsp16	187	F	-0.811	9		X,F,C
nsp16	188	A	0.694	2		X,S,D,T,E,A,G,N
nsp16	189	W	0.73	2		F,W,Y,S,X
nsp16	190	W	-0.871	9		X,W
nsp16	191	T	-0.938	9		X,T
nsp16	192	V	0.961	1		X,M,V,L,C,A,I
nsp16	193	F	-0.701	8		L,X,F,Y
nsp16	194	C	-0.824	9		C,X,V
nsp16	195	T	-0.79	9		A,T,X
nsp16	196	N	-0.54	8		N,G,A,X,S
nsp16	197	A	-0.587	8		X,V,A,I
nsp16	198	N	-0.937	9		N,X
nsp16	199	A	-0.544	8		X,S,A,T
nsp16	200	S	-0.881	9		T,X,S
nsp16	201	S	-0.944	9		S,X
nsp16	202	S	-0.882	9		P,S,X
nsp16	203	E	-0.919	9		E,X
nsp16	204	G	-0.045	5		X,S,A,T,N,G
nsp16	205	F	-0.593	8		X,S,Y,F
nsp16	206	L	-0.581	8		V,X,L,I
nsp16	207	L	-0.097	5		X,V,L,I
nsp16	208	G	-0.883	9		X,G
nsp16	209	I	0.459	3		V,X,C,I
nsp16	210	N	-0.71	8		N,H,S,X
nsp16	211	Y	-0.546	8		W,F,Y,X
nsp16	212	L	-0.233	6		X,M,V,L,I
nsp16	213	G	-0.392	7		X,D,G,N,A
nsp16	214	T	3.149	1		T,K,A,E,C,X,S,V,D,Q,P,G,N,F,R
nsp16	215	I	2.069	1		F,G,I,L,E,A,T,Y,Q,P,V,X,S
nsp16	216	K	3.323	1		V,S,X,Q,T,C,K,E,A,R,I,G,N
nsp16	217	E	3.286	1		T,E,K,C,V,S,X,D,Q,N,G,F,R
nsp16	218	N	1.823	1		F,I,N,L,K,E,D,Q,S,X,V
nsp16	219	I	0.402	3		I,T,V,M,X,L
nsp16	220	D	-0.051	5		S,X,P,D,N,A,K
nsp16	221	G	-0.883	9		X,G
nsp16	222	G	1.403	1		V,W,C,A,K,Y,N,G,D,X,S,E,T,R,L,H
nsp16	223	A	1.032	1		I,T,A,X,V,Q
nsp16	224	M	0.03	5		I,C,M,S,V,X,L
nsp16	225	H	-0.933	9		H,X
nsp16	226	A	-0.766	9		X,S,G,A
nsp16	227	N	-0.937	9		N,X
nsp16	228	Y	-0.909	9		X,Y
nsp16	229	I	-0.299	6		T,I,L,X,V
nsp16	230	F	-0.811	9		F,Y,X
nsp16	231	W	-0.69	8		R,X,W
nsp16	232	R	-0.922	9		R,X
nsp16	233	N	-0.937	9		X,N
nsp16	234	S	-0.506	7		C,A,T,Y,S,V,X
nsp16	235	T	-0.568	8		X,S,Q,T,N
nsp16	236	P	1.662	1		L,I,F,M,V,X,D,P,Y,T
nsp16	237	M	-0.661	8		M,X,L,W,F,I
nsp16	238	N	0.707	2		K,A,T,P,Q,S,X,H,N
nsp16	239	L	0.36	3		Q,L,M,X,V,T,G
nsp16	240	S	-0.791	9		V,X,S,G
nsp16	241	T	0.046	5		H,N,Y,T,A,S,X
nsp16	242	Y	-0.131	6		R,X,N,Y,F
nsp16	243	S	-0.881	9		S,X,T
nsp16	244	L	-0.433	7		L,V,X,I,A
nsp16	245	F	-0.446	7		Y,F,X,L
nsp16	246	D	-0.92	9		X,D
nsp16	247	L	0.084	5		I,T,M,V,X,L
nsp16	248	S	0.553	2		N,H,A,C,T,Q,P,S,X
nsp16	249	K	-0.254	6		X,R,K
nsp16	250	F	-0.916	9		X,F
nsp16	251	Q	3.319	1		S,X,P,D,Q,T,C,K,A,E,R,G,N
nsp16	252	L	-0.337	7		I,C,L,X,S
nsp16	253	K	-0.241	6		K,R,X
nsp16	254	L	0.971	1		V,S,X,C,A,T,L,F,H,N
nsp16	255	K	-0.457	7		X,R,N,K,A
nsp16	256	G	-0.357	7		X,A,N,T,G
nsp16	257	T	-0.789	9		X,S,T,A
nsp16	258	P	0.279	4*		T,Y,A,V,X,L,P
nsp16	259	V	-0.443	7		V,X,I
nsp16	260	L	-0.016	5		V,X,M,L,C,I
nsp16	261	Q	1.253	1		A,T,D,Q,P,S,V,X,F,N
nsp16	262	L	-0.914	9		L,X
nsp16	263	K	-0.649	8		R,X,K,N
nsp16	264	E	1.898	1		E,A,K,T,P,D,X,S,N,R
nsp16	265	S	1.872	1		R,G,N,D,Q,S,X,K,E,T
nsp16	266	Q	0.378	3		K,E,A,T,Q,D,S,X,N,L
nsp16	267	I	1.262	1		F,K,I,Q,X,V,L
nsp16	268	N	-0.057	5		X,S,T,N
nsp16	269	E	1.379	1		E,P,Q,D,S,X,V,G
nsp16	270	L	0.337	3		L,X,M,V,I
nsp16	271	V	-0.732	8		X,V,I
nsp16	272	I	1.964	1		C,A,K,Y,X,V,F,I,L
nsp16	273	S	0.121	4		X,S,T,N,G
nsp16	274	L	-0.914	9		X,L
nsp16	275	L	0.823	1		L,V,X,I
nsp16	276	S	1.012	1		Q,R,X,S,E,K
nsp16	277	Q	1.335	1		C,K,A,T,Q,S,X,N,G,R
nsp16	278	G	-0.88	9		G,X
nsp16	279	K	-0.237	6		R,X,K
nsp16	280	L	-0.571	8		L,X,I
nsp16	281	L	0.537	2		F,I,L,V,X
nsp16	282	I	0.817	1		V,X,L,I
nsp16	283	R	-0.92	9		X,R
nsp16	284	D	0.532	2		C,K,E,D,X,S,M,G,N
nsp16	285	N	0.512	3		G,N,T,A,V,S,X
nsp16	286	D	1.869	1		Q,D,V,S,X,E,A,K,R,F,N,G
nsp16	287	T	2.945	1		E,A,K,T,Q,D,P,V,S,X,G,N,I,R
nsp16	288	L	2.19	1		S,V,M,X,C,E,Y,T,L,F,I
nsp16	289	S	2.083	1		D,X,V,M,S,C,A,T,L,I,H,G,N
nsp16	290	V	2.817	1		F,I,H,G,N,L,A,Y,D,V,X,S
nsp16	291	S	0.828	1		S,X,V,T,Y,L,F,N,I
nsp16	292	T	0.436	3		X,S,D,N,G,T,A
nsp16	293	D	-0.637	8		T,N,D,X
nsp16	294	V	0.02	5		S,X,V,M,L,H,C
nsp16	295	L	0.038	5		F,X,M,L
nsp16	296	V	-0.913	9		X,V
*Below the confidence cut-off - The calculations for this site were performed on less than 6 non-gaped homologue sequences, or the confidence interval for the estimated score is equal to- or larger than- 4 color grades.
HCoV-OC43 nsp16
95 amino acides at conservation grade 1.			10 amino acides at conservation grade 2.			24 amino acides at conservation grade 3.
27 amino acides at conservation grade 4.			29 amino acides at conservation grade 5.			23 amino acides at conservation grade 6.
28 amino acides at conservation grade 7.			41 amino acides at conservation grade 8.			80 amino acides at conservation grade 9.
Protein	Residue position	Residue	Score (normalized)	Color		Residue variety
nsp16	1	A	-0.739	8		A
nsp16	2	A	0.81	1		K,T,I,A,S
nsp16	3	S	0.597	2		G,N,Q,A,S
nsp16	4	D	0.17	4		Q,A,E,V,X,D,T,G
nsp16	5	W	-0.875	9		W
nsp16	6	K	-0.12	6		T,R,S,K,N,Q,L,A,X
nsp16	7	P	-0.066	5		C,P,X,S
nsp16	8	G	-0.888	9		X,G
nsp16	9	Y	0.092	5		Q,Y,L,X,V,H,F
nsp16	10	S	0.346	3		X,V,S,A,N,T
nsp16	11	M	-0.901	9		X,L,M
nsp16	12	P	-0.868	9		P,X
nsp16	13	V	0.584	2		T,S,R,P,G,Q,N,A,E,X,V
nsp16	14	L	0.011	5		I,L,X,V
nsp16	15	Y	-0.799	9		F,X,Y
nsp16	16	K	-0.848	9		K,X,R
nsp16	17	Y	0.105	5		T,I,M,L,Y,V,X,C
nsp16	18	L	-0.875	9		L,Q,X
nsp16	19	N	0.158	4		S,R,T,E,N,Q,D,X
nsp16	20	S	-0.504	7		V,X,C,S,A,M
nsp16	21	P	0.858	1		S,P,N,Q,L,I,H,C,X,V
nsp16	22	M	0.387	3		L,M,I,X
nsp16	23	E	-0.242	6		X,D,A,E
nsp16	24	R	1.682	1		A,X,V,T,S,R,P,K
nsp16	25	V	-0.738	8		C,V,X,Y
nsp16	26	S	0.469	3		S,D,X,N,Q,L,M,E
nsp16	27	L	-0.823	9		X,I,L
nsp16	28	W	0.565	2		A,Y,L,Q,X,V,H,W,P
nsp16	29	N	-0.95	9		X,N
nsp16	30	Y	-0.918	9		X,Y
nsp16	31	G	-0.396	7		X,K,G,N
nsp16	32	K	0.794	1		K,R,S,T,D,X,V,E,A,Q
nsp16	33	P	1.117	1		N,Q,A,V,X,T,S,R,P,G
nsp16	34	V	0.839	1		I,A,L,V,X,P
nsp16	35	T	1.406	1		I,A,L,N,Q,V,X,R,S,T,P,K
nsp16	36	L	-0.611	8		I,L,M,X
nsp16	37	P	-0.868	9		P,X
nsp16	38	T	1.929	1		C,Q,N,M,A,P,T,S,R,D,X,Y,I,E,G,K
nsp16	39	G	-0.715	8		Q,G,X
nsp16	40	C	-0.331	7		L,T,I,C,X,V
nsp16	41	M	-0.136	6		H,V,X,M,L,I,T,S
nsp16	42	M	-0.38	7		T,K,G,M,L,F,V,X
nsp16	43	N	-0.95	9		N,X
nsp16	44	V	-0.527	7		I,T,X,V
nsp16	45	A	-0.559	8		L,I,A,X,V
nsp16	46	K	-0.939	9		X,K
nsp16	47	Y	-0.796	9		C,X,Y
nsp16	48	T	-0.88	9		M,T,X
nsp16	49	Q	-0.952	9		X,Q
nsp16	50	L	-0.926	9		X,L
nsp16	51	C	-0.832	9		A,X,C
nsp16	52	Q	-0.952	9		Q,X
nsp16	53	Y	-0.544	8		Y,F,D,X
nsp16	54	L	-0.588	8		M,L,X,F
nsp16	55	N	-0.724	8		X,S,N
nsp16	56	T	-0.564	8		S,N,T,X,K
nsp16	57	T	-0.698	8		X,C,L,T
nsp16	58	T	-0.352	7		X,T,S
nsp16	59	L	0.356	3		M,L,I,V,X
nsp16	60	A	-0.656	8		X,C,S,A
nsp16	61	V	-0.452	7		V,X,M,I,A
nsp16	62	P	-0.868	9		P,X
nsp16	63	V	-0.152	6		X,V,H,C,A,Y,N
nsp16	64	N	-0.239	6		S,Y,N,X,H,K
nsp16	65	M	-0.902	9		M,K,X
nsp16	66	R	-0.933	9		X,R
nsp16	67	V	-0.815	9		X,V,C
nsp16	68	L	-0.098	5		X,V,I,M,L
nsp16	69	H	-0.946	9		X,H
nsp16	70	L	-0.471	7		L,Y,X,F
nsp16	71	G	-0.888	9		X,G
nsp16	72	A	-0.945	9		A,X
nsp16	73	G	-0.353	7		A,S,X,G
nsp16	74	S	-0.691	8		S,A,X,G,C
nsp16	75	E	-0.12	6		A,E,D,X,H,G
nsp16	76	K	-0.105	5		A,Y,N,D,X,S,R,K
nsp16	77	G	-0.231	6		E,G,X,D
nsp16	78	V	-0.594	8		X,V,I,M,T
nsp16	79	A	-0.42	7		S,A,C,D,X
nsp16	80	P	-0.674	8		R,P,X
nsp16	81	G	-0.888	9		G,X
nsp16	82	S	-0.043	5		N,T,S,X
nsp16	83	A	0.322	3		C,X,T,S,A
nsp16	84	V	-0.955	9		X,V
nsp16	85	L	-0.926	9		X,L
nsp16	86	R	0.289	4		K,X,R
nsp16	87	Q	-0.595	8		X,Q,N,M,R,S
nsp16	88	W	-0.693	8		X,Y,W
nsp16	89	L	-0.926	9		L,X
nsp16	90	P	-0.868	9		P,X
nsp16	91	A	2.516	1		H,D,V,X,Q,L,M,I,A,E,P,K,T,S
nsp16	92	G	-0.427	7		D,X,G,S,N
nsp16	93	T	-0.582	8		X,C,S,A,T
nsp16	94	I	0.6	2		L,Y,I,F,V,X
nsp16	95	L	-0.06	5		L,I,V,X
nsp16	96	V	-0.058	5		I,Y,L,V,X,G,C
nsp16	97	D	-0.829	9		D,X,E
nsp16	98	N	-0.72	8		S,N,T,X
nsp16	99	D	-0.827	9		X,D,G
nsp16	100	L	1.785	1		S,M,L,A,I,C,X,V,D
nsp16	101	Y	1.513	1		R,C,D,V,X,Y,N,L,E,A
nsp16	102	P	2.21	1		Q,N,Y,E,H,X,D,T,R,S,P,K
nsp16	103	F	-0.212	6		X,F,C,Y
nsp16	104	V	-0.51	7		X,V,I,A
nsp16	105	S	-0.894	9		S,T,X
nsp16	106	D	-0.829	9		D,X,E
nsp16	107	S	-0.784	9		X,A,S
nsp16	108	V	-0.15	6		X,V,D,H,R,N,L
nsp16	109	A	1.682	1		V,X,F,A,I,M,Y,S
nsp16	110	T	-0.296	6		S,T,M,X,F,C
nsp16	111	Y	2.009	1		F,H,X,V,Y,L,I,G
nsp16	112	F	0.337	3		I,L,Q,Y,V,X,F,T
nsp16	113	G	-0.314	6		S,E,A,G,D,X
nsp16	114	D	0.075	5		N,R,S,E,D,X
nsp16	115	C	-0.932	9		C,X
nsp16	116	I	0.946	1		C,X,V,N,M,I,E,A,K,T,S
nsp16	117	T	0.328	3		L,N,M,X,V,H,S,T,K
nsp16	118	L	0.446	3		M,L,Y,I,F,V,X
nsp16	119	P	1.403	1		A,Y,N,Q,X,H,F,S,R,K,P
nsp16	120	F	0.125	4		F,V,X,L,T,I,S
nsp16	121	D	2.687	1		D,V,X,I,A,E,L,Q,N,K,G,P,S,T
nsp16	122	C	0.524	3		N,Q,Y,H,C,D,X,T,G,P
nsp16	123	Q	-0.672	8		Q,K,H,X
nsp16	124	W	-0.529	7		W,F,X,V
nsp16	125	D	-0.931	9		X,D
nsp16	126	L	-0.701	8		L,X,F
nsp16	127	I	0.215	4		V,X,I,L,M
nsp16	128	I	-0.174	6		I,V,X,F
nsp16	129	S	-0.958	9		X,S
nsp16	130	D	-0.931	9		X,D
nsp16	131	M	-0.902	9		X,M,L
nsp16	132	Y	-0.918	9		X,Y
nsp16	133	D	-0.834	9		T,X,D
nsp16	134	P	0.649	2		D,X,C,A,N,M,G,P,S
nsp16	135	I	3.088	1		K,P,T,S,R,C,D,X,V,L,N,I,E,A
nsp16	136	T	0.689	2		K,T,D,X,V,C,F,I,N,L
nsp16	137	K	-0.452	7		V,X,G,K,A,S,T
nsp16	138	N	2.558	1		A,I,L,Q,N,X,V,D,F,H,R,S,T,K,G
nsp16	139	I	1.371	1		C,V,X,M,N,E,I,K,T,S
nsp16	140	G	1.515	1		K,G,R,S,T,D,X,V,H,E,L,N,M
nsp16	141	E	1.366	1		G,H,K,X,D,E,S
nsp16	142	Y	2.987	1		D,X,V,C,E,A,Y,N,K,P,S,T
nsp16	143	N	-0.95	9		N,X
nsp16	144	V	0.393	3		T,S,K,L,N,Q,Y,E,I,X,V,D
nsp16	145	S	-0.555	8		S,A,T,X,G
nsp16	146	K	-0.355	7		I,E,N,X,V,K,C
nsp16	147	D	1.108	1		S,T,I,E,A,Q,D,X
nsp16	148	G	-0.23	6		G,X,D,L,A,S
nsp16	149	F	-0.72	8		F,C,V,X
nsp16	150	F	-0.927	9		F,X
nsp16	151	T	0.533	2		I,M,X,V,R,T,P,G
nsp16	152	Y	-0.676	8		X,F,Y
nsp16	153	I	0.045	5		I,L,X,V
nsp16	154	C	-0.075	5		S,A,T,N,X,V,C
nsp16	155	H	0.226	4		S,N,Y,X,D,H,G
nsp16	156	M	-0.03	5		I,M,L,V,X,F
nsp16	157	I	-0.673	8		V,X,L,I
nsp16	158	R	2.596	1		X,C,N,L,Q,K,R,S,T
nsp16	159	D	1.019	1		K,G,R,S,D,X,N,Q,A,E
nsp16	160	K	-0.385	7		R,N,X,K
nsp16	161	L	-0.699	8		L,I,X
nsp16	162	A	0.518	3		A,S,X
nsp16	163	L	-0.266	6		X,V,L,I
nsp16	164	G	-0.888	9		X,G
nsp16	165	G	-0.561	8		G,X,A
nsp16	166	S	-0.154	6		X,A,S,T
nsp16	167	V	0.248	4		F,X,V,M,A,I
nsp16	168	A	-0.689	8		X,V,C,A,T
nsp16	169	I	-0.403	7		X,V,I
nsp16	170	K	-0.939	9		K,X
nsp16	171	I	0.326	3		V,X,L,I
nsp16	172	T	-0.952	9		T,X
nsp16	173	E	-0.93	9		X,E
nsp16	174	F	0.063	5		X,H,F,Y,T
nsp16	175	S	-0.958	9		S,X
nsp16	176	W	-0.875	9		W,X
nsp16	177	N	-0.107	6		S,L,Y,N,X,H
nsp16	178	A	-0.158	6		R,P,K,E,A,V,X,D
nsp16	179	E	2.965	1		K,G,R,S,H,D,X,V,Q,N,Y,E
nsp16	180	L	-0.699	8		X,I,T,L
nsp16	181	Y	-0.918	9		Y,X
nsp16	182	K	0.338	3		A,S,E,N,D,X,K
nsp16	183	L	0.232	4		E,I,M,L,V,X
nsp16	184	M	-0.006	5		M,L,A,I,V,X
nsp16	185	G	-0.657	8		X,G,S,Q
nsp16	186	Y	1.604	1		H,C,D,X,N,Q,L,Y,K,R
nsp16	187	F	-0.82	9		F,C,X
nsp16	188	A	0.669	2		D,X,A,E,N,G,S,T
nsp16	189	F	0.888	1		F,X,Y,W,S
nsp16	190	W	-0.875	9		X,W
nsp16	191	T	-0.952	9		T,X
nsp16	192	V	0.95	1		C,V,X,M,L,A,I
nsp16	193	F	-0.708	8		L,Y,X,F
nsp16	194	C	-0.834	9		V,X,C
nsp16	195	T	-0.801	9		T,A,X
nsp16	196	N	-0.549	8		A,S,N,X,G
nsp16	197	A	-0.594	8		V,X,I,A
nsp16	198	N	-0.95	9		X,N
nsp16	199	A	-0.549	8		T,S,A,X
nsp16	200	S	-0.894	9		X,S,T
nsp16	201	S	-0.894	9		S,X,C
nsp16	202	S	-0.895	9		P,X,S
nsp16	203	E	-0.93	9		X,E
nsp16	204	G	-0.021	5		N,T,E,A,S,G,X
nsp16	205	F	-0.598	8		F,X,Y,S
nsp16	206	L	-0.471	7		M,L,I,V,X
nsp16	207	I	0.001	5		X,V,I,L
nsp16	208	G	-0.888	9		G,X
nsp16	209	I	0.528	3		I,X,V,C
nsp16	210	N	-0.719	8		H,X,N,S
nsp16	211	Y	-0.551	8		F,X,Y,W
nsp16	212	L	-0.231	6		X,V,L,M,I
nsp16	213	C	-0.394	7		X,G,C,A,N
nsp16	214	K	2.963	1		S,R,T,G,P,K,A,E,N,Q,X,V,D,F,C
nsp16	215	P	1.842	1		Q,Y,L,I,A,E,F,X,V,T,S,P,G
nsp16	216	K	3.165	1		T,R,S,K,G,N,Q,I,A,E,C,X,V
nsp16	217	V	3.147	1		V,X,D,F,C,E,Q,N,K,G,S,R,T
nsp16	218	E	1.757	1		L,N,Q,I,E,F,D,X,V,S,K
nsp16	219	I	0.389	3		L,T,M,I,X,V
nsp16	220	D	-0.056	5		D,X,P,K,S,A,N
nsp16	221	G	-0.888	9		G,X
nsp16	222	N	1.432	1		E,L,Y,D,V,X,K,G,A,N,H,C,W,S,R,T
nsp16	223	V	1.041	1		Q,T,I,A,X,V
nsp16	224	M	0.05	5		M,L,S,I,C,V,X
nsp16	225	H	-0.946	9		H,X
nsp16	226	A	-0.775	9		A,S,G,X
nsp16	227	N	-0.95	9		N,X
nsp16	228	Y	-0.796	9		Y,C,X
nsp16	229	L	-0.299	6		T,L,I,V,X
nsp16	230	F	-0.819	9		Y,F,X
nsp16	231	W	-0.511	7		X,R,W
nsp16	232	R	-0.933	9		X,R
nsp16	233	N	-0.873	9		X,N,T
nsp16	234	S	-0.509	7		S,A,Y,T,V,X,C
nsp16	235	T	-0.498	7		X,S,T,N,Q
nsp16	236	V	1.691	1		I,L,Y,M,D,X,V,F,T,P
nsp16	237	W	-0.667	8		W,I,M,L,X,F
nsp16	238	N	0.606	2		N,Q,A,H,X,T,S,K,P
nsp16	239	G	0.423	3		T,M,Q,L,G,V,X
nsp16	240	G	-0.804	9		X,V,G,S
nsp16	241	A	0.093	5		N,Y,T,S,A,H,X
nsp16	242	Y	-0.117	6		X,F,R,Y,N
nsp16	243	S	-0.894	9		S,T,X
nsp16	244	L	-0.39	7		I,A,L,V,X
nsp16	245	F	-0.456	7		L,Y,X,F
nsp16	246	D	-0.93	9		D,X
nsp16	247	M	0.077	5		L,M,T,I,X,V
nsp16	248	A	0.598	2		V,X,H,C,A,Q,N,P,S,T
nsp16	249	K	-0.255	6		X,K,R
nsp16	250	F	-0.926	9		F,X
nsp16	251	P	3.149	1		Q,N,A,E,C,X,D,T,S,R,G,K,P
nsp16	252	L	-0.339	7		C,X,L,I,S
nsp16	253	K	-0.127	6		R,C,K,X
nsp16	254	L	0.996	1		T,S,F,C,H,X,V,N,L,A
nsp16	255	A	-0.463	7		N,A,R,K,X
nsp16	256	G	-0.364	7		G,X,N,T,A
nsp16	257	T	-0.724	8		X,S,A,M,T
nsp16	258	A	0.27	4		T,L,Y,A,P,V,X
nsp16	259	V	-0.449	7		I,V,X
nsp16	260	I	0.065	5		C,V,X,L,M,I
nsp16	261	N	1.295	1		Q,N,A,F,V,X,D,T,S,P
nsp16	262	L	-0.81	9		W,L,X
nsp16	263	R	-0.563	8		N,R,K,X
nsp16	264	A	2.303	1		D,X,N,A,E,P,K,T,R,S
nsp16	265	D	1.66	1		K,G,T,R,S,X,D,N,Q,E
nsp16	266	Q	0.39	3		T,S,K,N,L,Q,E,A,D,X
nsp16	267	I	1.243	1		F,K,V,X,Q,L,I
nsp16	268	N	0.133	4		T,N,R,S,X
nsp16	269	D	1.399	1		D,X,V,Q,E,G,P,S
nsp16	270	M	0.411	3		I,L,M,X,V
nsp16	271	V	-0.815	9		I,V,X
nsp16	272	Y	1.872	1		Y,L,I,A,C,F,X,V,K
nsp16	273	S	0.119	4		X,G,S,N,T
nsp16	274	L	-0.812	9		X,F,L
nsp16	275	L	0.828	1		L,I,V,X
nsp16	276	E	1.021	1		K,X,Q,S,R,E
nsp16	277	K	1.294	1		K,G,S,R,T,X,C,A,N,Q
nsp16	278	G	-0.885	9		X,G
nsp16	279	K	-0.237	6		R,X,K
nsp16	280	L	-0.577	8		I,L,X
nsp16	281	L	0.554	2		I,L,V,F
nsp16	282	I	0.815	1		X,V,L,I
nsp16	283	R	-0.931	9		X,R
nsp16	284	D	0.542	2		S,G,K,E,M,N,X,D,C
nsp16	285	T	0.506	3		G,S,T,V,X,C,A,N
nsp16	286	N	1.668	1		D,X,F,E,A,Q,N,K,G,S,R
nsp16	287	K	2.517	1		P,K,G,T,S,R,X,V,D,Q,N,A,E,I
nsp16	288	E	2.401	1		T,S,F,C,V,X,Y,Q,L,E,I
nsp16	289	V	2.311	1		N,L,M,I,A,H,C,D,V,X,T,S,G
nsp16	290	F	2.705	1		G,S,D,V,X,H,F,I,Y,N,L
nsp16	291	V	0.869	1		I,L,Y,V,X,F,S,T
nsp16	292	G	0.638	2		G,S,T,X,D,C,A,N
nsp16	293	D	-0.677	8		N,D
nsp16	294	S	-0.102	5		S,L,M,X,V,H,K
nsp16	295	L	0.175	4		X,F,L,M
*Below the confidence cut-off - The calculations for this site were performed on less than 6 non-gaped homologue sequences, or the confidence interval for the estimated score is equal to- or larger than- 4 color grades.
SARS-CoV-2 nsp14
99 amino acides at conservation grade 1.			33 amino acides at conservation grade 2.			17 amino acides at conservation grade 3.
29 amino acides at conservation grade 4.			31 amino acides at conservation grade 5.			43 amino acides at conservation grade 6.
34 amino acides at conservation grade 7.			54 amino acides at conservation grade 8.			165 amino acides at conservation grade 9.
Protein	Residue position	Residue	Score (normalized)	Color		Residue variety
nsp14	1	A	-0.681	8	A	A
nsp14	2	E	0.767	1*	D,E,T	T,E,D
nsp14	3	N	1.658	1	N,V,S,D,I,Q,E	N,S,Q,E,D,I,V
nsp14	4	V	1.624	1	S,L,N,T,G,V,A,I	A,T,S,V,I,G,N,L
nsp14	5	T	-0.539	8	T,I,V,C	V,C,T,I
nsp14	6	G	-0.738	8	N,G,X	N,G,X
nsp14	7	L	-0.921	9	X,L	L,X
nsp14	8	F	-0.628	8	Y,F,X	X,F,Y
nsp14	9	K	-0.853	9	K,X	I,X,K
nsp14	10	D	-0.61	8	N,I,X,D	X,I,D,N
nsp14	11	C	-0.885	9	C,X	X,C
nsp14	12	S	0.28	4	H,F,S,N,Y,T,A,X,I	I,N,X,A,H,S,T,F,Y
nsp14	13	K	-0.076	5	K,R,X	X,K,R
nsp14	14	V	1.672	1	G,V,A,E,I,X,S,K,F,R,Y,L,N,T,D	E,I,L,G,N,X,D,A,K,T,S,R,V,F,Y
nsp14	15	I	2.672	1	E,X,I,C,M,V,T,D,F,S,N,Y,P	N,L,I,E,Y,M,F,V,P,T,S,D,X
nsp14	16	T	2.157	1	V,X,I,E,A,N,L,R,S,K,D,Q,T	N,L,I,E,V,R,S,K,T,D,A,Q,X
nsp14	17	G	2.613	1	I,X,G,V,M,Q,D,S,P,Y,L,N	V,M,Y,P,S,Q,X,D,L,N,G,I
nsp14	18	L	-0.334	7	L,Y,V,X,I	Y,V,L,I,X
nsp14	19	H	0.897	1	X,H,S,G,N,P	X,G,N,H,S,P
nsp14	20	P	-0.906	9	X,P	P,X
nsp14	21	T	-0.069	5	S,A,T,X	S,T,X,A
nsp14	22	Q	0.332	3*	Q,X,H,M,Y	M,Y,X,Q,H
nsp14	23	A	-0.854	9	X,A,S	S,A,X
nsp14	24	P	1.206	1	X,A,V,T,N,P,H,S	N,X,A,T,H,S,P,V
nsp14	25	T	-0.77	9	X,T,S	X,S,T
nsp14	26	H	1.317	1	X,T,Y,F,H,S	H,S,T,X,F,Y
nsp14	27	L	1.621	1	I,X,Y,M,V,L,K	V,Y,M,L,K,X,I
nsp14	28	S	0.098	5	X,A,S	S,X,A
nsp14	29	V	-0.81	9	X,V,L	V,X,L
nsp14	30	D	-0.394	7	S,N,A,X,D	D,A,X,N,S
nsp14	31	T	0.545	2	S,T,E,A,X,D,I	X,E,D,A,S,T
nsp14	32	K	0.686	2	A,X,C,T,Q,K,S,R,N	N,T,K,S,X,Q,A,C,R
nsp14	33	F	-0.02	5	X,F,Y	X,Y,F
nsp14	34	K	-0.853	9	X,K	I,X,K
nsp14	35	T	-0.318	6	T,A,X,L,V	L,T,X,A,V
nsp14	36	E	2.33	1	Q,D,K,S,H,N,A,E,X,G	E,N,G,A,D,Q,X,S,H,K
nsp14	37	G	0.999	1	X,D,E,N,S,G	S,G,D,E,X
nsp14	38	L	-0.63	8	X,V,M,L	M,V,L,X
nsp14	39	C	-0.571	8	L,C,A,X	C,A,X,L
nsp14	40	V	-0.539	8	V,X,A	V,X,A
nsp14	41	D	0.183	4	H,N,L,T,Q,D,C,A,X	C,A,D,Q,X,H,T,N,L
nsp14	42	I	0.278	4	I,X,F,V,L	L,X,I,F,V
nsp14	43	P	1.008	1	X,D,G,P,L,N	P,X,I,D,L,N,G
nsp14	44	G	1.023	1	I,X,E,V,G,D,T,N,S	G,N,I,E,S,T,D,X,V
nsp14	45	I	3.446	1	F,H,S,N,L,T,G,C,V,A,X,I	I,N,G,L,C,V,A,X,T,H,S
nsp14	46	P	1.69	1	N,P,S,K,D,T,G,X,E,A	E,N,G,P,D,A,X,K,S,T
nsp14	47	K	3.09	1	K,S,L,N,P,T,D,Q,G,C,V,E,A,X	E,G,N,L,P,C,V,D,A,X,Q,K,T,S
nsp14	48	D	3.156	1	C,V,E,A,X,I,H,K,S,N,P,T,D,Q	E,I,N,C,P,V,X,Q,A,D,H,T,S
nsp14	49	M	2.141	1	X,I,C,V,M,T,L,K	X,T,K,C,V,M,I,L
nsp14	50	T	1.072	1	K,S,P,R,A,T,X	K,T,S,X,A,P,R
nsp14	51	Y	-0.921	9	Y,X	Y,X
nsp14	52	R	-0.291	6	T,K,S,N,R,E,A,X,I	E,I,N,R,X,A,T,K,S
nsp14	53	R	-0.509	7	X,S,H,R,N	N,H,S,X,R
nsp14	54	L	-0.695	8	V,L,X	X,L,V
nsp14	55	I	-0.124	6	I,X,M,V	V,M,X,I
nsp14	56	S	-0.961	9	X,S	S,X
nsp14	57	M	0.68	2	L,R,Y,F,K,M,V,X	L,Y,M,F,V,R,K,X
nsp14	58	M	-0.865	9	M,L,X	L,X,M
nsp14	59	G	-0.887	9	G,X	G,X
nsp14	60	F	-0.92	9	X,F	X,F
nsp14	61	K	-0.743	8	X,R,K	R,K,X
nsp14	62	M	-0.347	7	L,M,F,X	M,F,L,X
nsp14	63	N	-0.41	7	E,X,D,S,N	N,S,E,X,D
nsp14	64	Y	1.917	1	V,M,I,X,A,Y,L,N,S,T	V,M,Y,T,S,X,A,L,N,I
nsp14	65	Q	0.734	2	X,A,E,Q,D,T,N,S,H	N,E,S,T,H,D,A,X,Q
nsp14	66	V	0.844	1	L,M,V,X,I	I,X,L,M,V
nsp14	67	N	0.234	4	D,X,Q,E,N,V,P	P,V,D,X,E,Q,N
nsp14	68	G	0.552	2*	D,X,G,S,N,C	X,D,G,S,N,C
nsp14	69	Y	0.611	2	C,A,X,S,K,H,F,Y,N,Q	H,K,S,Q,X,A,F,Y,C,N
nsp14	70	P	-0.449	7	Y,P,C,S,H,X	Y,P,C,H,S,X
nsp14	71	N	0.341	3	T,X,K,S,R,N	X,S,T,K,N,R
nsp14	72	M	-0.076	5	X,P,M,L	F,M,P,L,X
nsp14	73	F	-0.92	9	F,X	X,F
nsp14	74	I	-0.684	8	N,C,I,X	C,N,I,X
nsp14	75	T	-0.951	9	X,T	X,T
nsp14	76	R	-0.392	7	X,P,R,K	P,R,X,K
nsp14	77	E	0.305	4*	D,X,E,A	D,A,E,X
nsp14	78	E	-0.064	5	Y,F,S,Q,M,X,E,A	E,F,M,Y,Q,X,A,S
nsp14	79	A	-0.95	9	X,A	A,X
nsp14	80	I	-0.222	6	I,X,K,M,V	K,X,I,V,M
nsp14	81	R	-0.172	6	K,R,X	R,K,X
nsp14	82	H	0.177	4	Q,X,E,R,N,H	R,H,N,Q,E,X
nsp14	83	V	-0.849	9	X,A,V	A,X,V
nsp14	84	R	-0.942	9	X,R	X,R
nsp14	85	A	-0.13	6	A,X,G,S	X,A,S,G
nsp14	86	W	-0.881	9	X,W	X,W
nsp14	87	I	0.589	2	X,I,L,V	L,X,I,V
nsp14	88	G	-0.887	9	G,X	G,X
nsp14	89	F	-0.691	8	X,M,F	X,F,M
nsp14	90	D	-0.943	9	X,D	X,D
nsp14	91	V	-0.847	9	A,X,V	V,X,A
nsp14	92	E	-0.955	9	E,X	X,E
nsp14	93	G	-0.367	7	X,A,S,G	X,A,S,G
nsp14	94	C	-0.55	8	X,T,A,C,S	A,X,S,T,C
nsp14	95	H	-0.943	9	X,H	H,X
nsp14	96	A	-0.753	9	A,X,V	X,A,V
nsp14	97	T	1.007	1	X,I,T,A,C,V,S	X,I,A,T,S,C,V
nsp14	98	R	-0.088	5	G,K,R,N,L,X	R,X,L,N,G,K
nsp14	99	E	1.155	1	X,E,A,V,D,T,N,P,S	P,V,D,A,X,S,T,E,N
nsp14	100	A	-0.635	8	A,X,H,S,N	H,S,N,X,A
nsp14	101	V	0.303	4	I,X,V,L,C	L,X,I,V,C
nsp14	102	G	-0.691	8	X,A,G	X,A,G
nsp14	103	T	-0.859	9	T,X,N	N,T,X
nsp14	104	N	-0.963	9	X,N	X,N
nsp14	105	L	-0.195	6	F,V,L,X	F,V,X,L
nsp14	106	P	-0.74	8	P,T,X	P,T,X
nsp14	107	L	-0.776	9	X,L,F	F,X,L
nsp14	108	Q	-0.88	9	X,Q,M	M,Q,X
nsp14	109	L	0.593	2	I,X,V,L	L,X,I,V
nsp14	110	G	-0.887	9	X,G	G,X
nsp14	111	F	-0.92	9	X,F	F,X
nsp14	112	S	-0.961	9	S,X	X,S
nsp14	113	T	-0.783	9	I,X,T,N	N,T,I,X
nsp14	114	G	-0.887	9	X,G	G,X
nsp14	115	V	-0.291	6	V,I,X,A,T	T,I,A,X,V
nsp14	116	N	-0.552	8	N,X,D	H,N,D,X
nsp14	117	L	-0.629	8	X,Y,L,F	X,L,Y,F
nsp14	118	V	-0.845	9	L,V,X	L,X,V
nsp14	119	A	-0.645	8	X,A,V	V,X,A
nsp14	120	V	0.28	4	E,A,X,V,T,Q,N,R	N,E,T,X,Q,A,V,R
nsp14	121	P	0.114	4	X,T,A,N,P	A,X,N,T,P
nsp14	122	T	-0.288	6	X,A,T,E,V,S	T,S,A,X,E,V
nsp14	123	G	-0.887	9	X,G	G,X
nsp14	124	Y	0.654	2	F,Y,L,A,X,V,M,C	L,F,V,Y,M,C,X,A
nsp14	125	V	-0.157	6	F,G,L,V,Y,X,I	I,X,G,L,Y,V,F
nsp14	126	D	1.342	1	M,V,A,X,I,S,L,Y,D	I,L,X,A,D,S,V,M,Y
nsp14	127	T	-0.181	6	D,T,N,Y,H,S,X,E	N,E,Y,S,T,H,D,X
nsp14	128	P	0.698	2	A,E,X,S,R,P,L,N,Q,D	L,N,E,S,X,Q,D,A,P,R
nsp14	129	N	3.463	1	W,C,V,E,A,X,I,F,S,K,N,Y,T,D	X,D,A,W,T,K,S,C,V,F,Y,E,I,N
nsp14	130	N	0.256	4*	G,S,C,N,X	C,N,S,G,X
nsp14	131	T	1.029	1	T,X,D,F,S,N,Y	S,N,T,D,X,Y,F
nsp14	132	D	3.444	1	N,R,K,D,V,M,I,E,Y,F,S,Q,T,G,X,A	T,S,K,X,A,D,F,R,G,I,Q,V,M,Y,C,N,E
nsp14	133	F	0.711	2	I,X,V,M,C,P,L,F	X,V,F,M,C,P,L,I
nsp14	134	S	2.386	1	L,R,K,S,Q,T,C,V,X,E,A	E,L,Q,X,A,S,K,T,C,R,V
nsp14	135	R	1.619	1	P,R,N,K,S,Q,T,V,G,X,A	R,P,V,A,Q,X,K,S,T,N,G
nsp14	136	V	-0.089	5	V,T,A,X,I	X,I,A,T,V
nsp14	137	S	1.758	1	V,C,A,X,K,S,F,R,P,N,Q	N,S,K,A,Q,X,V,F,R,C,P
nsp14	138	A	-0.568	8	S,A,X	A,X,S
nsp14	139	K	0.014	5	K,R,X	X,K,R
nsp14	140	P	-0.28	6	A,T,X,S,V,P,C	V,C,P,S,T,X,A
nsp14	141	P	-0.906	9	X,P	X,P
nsp14	142	P	-0.906	9	X,P	X,P
nsp14	143	G	-0.887	9	G,X	G,X
nsp14	144	D	-0.295	6	D,X,E	D,E,X
nsp14	145	Q	-0.881	9	X,Q,K	N,Q,X
nsp14	146	F	-0.92	9	F,X	F,X
nsp14	147	K	0.358	3	X,T,A,N,R,S,K	T,S,K,N,A,X,R
nsp14	148	H	-0.835	9	Y,H,X	Y,X,H
nsp14	149	L	-0.779	9	X,I,L	L,X,I
nsp14	150	I	0.62	2	I,X,R,V,L,K	R,V,X,I,L,K
nsp14	151	P	-0.267	6	S,P,A,T,Q,X	P,T,S,A,Q,X
nsp14	152	L	-0.921	9	L,X	X,L
nsp14	153	M	-0.075	5	I,X,M,L,F	X,I,L,F,M
nsp14	154	Y	0.649	2	X,Y,R,N,S,K,H,T	K,H,T,S,X,Y,R,N
nsp14	155	K	0.3	4	R,L,S,K,X	R,Q,X,L,K,S
nsp14	156	G	-0.524	7	A,X,G,V	G,X,A,V
nsp14	157	L	-0.301	6	L,R,H,K,Q,M,X,E,A	E,L,R,M,X,Q,A,H,K
nsp14	158	P	0.328	3*	X,A,T,P,R,K,S	S,T,K,X,A,P,R
nsp14	159	W	-0.881	9	X,W	W,X
nsp14	160	N	2.495	1	D,T,Y,P,L,N,S,H,I,X,A,E,V	Y,V,P,H,T,S,D,A,X,N,L,I,E
nsp14	161	V	-0.11	6	X,Q,I,Y,V	I,Q,X,Y,V
nsp14	162	V	-0.092	5	I,X,V,L	V,L,I,X
nsp14	163	R	-0.942	9	R,X	R,X
nsp14	164	I	0.968	1	A,I,X,V,T,K,P,R,L	L,I,V,P,R,K,T,X,A
nsp14	165	K	-0.611	8	X,Q,K,R	R,K,X,Q
nsp14	166	I	-0.867	9	I,X	V,I,X
nsp14	167	V	-0.748	8	V,X,I	V,I,X
nsp14	168	Q	-0.711	8	R,S,Q,X,E	S,Q,E,X,R
nsp14	169	M	-0.958	9	X,M	M,X
nsp14	170	L	0.585	2	I,X,M,V,C,L,F	X,I,L,C,F,V,M
nsp14	171	S	0.108	4	A,X,S,C	C,S,A,X
nsp14	172	D	-0.943	9	D,X	D,X
nsp14	173	T	0.549	2	N,Y,F,H,S,T,C,X,A	N,F,Y,C,T,H,S,X,A
nsp14	174	L	-0.2	6	L,M,V,F,X,I	I,X,L,M,F,V
nsp14	175	K	2.851	1	C,V,G,X,I,E,A,L,N,R,S,K,D,Q,T	K,T,S,Q,X,D,A,V,C,R,L,G,N,E,I
nsp14	176	N	1.09	1	N,P,G,K,D,X,T	D,X,N,T,K,G,P
nsp14	177	L	0.526	3*	I,Q,X,V,M,L,S	X,I,L,S,V,M
nsp14	178	S	-0.477	7	X,T,A,S	T,S,X,A
nsp14	179	D	-0.726	8	E,X,D	D,X,E
nsp14	180	R	2.53	1	V,C,E,I,X,S,H,Y,R,N,L,T	L,N,E,I,H,S,T,X,V,Y,C,R
nsp14	181	V	0.341	3*	V,C,L,I,X	C,V,X,I,L
nsp14	182	V	0.42	3	X,I,T,V	T,I,X,V
nsp14	183	F	-0.328	7	F,L,X	L,X,F
nsp14	184	V	-0.849	9	V,X,I	X,I,V
nsp14	185	L	-0.549	8	L,C,X,T	T,L,X,C
nsp14	186	W	-0.881	9	X,W	W,X
nsp14	187	A	-0.329	7	S,C,A,X	R,C,S,A,X
nsp14	188	H	-0.638	8	G,H,X,A	G,H,X,A
nsp14	189	G	0.309	4*	X,N,G,S	X,N,S,G
nsp14	190	F	-0.775	9	X,L,F	X,L,F
nsp14	191	E	-0.955	9	E,X	X,E
nsp14	192	L	-0.921	9	L,X	L,X
nsp14	193	T	-0.951	9	X,T	X,T
nsp14	194	S	-0.744	8	S,C,T,X	X,T,S,C
nsp14	195	M	-0.622	8	M,L,X,A	M,L,A,X
nsp14	196	K	-0.291	6	Q,X,R,S,K,H	Q,X,H,K,S,C,R
nsp14	197	Y	-0.78	9	X,Y	X,F,Y
nsp14	198	F	-0.92	9	F,X	F,X
nsp14	199	V	-0.086	5	A,X,V,L,C	X,A,L,C,V
nsp14	200	K	-0.758	9	X,R,K	R,K,X
nsp14	201	I	1.003	1	L,M,V,T,X,I	T,L,I,X,M,V
nsp14	202	G	-0.887	9	X,G	G,X
nsp14	203	P	1.709	1	V,E,A,X,I,S,K,L,R,P,Q	L,E,I,S,K,Q,X,A,V,P,R
nsp14	204	E	0.772	1	P,R,S,F,Q,V,I,X,A,E	R,P,V,F,D,A,Q,X,S,I,E
nsp14	205	R	1.524	1	L,N,R,K,Q,T,C,M,V,X,I,E	R,C,M,V,X,Q,K,T,I,E,N,L
nsp14	206	T	3.449	1	D,K,H,R,N,I,V,C,T,Q,S,F,Y,L,A,X	L,N,V,Y,C,Q,I,F,R,S,T,K,H,X,D,A
nsp14	207	C	-0.885	9	X,C	C,X
nsp14	208	C	1.464	1	D,N,Y,F,K,S,X,C	F,Y,C,K,S,X,D,N
nsp14	209	L	1.066	1	E,X,M,V,D,Q,H,S,N,L,Y	E,L,N,V,Y,M,X,Q,D,S,H
nsp14	210	C	-0.885	9	C,X	C,X
nsp14	211	D	1.312	1	G,A,E,X,S,K,P,N,T,Q,D	G,N,E,K,S,T,A,D,Q,X,P
nsp14	212	R	1.299	1	X,I,E,A,V,G,Q,T,N,R,K,S	E,I,G,N,Q,X,A,S,T,K,R,V
nsp14	213	R	1.145	1	E,I,X,M,V,T,D,S,K,R,L	L,I,E,T,K,S,D,X,M,V,R
nsp14	214	A	-0.649	8	G,X,A	A,X,G
nsp14	215	T	0.019	5	S,G,R,C,A,T,X	S,G,T,X,A,C,R
nsp14	216	C	0.947	1	V,C,L,S,X,A,T	V,C,L,T,S,X,A
nsp14	217	F	0.115	4	X,F,Y,M	Y,M,F,X
nsp14	218	S	-0.479	7	X,N,S	X,N,S
nsp14	219	T	-0.72	8	S,G,T,X	T,G,S,X
nsp14	220	A	2.913	1	R,P,H,S,K,T,C,V,G,X,A	S,T,K,H,A,X,V,R,P,C,G
nsp14	221	S	1.804	1	V,X,E,A,L,N,Y,H,S,Q,T	E,L,N,X,Q,A,S,H,T,V,Y
nsp14	222	D	1.099	1	Q,D,H,L,N,E,X,G,C	C,D,Q,X,H,S,E,N,G,L
nsp14	223	T	1.85	1	T,D,Q,S,N,Y,E,A,X,V	T,S,X,Q,A,D,V,Y,N,E
nsp14	224	Y	0.574	2	X,F,Y	Y,F,X
nsp14	225	A	1.665	1	C,G,X,A,R,Y,H,S,T	G,Y,R,C,T,S,H,A,X
nsp14	226	C	-0.885	9	X,C	X,C
nsp14	227	W	-0.366	7	X,L,M,F,W	F,M,X,L,W
nsp14	228	H	1.591	1	A,X,K,S,H,F,R,N,T	F,R,K,H,T,S,A,X,N
nsp14	229	H	-0.943	9	X,H	X,H
nsp14	230	S	-0.267	6	A,I,X,S,Y,C,L	C,Y,X,A,I,L,S
nsp14	231	I	1.991	1	L,Y,F,S,Q,T,C,V,M,G,X,I	I,G,L,C,M,Y,V,F,Q,X,T,S
nsp14	232	G	0.501	3*	N,S,G,D,X,T	G,N,T,S,D,X
nsp14	233	F	0.124	4	A,X,S,F,Y,C	S,A,X,Y,F,C
nsp14	234	D	-0.943	9	D,X	D,X
nsp14	235	Y	-0.624	8	Y,F,X	X,F,Y
nsp14	236	V	0.376	3	X,I,L,V	L,I,X,V
nsp14	237	Y	-0.921	9	X,Y	X,Y
nsp14	238	N	-0.963	9	N,X	N,X
nsp14	239	P	-0.392	7	P,C,K,X,A	K,A,X,P,C
nsp14	240	F	0.643	2	X,Y,L,F,H	H,L,X,Y,F
nsp14	241	M	0.576	2	L,F,I,X,A,V,M,C	I,L,C,M,F,V,A,X
nsp14	242	I	-0.356	7	F,V,X,I	F,V,X,I
nsp14	243	D	-0.835	9	X,D	E,X,D
nsp14	244	V	-0.171	6	I,X,V	X,I,V
nsp14	245	Q	-0.96	9	X,Q	X,Q
nsp14	246	Q	-0.96	9	X,Q	Q,X
nsp14	247	W	-0.673	8	W,X	G,W,X
nsp14	248	G	-0.691	8	N,G,X	X,N,G
nsp14	249	F	-0.779	9	F,Y,X	X,Y,F
nsp14	250	T	0.76	1	K,S,V,T,Q,I,X	Q,X,I,T,K,S,V
nsp14	251	G	-0.887	9	G,X	X,G
nsp14	252	N	-0.806	9	S,N,X	S,N,X
nsp14	253	L	-0.921	9	X,L	X,L
nsp14	254	Q	-0.24	6	G,S,A,T,Q,X	G,S,T,X,Q,A
nsp14	255	S	1.162	1	V,M,G,X,I,L,F,H,S,Q,T	H,S,T,X,Q,M,V,F,G,L
nsp14	256	N	-0.962	9	X,N	N,X
nsp14	257	H	-0.943	9	H,X	H,X
nsp14	258	D	-0.832	9	H,X,D	H,D,X
nsp14	259	L	3.157	1	M,V,E,A,X,I,L,N,R,T,D,Q	L,N,E,I,T,X,Q,D,A,V,F,M,R
nsp14	260	Y	2.158	1	X,I,F,H,V,Y	I,X,H,Y,F,V
nsp14	261	C	-0.885	9	X,C	C,X
nsp14	262	Q	-0.101	5	H,S,N,T,D,Q,G,A,X	N,G,S,T,H,A,D,X,Q
nsp14	263	V	0.328	3*	L,M,V,X,I	M,V,I,X,L
nsp14	264	H	-0.943	9	X,H	X,H
nsp14	265	G	0.305	4*	G,C,A,X,K,S,H,R,Q	Q,X,A,K,H,S,C,R,G
nsp14	266	N	-0.528	7	X,H,G,N,R	R,G,H,N,X
nsp14	267	A	-0.668	8	X,E,A	A,E,X
nsp14	268	H	-0.943	9	X,H	H,X
nsp14	269	V	-0.847	9	V,X,D	X,D,V
nsp14	270	A	-0.853	9	X,A	T,X,A
nsp14	271	S	-0.961	9	X,S	X,S
nsp14	272	C	-0.128	6	A,X,S,G,C,N	X,A,G,N,S,C
nsp14	273	D	-0.943	9	X,D	X,D
nsp14	274	A	-0.95	9	X,A	A,X
nsp14	275	I	-0.267	6	A,T,I,X,K,V	I,A,X,K,T,V
nsp14	276	M	-0.958	9	X,M	X,M
nsp14	277	T	-0.951	9	X,T	T,X
nsp14	278	R	-0.942	9	R,X	R,X
nsp14	279	C	-0.885	9	C,X	X,C
nsp14	280	L	-0.921	9	L,X	L,X
nsp14	281	A	-0.95	9	X,A	X,A
nsp14	282	V	0.724	2	V,I,X	V,I,X
nsp14	283	H	1.109	1	X,Y,N,H	Y,X,L,H,N
nsp14	284	E	-0.079	5	X,D,A,E,N,S	Y,E,X,A,D,S,N
[truncated: 242 more rows]
